# Supplementary material for: What do we know about the fossil record of pinnipeds? A historiographical investigation
Source: R Soc Open Sci. 2019 Nov 27;6(11):191394. doi: 10.1098/rsos.191394 (PMC6894555; doi:10.1098/rsos.191394)
Supplement: SUPPLEMENTARY TABLE 1 [file rsos191394supp5.xlsx]

## Sheet: Sheet1
Taxa	Taxonomic Rank	Family	Country	Hemisphere	Basin	Formation or sites	Extinct	Stage	Period	max_ma	min_ma	First Author	Year	Language	Publication type	Full reference
Monachus monachus	species	Phocidae	Morocco	Northern Hemisphere	Mediterranean Sea	Mugharet el 'Aliya	Extant	Upper Pleistocene	Pleistocene	2.588	0	Howe	1967	English	Journal article	B. Howe, C. Arambourg, and L.C. Briggs. 1967. The Palaeolithic of Tangier, Morocco. American School of Prehistoric Research; Peabody Museum; Harvard University Bulletin 22
Monachus monachus	species	Phocidae	Morocco	Northern Hemisphere	Mediterranean Sea	Mugharet el Khail	Extant	Upper Pleistocene	Pleistocene	2.588	0	Gilman	1975	English	Journal article	A. Gilman and C. Arambourg. 1975. A Later Prehistory of Tangier, Morocco. American School of Prehistoric Research; Peabody Museum; Harvard University Bulletin 29
Monachus monachus	species	Phocidae	Morocco	Northern Hemisphere	Mediterranean Sea	Mugharet es Saifiya	Extant	Upper Pleistocene	Pleistocene	2.588	0	Gilman	1975	English	Journal article	A. Gilman and C. Arambourg. 1975. A Later Prehistory of Tangier, Morocco. American School of Prehistoric Research; Peabody Museum; Harvard University Bulletin 29
Arctocephalus pusillus	species	Otariidae	South Africa	Southern Hemisphere	Eastern South Atlantic	No Information	Extant	Upper Pleistocene	Pleistocene	2.588	0.0117	Klein	1976	English	Journal article	R. G. Klein. 1976. A Preliminary Report on the Middle Stone Age Open-Air Site of Duinefontein 2 (Melkbosstrand, South-Western Cape Province, South Africa). South African Archaeological Bulletin 31:12-20
Arctocephalus pusillus	species	Otariidae	South Africa	Southern Hemisphere	Eastern South Atlantic	No information	Extant	Upper Pleistocene	Pleistocene	2.588	0.0117	Singer	1982	English	Book/Book Chapter	R. Singer and J. Wymer. 1982. The Middle Stone Age at Klasies River Mouth in South Africa. University of Chicago Press, Chicago
Mirounga leonina	species	Phocidae	South Africa	Southern Hemisphere	Eastern South Atlantic	No information	Extant	Upper Pleistocene	Pleistocene	2.588	0.0117	Singer	1982	English	Book/Book Chapter	R. Singer and J. Wymer. 1982. The Middle Stone Age at Klasies River Mouth in South Africa. University of Chicago Press, Chicago
Arctocephalus pusillus	species	Otariidae	South Africa	Southern Hemisphere	Eastern South Atlantic	No information	Extant	Upper Pleistocene	Pleistocene	2.588	0	Klein	1981	English	Book/Book Chapter	R. G. Klein. 1981. Later Stone Age Subsistence at Byeneskranskop, South Africa. In: Harding, R.S.O. and Telecki, G. eds., Omnivorous Primates: Gathering and Hunting in Human Evolution. Columbia University Press, New York
Arctocephalus pusillus	species	Otariidae	South Africa	Southern Hemisphere	Eastern South Atlantic	No information	Extant	Upper Pleistocene	Pleistocene	2.588	0.0117	Klein	1989	English	Journal article	R. G. Klein and K. Cruz-Uribe. 1989. Faunal Evidence for Prehistoric Herder-Forager Activites at Kasteelberg, Western Cape Province, South Africa. South African Archaeological Bulletin 44:82-97
Arctocephalus pusillus	species	Otariidae	South Africa	Southern Hemisphere	Eastern South Atlantic	No information	Extant	Upper Pleistocene	Pleistocene	2.588	0.0117	Grine	1993	English	Journal article	F. E. Grine and R.G. Klein. 1993. Late Pleisticene Humans Remains from the Sea Harvest Site, Saldanha Bay, South Africa. Suid-Afrikaanse Tydskrif vir Wetenskap 89:145-152
Lobodon carcinophaga	species	Phocidae	South Africa	Southern Hemisphere	Eastern South Atlantic	No information	Extant	Upper Pleistocene	Pleistocene	2.588	0.0117	Grine	1993	English	Journal article	F. E. Grine and R.G. Klein. 1993. Late Pleisticene Humans Remains from the Sea Harvest Site, Saldanha Bay, South Africa. Suid-Afrikaanse Tydskrif vir Wetenskap 89:145-152
Arctocephalus pusillus	species	Otariidae	South Africa	Southern Hemisphere	Eastern South Atlantic	No information	Extant	Upper Pleistocene	Pleistocene	2.588	0	Grine	1991	English	Journal article	F. E. Grine, R. G. Klein, and T. P. Volman. 1991. Dating, Archaeology and Human Fossils from the Middle Stone Age Levels of Die Kelders, South Africa. Journal of Human Evolution 21:363-395
Mirounga leonina	species	Phocidae	South Africa	Southern Hemisphere	Eastern South Atlantic	No information	Extant	Upper Pleistocene	Pleistocene	2.588	0	Grine	1991	English	Journal article	F. E. Grine, R. G. Klein, and T. P. Volman. 1991. Dating, Archaeology and Human Fossils from the Middle Stone Age Levels of Die Kelders, South Africa. Journal of Human Evolution 21:363-395
Monachus monachus	species	Phocidae	Morocco	Northern Hemisphere	Mediterranean Sea	Thomas Quarry 1 level G	Extant	Upper Pleistocene	Pleistocene	2.588	0.0117	Geraads	2002	English	Journal article	D. Geraads. 2002. Plio-Pleistocene mammalian biostratigraphy of Atlantic Morocco. Quaternaire 13(1):43-53
Monachus monachus	species	Phocidae	France	Northern Hemisphere	Mediterranean Sea	Vallonnet Cave bed 3 'faunal level', Roquebrune-Cap-Martin, Alpes Maritimes	Extant	Middle Pleistocene	Pleistocene	2.588	0.781	Lumley	1988	French	Journal article	H. de Lumley, H.-D. Kahlke, A.-M. Moigne and P.-E. Moulle. 1988. Les Faunes de grands mammiferes de la Grotte du Vallonnet, Roquebrune-Cap-Martin, Alpes-Maritimes. L'Anthropologie 92(2):465-496
Phoca hispida	species	Phocidae	Canada	Northern Hemisphere	Western North Atlantic	Foster sand pit	Extant	Upper Pleistocene	Pleistocene	0.126	0.0117	Harington	1988	English	Journal article	C. R. Harington. 1988. Marine mammals of the Champlain Sea, and the problem of whales in Michigan. Geological Association of Canada Special Paper 35:225-240
Phoca hispida	species	Phocidae	Canada	Northern Hemisphere	Western North Atlantic	No information	Extant	Upper Pleistocene	Pleistocene	0.126	0.0117	Harington	1988	English	Journal article	C. R. Harington. 1988. Marine mammals of the Champlain Sea, and the problem of whales in Michigan. Geological Association of Canada Special Paper 35:225-240
Pagophilus groenlandica	species	Phocidae	Canada	Northern Hemisphere	Western North Atlantic	Green's Creek	Extant	Upper Pleistocene	Pleistocene	0.126	0.0117	Harington	1988	English	Journal article	C. R. Harington. 1988. Marine mammals of the Champlain Sea, and the problem of whales in Michigan. Geological Association of Canada Special Paper 35:225-240
Phoca vitulina	species	Phocidae	United States	Northern Hemisphere	Western North Atlantic	Plattsburgh	Extant	Upper Pleistocene	Pleistocene	0.126	0.0117	Harington	1988	English	Journal article	C. R. Harington. 1988. Marine mammals of the Champlain Sea, and the problem of whales in Michigan. Geological Association of Canada Special Paper 35:225-240
Erignathus barbatus	species	Phocidae	Canada	Northern Hemisphere	Western North Atlantic	No Information	Extant	Upper Pleistocene	Pleistocene	0.126	0.0117	Harington	1977	English	Journal article	C. E. Harington. 1977. Marine mammals in the Champlain Sea and the Great Lakes. Annals of the New York Academy of Sciences 288:508-538
Erignathus barbatus	species	Phocidae	Canada	Northern Hemisphere	Western North Atlantic	No information	Extant	Upper Pleistocene	Pleistocene	0.126	0.0117	Harington	1988	English	Journal article	C. R. Harington. 1988. Marine mammals of the Champlain Sea, and the problem of whales in Michigan. Geological Association of Canada Special Paper 35:225-240
Eumetopias jubata	species	Otariidae	United States	Northern Hemisphere	Eastern North Pacific	South Bight II	Extant	Middle Pleistocene	Pleistocene	0.781	0.126	Domning	1978	English	Journal article	D. P. Domning. 1978. Sirenian evolution in the North Pacific Ocean. University of California Publications in Geological Sciences 118:1-176
Odobenus rosmarus	species	Odobenidae	United States	Northern Hemisphere	Eastern North Pacific	South Bight II	Extant	Middle Pleistocene	Pleistocene	0.781	0.126	Domning	1978	English	Journal article	D. P. Domning. 1978. Sirenian evolution in the North Pacific Ocean. University of California Publications in Geological Sciences 118:1-176
Erignathus barbatus	species	Phocidae	Netherlands	Northern Hemisphere	North Sea	No information	Extant	Upper Pleistocene	Pleistocene	2.588	0.0117	Post	1999	English	Journal article	K. Post. 1999. Laat-pleistocene zeezoogdieren van de Nederlandse kustwteren. Grondboor & Hamer 6:126-130
Odobenus rosmarus	species	Odobenidae	Netherlands	Northern Hemisphere	North Sea	No information	Extant	Calabrian	Pleistocene	1.806	0.781	Post	1999	English	Journal article	K. Post. 1999. Laat-pleistocene zeezoogdieren van de Nederlandse kustwteren. Grondboor & Hamer 6:126-130
Pagophilus groenlandica	species	Phocidae	Netherlands	Northern Hemisphere	North Sea	No information	Extant	Calabrian	Pleistocene	1.806	0.781	Post	1999	English	Journal article	K. Post. 1999. Laat-pleistocene zeezoogdieren van de Nederlandse kustwteren. Grondboor & Hamer 6:126-130
Odobenus rosmarus	species	Odobenidae	Netherlands	Northern Hemisphere	North Sea	No information	Extant	Upper Pleistocene	Pleistocene	2.588	0.0117	Post	1999	English	Journal article	K. Post. 1999. Laat-pleistocene zeezoogdieren van de Nederlandse kustwteren. Grondboor & Hamer 6:126-130
Odobenus rosmarus	species	Odobenidae	United States	Northern Hemisphere	Eastern North Pacific	No Information	Extant	Upper Pleistocene	Pleistocene	2.588	0.0117	Ray	1975	English	Journal article	C. E. Ray. 1975. The relationshiops of Hemicaulodon effodiens Cope 1869 (Mammalia; Odobenidae). Proceedings of the Biological Society of Washington 88(26):282-304
Halichoerus grypus	species	Phocidae	United States	Northern Hemisphere	Western North Atlantic	Acredale	Extant	Upper Pleistocene	Pleistocene	0.126	0.0117	Spencer	1987	English	Serial Monograph	R. S. Spencer and L.D. Campbell. 1987. The fauna and paleoecology of the Late Pleistocene marine sediments of southeastern Virginia. Bulletins of American Paleontology 92(327):1-124
Odobenus rosmarus	species	Odobenidae	United States	Northern Hemisphere	Western North Atlantic	Acredale	Extant	Upper Pleistocene	Pleistocene	0.126	0.0117	Spencer	1987	English	Serial Monograph	R. S. Spencer and L.D. Campbell. 1987. The fauna and paleoecology of the Late Pleistocene marine sediments of southeastern Virginia. Bulletins of American Paleontology 92(327):1-124
Erignathus barbatus	species	Phocidae	United Kingdom	Northern Hemisphere	North Sea	Cromer Forest Bed	Extant	Middle Pleistocene	Pleistocene	0.781	0.126	Newton	1889	English	Journal article	E. T. Newton. 1889. Some additions to the vertebrate fauna of the Norfolk "preglacial Forest Bed" with description of a new species of deer (Cervus rectus). Geological Magazine 6(4):145-149
Phoca vitulina	species	Phocidae	United States	Northern Hemisphere	Eastern North Pacific	Port Orford	Extant	Upper Pleistocene	Pleistocene	2.588	0.0117	Barnes	1975	English	Journal article	L. G. Barnes and E. D. Mitchell. 1975. Late Cenozoic northeast pacific Phocidae. Rapports et Proces-verbaux des Reunions 169:34-42
Phoca vitulina	species	Phocidae	United States	Northern Hemisphere	Eastern North Pacific	Palos Verdes Sand	Extant	Middle Pleistocene	Pleistocene	1.8	0.3	Barnes	1975	English	Journal article	L. G. Barnes and E. D. Mitchell. 1975. Late Cenozoic northeast pacific Phocidae. Rapports et Proces-verbaux des Reunions 169:34-42
Phoca vitulina	species	Phocidae	United States	Northern Hemisphere	Eastern North Pacific	Palos Verdes Sand	Extant	Upper Pleistocene	Pleistocene	2.588	0.0117	Barnes	1975	English	Journal article	L. G. Barnes and E. D. Mitchell. 1975. Late Cenozoic northeast pacific Phocidae. Rapports et Proces-verbaux des Reunions 169:34-42
Phoca vitulina	species	Phocidae	United States	Northern Hemisphere	Eastern North Pacific	No Information	Extant	Upper Pleistocene	Pleistocene	2.588	0.0117	Barnes	1975	English	Journal article	L. G. Barnes and E. D. Mitchell. 1975. Late Cenozoic northeast pacific Phocidae. Rapports et Proces-verbaux des Reunions 169:34-42
Odobenus rosmarus	species	Odobenidae	United States	Northern Hemisphere	Western North Atlantic	Acredale	Extant	Upper Pleistocene	Pleistocene	0.126	0.0117	Ray	1968	English	Journal article	C. E. Ray, A. Wetmore, D. H. Dunkle and P. Drez. 1968. Fossil vertebrates from the marine Pleistocene of southeastern Virginia. Smithsonian Miscellaneous Collections 153(3):1-25
Halichoerus grypus	species	Phocidae	United States	Northern Hemisphere	Western North Atlantic	Acredale	Extant	Upper Pleistocene	Pleistocene	0.126	0.0117	Ray	1968	English	Journal article	C. E. Ray, A. Wetmore, D. H. Dunkle and P. Drez. 1968. Fossil vertebrates from the marine Pleistocene of southeastern Virginia. Smithsonian Miscellaneous Collections 153(3):1-26
Otaria byronia	species	Otariidae	Brazil	Southern Hemisphere	Western South Atlantic	Chui	Extant	Upper Pleistocene	Pleistocene	0.126	0.0117	Drehmer	1998	English	Journal article	C. J. Drehmer and A. M. Ribeiro. 1998. A temporal bone of an Otariidae (Mammalia, Pinnipedia), from the late Pleistocene of Rio Grande do Sul State, Brazil. Revista Universidade Guarulhos Geociencias 3(6):39-44
Phocarctos hookeri	species	Otariidae	New Zealand	Southern Hemisphere	Western South Pacific	No Information	Extant	Calabrian	Pleistocene	1.806	0.781	Worthy	1992	English	Journal article	T. H. Worthy. 1992. Fossil bones of Hooker's sea lions in New Zealand Caves. New Zealand Natural Sciences 19:31-39
Arctocephalus pusillus	species	Otariidae	South Africa	Southern Hemisphere	Eastern South Atlantic	No Information	Extant	Upper Pleistocene	Pleistocene	2.588	0.0117	Klein	2000	English	Journal article	R. G. Klein and K. Cruz-Uribe. 2000. Middle and later Stone Age large mammal and tortoise remains from Die Kelders Cave 1, Western Cape Province, South Africa. Journal of Human Evolution 38:169-195
Mirounga leonina	species	Phocidae	South Africa	Southern Hemisphere	Eastern South Atlantic	No Information	Extant	Upper Pleistocene	Pleistocene	2.588	0.0117	Klein	2000	English	Journal article	R. G. Klein and K. Cruz-Uribe. 2000. Middle and later Stone Age large mammal and tortoise remains from Die Kelders Cave 1, Western Cape Province, South Africa. Journal of Human Evolution 38:169-196
Odobenus rosmarus	species	Odobenidae	United States	Northern Hemisphere	Western North Atlantic	Silver Bluff	Extant	Upper Pleistocene	Pleistocene	2.588	0.0117	Roth	1980	English	Journal article	J. A. Roth and J. Laerm. 1980. A late Pleistocene vertebrate assemblage from Edisto Island, South Carolina. Brimleyana 3:1-29
Halichoerus grypus	species	Phocidae	United States	Northern Hemisphere	Western North Atlantic	Silver Bluff	Extant	Upper Pleistocene	Pleistocene	2.588	0.0117	Roth	1980	English	Journal article	J. A. Roth and J. Laerm. 1980. A late Pleistocene vertebrate assemblage from Edisto Island, South Carolina. Brimleyana 3:1-30
Odobenus rosmarus	species	Odobenidae	United States	Northern Hemisphere	Western North Atlantic	Kempsville	Extant	Upper Pleistocene	Pleistocene	0.126	0.0117	Ray	1968	English	Journal article	C. E. Ray, A. Wetmore, D. H. Dunkle and P. Drez. 1968. Fossil vertebrates from the marine Pleistocene of southeastern Virginia. Smithsonian Miscellaneous Collections 153(3):1-27
Halichoerus grypus	species	Phocidae	United States	Northern Hemisphere	Western North Atlantic	Kempsville	Extant	Upper Pleistocene	Pleistocene	0.126	0.0117	Ray	1968	English	Journal article	C. E. Ray, A. Wetmore, D. H. Dunkle and P. Drez. 1968. Fossil vertebrates from the marine Pleistocene of southeastern Virginia. Smithsonian Miscellaneous Collections 153(3):1-28
Odobenus rosmarus	species	Odobenidae	United States	Northern Hemisphere	Eastern North Pacific	ocean beach	Extant	Upper Pleistocene	Pleistocene	0.126	0.0117	Eshelman	1986	English	Journal article	R. Eshelman and F. Grady. 1986. Quaternary vertebrate localities of Virginia and their avian and mammalian fauna. Virginia Division of Mineral Resources, Publication 75:43-70
Pagophilus groenlandica	species	Phocidae	Canada	Northern Hemisphere	Western North Atlantic	Leda Clay	Extant	Upper Pleistocene	Pleistocene	0.126	0.0117	Miller	1990	English	Journal article	R. R. Miller. 1990. New records of postglacial walrus and a review of Quaternary marine mammals in New Brunswick. Atlantic Geology 26(1):97-107
Odobenus rosmarus	species	Odobenidae	Canada	Northern Hemisphere	Western North Atlantic	No Information	Extant	Upper Pleistocene	Pleistocene	0.126	0.0117	Miller	1990	English	Journal article	R. R. Miller. 1990. New records of postglacial walrus and a review of Quaternary marine mammals in New Brunswick. Atlantic Geology 26(1):97-108
Odobenus rosmarus	species	Odobenidae	Canada	Northern Hemisphere	Western North Atlantic	No Information	Extant	Upper Pleistocene	Pleistocene	0.126	0.0117	Miller	1990	English	Journal article	R. R. Miller. 1990. New records of postglacial walrus and a review of Quaternary marine mammals in New Brunswick. Atlantic Geology 26(1):97-109
Odobenus rosmarus	species	Odobenidae	Canada	Northern Hemisphere	Western North Atlantic	No Information	Extant	Upper Pleistocene	Pleistocene	0.126	0.0117	Miller	1990	English	Journal article	R. R. Miller. 1990. New records of postglacial walrus and a review of Quaternary marine mammals in New Brunswick. Atlantic Geology 26(1):97-110
Odobenus rosmarus	species	Odobenidae	Canada	Northern Hemisphere	Western North Atlantic	No Information	Extant	Upper Pleistocene	Pleistocene	0.126	0.0117	Miller	1990	English	Journal article	R. R. Miller. 1990. New records of postglacial walrus and a review of Quaternary marine mammals in New Brunswick. Atlantic Geology 26(1):97-111
Odobenus rosmarus	species	Odobenidae	Canada	Northern Hemisphere	Western North Atlantic	No Information	Extant	Upper Pleistocene	Pleistocene	0.126	0	Miller	1990	English	Journal article	R. R. Miller. 1990. New records of postglacial walrus and a review of Quaternary marine mammals in New Brunswick. Atlantic Geology 26(1):97-112
Odobenus rosmarus	species	Odobenidae	Canada	Northern Hemisphere	Western North Atlantic	No Information	Extant	Upper Pleistocene	Pleistocene	0.126	0.0117	Miller	1990	English	Journal article	R. R. Miller. 1990. New records of postglacial walrus and a review of Quaternary marine mammals in New Brunswick. Atlantic Geology 26(1):97-113
Odobenus rosmarus	species	Odobenidae	Canada	Northern Hemisphere	Western North Atlantic	No Information	Extant	Upper Pleistocene	Pleistocene	0.126	0.0117	Miller	1990	English	Journal article	R. R. Miller. 1990. New records of postglacial walrus and a review of Quaternary marine mammals in New Brunswick. Atlantic Geology 26(1):97-114
Odobenus rosmarus	species	Odobenidae	Canada	Northern Hemisphere	Western North Atlantic	No Information	Extant	Upper Pleistocene	Pleistocene	0.126	0.0117	Miller	1990	English	Journal article	R. R. Miller. 1990. New records of postglacial walrus and a review of Quaternary marine mammals in New Brunswick. Atlantic Geology 26(1):97-115
Odobenus rosmarus	species	Odobenidae	Canada	Northern Hemisphere	Western North Atlantic	No Information	Extant	Upper Pleistocene	Pleistocene	0.126	0.0117	Miller	1990	English	Journal article	R. R. Miller. 1990. New records of postglacial walrus and a review of Quaternary marine mammals in New Brunswick. Atlantic Geology 26(1):97-116
Odobenus rosmarus	species	Odobenidae	Canada	Northern Hemisphere	Western North Atlantic	No Information	Extant	Upper Pleistocene	Pleistocene	0.126	0.0117	Miller	1990	English	Journal article	R. R. Miller. 1990. New records of postglacial walrus and a review of Quaternary marine mammals in New Brunswick. Atlantic Geology 26(1):97-117
Odobenus rosmarus	species	Odobenidae	Canada	Northern Hemisphere	Western North Atlantic	No Information	Extant	Upper Pleistocene	Pleistocene	0.126	0.0117	Miller	1990	English	Journal article	R. R. Miller. 1990. New records of postglacial walrus and a review of Quaternary marine mammals in New Brunswick. Atlantic Geology 26(1):97-118
Odobenus rosmarus	species	Odobenidae	Canada	Northern Hemisphere	Western North Atlantic	No Information	Extant	Upper Pleistocene	Pleistocene	0.126	0.0117	Miller	1990	English	Journal article	R. R. Miller. 1990. New records of postglacial walrus and a review of Quaternary marine mammals in New Brunswick. Atlantic Geology 26(1):97-119
Odobenus rosmarus	species	Odobenidae	Canada	Northern Hemisphere	Western North Atlantic	No Information	Extant	Upper Pleistocene	Pleistocene	0.126	0.0117	Miller	1990	English	Journal article	R. R. Miller. 1990. New records of postglacial walrus and a review of Quaternary marine mammals in New Brunswick. Atlantic Geology 26(1):97-120
Pagophilus groenlandica	species	Phocidae	Norway	Northern Hemisphere	North Sea	No Information	Extant	Upper Pleistocene	Pleistocene	0.126	0.0117	Lie	1986	English	Journal article	R. W. Lie. 1986. Animal bones from the Late Weichselian in Norway. Fauna Norvegica Series A 7:41-46
Mirounga angustirostris	species	Phocidae	United States	Northern Hemisphere	Eastern North Pacific	Palos Verdes Sand	Extant	Upper Pleistocene	Pleistocene	0.3	0.012	Miller	1971	English	Journal article	W. E. Miller. 1971. Pleistocene vertebrates of the Los Angeles basin and vicinity:(exclusive of Rancho La Brea). Bulletin of the Los Angeles County Museum of Natural History, Science 10:1-124
Mirounga angustirostris	species	Phocidae	United States	Northern Hemisphere	Eastern North Pacific	Palos Verdes Sand	Extant	Upper Pleistocene	Pleistocene	0.126	0.0117	Miller	1971	English	Journal article	W. E. Miller. 1971. Pleistocene vertebrates of the Los Angeles basin and vicinity:(exclusive of Rancho La Brea). Bulletin of the Los Angeles County Museum of Natural History, Science 10:1-124
Pagophilus groenlandica	species	Phocidae	United States	Northern Hemisphere	Western North Atlantic	No information	Extant	Upper Pleistocene	Pleistocene	2.588	0.0117	Kellogg	1922	English	Journal article	R. Kellogg. 1922. Pinnipeds from Miocene and Pleistocene deposits of California. University of California Publications in Geological Sciences 13(4):23-132
Pagophilus groenlandica	species	Phocidae	Sweden	Northern Hemisphere	Baltic Sea	No Information	Extant	Upper Pleistocene	Pleistocene	2.588	0.0117	Kellogg	1922	English	Journal article	R. Kellogg. 1922. Pinnipeds from Miocene and Pleistocene deposits of California. University of California Publications in Geological Sciences 13(4):23-132
Pagophilus groenlandica	species	Phocidae	Sweden	Northern Hemisphere	Baltic Sea	No Information	Extant	Upper Pleistocene	Pleistocene	2.588	0.0117	Jentzsch	1887	English	Journal article	A. Jentzsch and C. A. Tenne. 1887. Ueber den Seehund des Elbinger Yoldia-Thones. Zeitschrift der Deutschen Geologischen Gesellschaft 39(2):496-498
Pagophilus groenlandica	species	Phocidae	Germany	Northern Hemisphere	North Sea	No Information	Extant	Upper Pleistocene	Pleistocene	2.588	0.0117	Jentzsch	1887	English	Journal article	A. Jentzsch and C. A. Tenne. 1887. Ueber den Seehund des Elbinger Yoldia-Thones. Zeitschrift der Deutschen Geologischen Gesellschaft 39(2):496-499
Phoca vitulina	species	Phocidae	United Kingdom	Northern Hemisphere	North Sea	Camelon	Extant	Upper Pleistocene	Pleistocene	2.588	0.0117	Knox	1826	English	Journal article	R. Knox. 1826. [Report of a seal from a bed of clay near Camelon]. Memoirs of the Wernerian Natural History Society, Edinburgh 5(2):572
Eumetopias jubata	species	Otariidae	Canada	Northern Hemisphere	Eastern North Pacific	No Information	Extant	Upper Pleistocene	Pleistocene	0.126	0.0117	Harington	2004	English	Journal article	C. R. Harington, R. L. M. Ross, R. W. Matthewes, K. M. Stewart, and O. Beattie. 2004. A late Pleistocene Stellar sea lion (Eumetopias jubatus) from Courtenay, British Columbia: its death, associated biota, and paleoenvironment. Canadian Journal of Earth Sciences 41(11):1285-1297
Odobenus rosmarus	species	Odobenidae	Japan	Northern Hemisphere	Western North Pacific	Shimonopporo	Extant	Middle Pleistocene	Pleistocene	2.588	0.0117	Ishiguri	1993	Japanese	Journal article	H. Ishiguri and M. Kimura. 1993. Odobenus rosmarus from Lower Pleistocene in the Nopporo Hills, Hokkaido, Japan. Chikyu Kagaku 47(2):147-152
Odobenus rosmarus	species	Odobenidae	Netherlands	Northern Hemisphere	North Sea	Ijmuiden Ground	Extant	Gelasian	Pleistocene	2.588	1.806	Bosscha	1999	English	Journal article	D. P. Bosscha Erdbrink and P. J. H. Van Bree. 1999. Fossil appendicular skeletal walrus material from the North Sea and the estuary of the Schelde (Mammalia, Carnivora). Beaufortia 49(8):63-81
Odobenus rosmarus	species	Odobenidae	Netherlands	Northern Hemisphere	North Sea	Ijmuiden Ground	Extant	Gelasian	Pleistocene	2.588	1.806	Bosscha	1999	English	Journal article	D. P. Bosscha Erdbrink and P. J. H. Van Bree. 1999. Fossil appendicular skeletal walrus material from the North Sea and the estuary of the Schelde (Mammalia, Carnivora). Beaufortia 49(8):63-81
Odobenus rosmarus	species	Odobenidae	Netherlands	Northern Hemisphere	North Sea	Ijmuiden Ground	Extant	Gelasian	Pleistocene	2.588	1.806	Bosscha	1999	English	Journal article	D. P. Bosscha Erdbrink and P. J. H. Van Bree. 1999. Fossil appendicular skeletal walrus material from the North Sea and the estuary of the Schelde (Mammalia, Carnivora). Beaufortia 49(8):63-81
Odobenus rosmarus	species	Odobenidae	United States	Northern Hemisphere	Western North Atlantic	Wando	Extant	Upper Pleistocene	Pleistocene	2.588	0.0117	Sanders	2002	English	Journal article	A. E. Sanders. 2002. Additions to the Pleistocene Mammal Faunas of South Carolina, North Carolina, and Georgia. American Philosophical Society 1-152
Odobenus rosmarus	species	Odobenidae	United States	Northern Hemisphere	Western North Atlantic	No Information	Extant	Upper Pleistocene	Pleistocene	0.126	0.0117	Sanders	2002	English	Journal article	A. E. Sanders. 2002. Additions to the Pleistocene Mammal Faunas of South Carolina, North Carolina, and Georgia. American Philosophical Society 1-153
Erignathus barbatus	species	Phocidae	United States	Northern Hemisphere	Western North Atlantic	No Information	Extant	Upper Pleistocene	Pleistocene	0.3	0.012	Sanders	2002	English	Journal article	A. E. Sanders. 2002. Additions to the Pleistocene Mammal Faunas of South Carolina, North Carolina, and Georgia. American Philosophical Society 1-155
Neomonachus tropicalis	species	Phocidae	United States	Northern Hemisphere	Western North Atlantic	Socastee	Extant	Upper Pleistocene	Pleistocene	0.3	0.012	Sanders	2002	English	Journal article	A. E. Sanders. 2002. Additions to the Pleistocene Mammal Faunas of South Carolina, North Carolina, and Georgia. American Philosophical Society 1-156
Neomonachus tropicalis	species	Phocidae	United States	Northern Hemisphere	Western North Atlantic	No Information	Extant	Upper Pleistocene	Pleistocene	0.3	0.012	Sanders	2002	English	Journal article	A. E. Sanders. 2002. Additions to the Pleistocene Mammal Faunas of South Carolina, North Carolina, and Georgia. American Philosophical Society 1-157
Neomonachus tropicalis	species	Phocidae	United States	Northern Hemisphere	Western North Atlantic	No Information	Extant	Upper Pleistocene	Pleistocene	0.3	0.012	Sanders	2002	English	Journal article	A. E. Sanders. 2002. Additions to the Pleistocene Mammal Faunas of South Carolina, North Carolina, and Georgia. American Philosophical Society 1-158
Neophoca cinerea	species	Otariidae	Australia	Southern Hemisphere	Western South Pacific	No Information	Extant	Upper Pleistocene	Pleistocene	0.126	0.0117	Gill	1986	English	Journal article	E. D. Gill and A. Collins. 1986. Fossil sea lion from Queenscliff, Victoria. Victorian Naturalist 103(4):117-119
Erignathus barbatus	species	Phocidae	United Kingdom	Northern Hemisphere	North Sea	Forest Bed	Extant	Middle Pleistocene	Pleistocene	0.781	0.126	Kellogg	1922	English	Journal article	R. Kellogg. 1922. Pinnipeds from Miocene and Pleistocene deposits of California. University of California Publications in Geological Sciences 13(4):23-132
Odobenus rosmarus	species	Odobenidae	United States	Northern Hemisphere	Arctic Ocean	No Information	Extant	Upper Pleistocene	Pleistocene	0.126	0.0117	Harington	2008	English	Journal article	C. R. Harington. 2008. The evolution of Arctic marine mammals. Ecological Applications 18(2 Suppl.):S23-S47
Odobenus rosmarus	species	Odobenidae	United States	Northern Hemisphere	Eastern North Pacific	No Information	Extant	Upper Pleistocene	Pleistocene	0.126	0.0117	Repenning	1977	English	Journal article	C. A. Repenning and R. H. Tedford. 1977. Otarioid seals of the Neogene. Geological Survey Professional Paper 992:1-110
Odobenus rosmarus	species	Odobenidae	Canada	Northern Hemisphere	Arctic Ocean	No Information	Extant	Upper Pleistocene	Pleistocene	0.126	0.0117	Harington	2008	English	Journal article	C. R. Harington. 2008. The evolution of Arctic marine mammals. Ecological Applications 18(2 Suppl.):S23-S48
Odobenus rosmarus	species	Odobenidae	United States	Northern Hemisphere	Eastern North Pacific	No Information	Extant	Upper Pleistocene	Pleistocene	0.126	0.0117	Harington	2008	English	Journal article	C. R. Harington. 2008. The evolution of Arctic marine mammals. Ecological Applications 18(2 Suppl.):S23-S49
Odobenus rosmarus	species	Odobenidae	Canada	Northern Hemisphere	Western North Atlantic	No Information	Extant	Upper Pleistocene	Pleistocene	0.126	0.0117	Bouchard	1993	English	Journal article	M. A. Bouchard, C. R. Harington, and J.-P. Guilbault. 1993. First evidence of walrus (Odobenus rosmarus L) in Late Pleistocene Champlain Sea sediments, Quebec. Canadian Journal of Earth Sciences 30(8):1715-1719
Odobenus rosmarus	species	Odobenidae	Japan	Northern Hemisphere	Western North Pacific	No Information	Extant	Upper Pleistocene	Pleistocene	0.126	0.0117	Harington	2008	English	Journal article	C. R. Harington. 2008. The evolution of Arctic marine mammals. Ecological Applications 18(2 Suppl.):S23-S50
Erignathus barbatus	species	Phocidae	United States	Northern Hemisphere	Western North Atlantic	No Information	Extant	Upper Pleistocene	Pleistocene	0.126	0.0117	Harington	2008	English	Journal article	C. R. Harington. 2008. The evolution of Arctic marine mammals. Ecological Applications 18(2 Suppl.):S23-S51
Erignathus barbatus	species	Phocidae	United States	Northern Hemisphere	Western North Atlantic	No Information	Extant	Upper Pleistocene	Pleistocene	0.126	0.0117	Harington	2008	English	Journal article	C. R. Harington. 2008. The evolution of Arctic marine mammals. Ecological Applications 18(2 Suppl.):S23-S52
Erignathus barbatus	species	Phocidae	United States	Northern Hemisphere	Western North Atlantic	Presumpscot	Extant	Upper Pleistocene	Pleistocene	0.126	0.0117	Harington	2008	English	Journal article	C. R. Harington. 2008. The evolution of Arctic marine mammals. Ecological Applications 18(2 Suppl.):S23-S53
Erignathus barbatus	species	Phocidae	Canada	Northern Hemisphere	Arctic Ocean	No Information	Extant	Upper Pleistocene	Pleistocene	0.126	0.0117	Harington	2008	English	Journal article	C. R. Harington. 2008. The evolution of Arctic marine mammals. Ecological Applications 18(2 Suppl.):S23-S54
Erignathus barbatus	species	Phocidae	Canada	Northern Hemisphere	Arctic Ocean	No Information	Extant	Upper Pleistocene	Pleistocene	0.126	0.0117	Harington	2008	English	Journal article	C. R. Harington. 2008. The evolution of Arctic marine mammals. Ecological Applications 18(2 Suppl.):S23-S54
Erignathus barbatus	species	Phocidae	Sweden	Northern Hemisphere	Baltic Sea	No Information	Extant	Upper Pleistocene	Pleistocene	0.126	0.0117	Harington	2008	English	Journal article	C. R. Harington. 2008. The evolution of Arctic marine mammals. Ecological Applications 18(2 Suppl.):S23-S54
Erignathus barbatus	species	Phocidae	Sweden	Northern Hemisphere	Baltic Sea	No Information	Extant	Upper Pleistocene	Pleistocene	0.126	0.0117	Harington	2008	English	Journal article	C. R. Harington. 2008. The evolution of Arctic marine mammals. Ecological Applications 18(2 Suppl.):S23-S54
Erignathus barbatus	species	Phocidae	Sweden	Northern Hemisphere	Baltic Sea	No Information	Extant	Upper Pleistocene	Pleistocene	0.126	0.0117	Harington	2008	English	Journal article	C. R. Harington. 2008. The evolution of Arctic marine mammals. Ecological Applications 18(2 Suppl.):S23-S54
Erignathus barbatus	species	Phocidae	Sweden	Northern Hemisphere	Baltic Sea	No Information	Extant	Upper Pleistocene	Pleistocene	0.126	0.0117	Harington	2008	English	Journal article	C. R. Harington. 2008. The evolution of Arctic marine mammals. Ecological Applications 18(2 Suppl.):S23-S54
Erignathus barbatus	species	Phocidae	Sweden	Northern Hemisphere	Baltic Sea	No Information	Extant	Upper Pleistocene	Pleistocene	0.126	0.0117	Harington	2008	English	Journal article	C. R. Harington. 2008. The evolution of Arctic marine mammals. Ecological Applications 18(2 Suppl.):S23-S54
Erignathus barbatus	species	Phocidae	Sweden	Northern Hemisphere	Baltic Sea	No Information	Extant	Upper Pleistocene	Pleistocene	0.126	0.0117	Harington	2008	English	Journal article	C. R. Harington. 2008. The evolution of Arctic marine mammals. Ecological Applications 18(2 Suppl.):S23-S54
Erignathus barbatus	species	Phocidae	Sweden	Northern Hemisphere	Baltic Sea	No Information	Extant	Upper Pleistocene	Pleistocene	0.126	0.0117	Harington	2008	English	Journal article	C. R. Harington. 2008. The evolution of Arctic marine mammals. Ecological Applications 18(2 Suppl.):S23-S54
Erignathus barbatus	species	Phocidae	Sweden	Northern Hemisphere	Baltic Sea	No Information	Extant	Upper Pleistocene	Pleistocene	0.126	0.0117	Harington	2008	English	Journal article	C. R. Harington. 2008. The evolution of Arctic marine mammals. Ecological Applications 18(2 Suppl.):S23-S54
Pagophilus groenlandica	species	Phocidae	United States	Northern Hemisphere	Eastern North Pacific	Gubik	Extant	Middle Pleistocene	Pleistocene	2.588	0.781	Harington	2008	English	Journal article	C. R. Harington. 2008. The evolution of Arctic marine mammals. Ecological Applications 18(2 Suppl.):S23-S54
Pagophilus groenlandica	species	Phocidae	Norway	Northern Hemisphere	North Sea	No Information	Extant	Upper Pleistocene	Pleistocene	0.126	0.0117	Harington	2008	English	Journal article	C. R. Harington. 2008. The evolution of Arctic marine mammals. Ecological Applications 18(2 Suppl.):S23-S54
Pusa hispida	species	Phocidae	United States	Northern Hemisphere	Eastern North Pacific	Gubik	Extant	Upper Pleistocene	Pleistocene	0.126	0.0117	Repenning	1983	English	Journal article	C. A. Repenning. 1983. New evidence for the age of the Gubik Formation, Alaskan North Slope. Quaternary Research 19(3):356-372
Phoca vitulina	species	Phocidae	United States	Northern Hemisphere	Eastern North Pacific	Gubik	Extant	Upper Pleistocene	Pleistocene	0.126	0.0117	Repenning	1983	English	Journal article	C. A. Repenning. 1983. New evidence for the age of the Gubik Formation, Alaskan North Slope. Quaternary Research 19(3):356-372
Histriophoca fasciata	species	Phocidae	United States	Northern Hemisphere	Eastern North Pacific	Gubik	Extant	Upper Pleistocene	Pleistocene	0.126	0.0117	Repenning	1983	English	Journal article	C. A. Repenning. 1983. New evidence for the age of the Gubik Formation, Alaskan North Slope. Quaternary Research 19(3):356-372
Phoca hispida	species	Phocidae	United States	Northern Hemisphere	Eastern North Pacific	No Information	Extant	Upper Pleistocene	Pleistocene	0.126	0.0117	Harington	2008	English	Journal article	C. R. Harington. 2008. The evolution of Arctic marine mammals. Ecological Applications 18(2 Suppl.):S23-S54
Phoca hispida	species	Phocidae	Canada	Northern Hemisphere	Arctic Ocean	No Information	Extant	Upper Pleistocene	Pleistocene	0.126	0.0117	Harington	2008	English	Journal article	C. R. Harington. 2008. The evolution of Arctic marine mammals. Ecological Applications 18(2 Suppl.):S23-S54
Phoca hispida	species	Phocidae	Canada	Northern Hemisphere	Arctic Ocean	No Information	Extant	Upper Pleistocene	Pleistocene	0.126	0.0117	Harington	2008	English	Journal article	C. R. Harington. 2008. The evolution of Arctic marine mammals. Ecological Applications 18(2 Suppl.):S23-S54
Phoca hispida	species	Phocidae	Russia	Northern Hemisphere	Arctic Ocean	Aion Island	Extant	Upper Pleistocene	Pleistocene	0.126	0.0117	Harington	2008	English	Journal article	C. R. Harington. 2008. The evolution of Arctic marine mammals. Ecological Applications 18(2 Suppl.):S23-S54
Phoca hispida	species	Phocidae	Russia	Northern Hemisphere	Baltic Sea	Shapski	Extant	Upper Pleistocene	Pleistocene	0.126	0.0117	Harington	2008	English	Journal article	C. R. Harington. 2008. The evolution of Arctic marine mammals. Ecological Applications 18(2 Suppl.):S23-S54
Callorhinus ursinus	species	Otariidae	United States	Northern Hemisphere	Eastern North Pacific	No Information	Extant	Upper Pleistocene	Pleistocene	2.588	0.0117	Repenning	1977	English	Journal article	C. A. Repenning and R. H. Tedford. 1977. Otarioid seals of the Neogene. Geological Survey Professional Paper 992:1-111
Eumetopias jubata	species	Otariidae	United States	Northern Hemisphere	Eastern North Pacific	Alaska	Extant	Upper Pleistocene	Pleistocene	0.126	0.0117	Kurten	1980	English	Book/Book Chapter	B. Kurten and E. Anderson. 1980. Pleistocene mammals of North America 1-442
Eumetopias jubata	species	Otariidae	United States	Northern Hemisphere	Eastern North Pacific	Alaska	Extant	Upper Pleistocene	Pleistocene	2.588	0.0117	Kurten	1980	English	Book/Book Chapter	B. Kurten and E. Anderson. 1980. Pleistocene mammals of North America 1-442
Eumetopias jubata	species	Otariidae	United States	Northern Hemisphere	Eastern North Pacific	No information	Extant	Upper Pleistocene	Pleistocene	2.588	0.0117	Kurten	1980	English	Book/Book Chapter	B. Kurten and E. Anderson. 1980. Pleistocene mammals of North America 1-442
Eumetopias jubata	species	Otariidae	United States	Northern Hemisphere	Eastern North Pacific	No information	Extant	Upper Pleistocene	Pleistocene	0.126	0.0117	Kurten	1980	English	Book/Book Chapter	B. Kurten and E. Anderson. 1980. Pleistocene mammals of North America 1-442
Callorhinus ursinus	species	Otariidae	United States	Northern Hemisphere	Eastern North Pacific	No information	Extant	Upper Pleistocene	Pleistocene	0.3	0.012	Kurten	1980	English	Book/Book Chapter	B. Kurten and E. Anderson. 1980. Pleistocene mammals of North America 1-442
Histriophoca fasciata	species	Phocidae	United States	Northern Hemisphere	Eastern North Pacific	No information	Extant	Upper Pleistocene	Pleistocene	0.126	0.0117	Kurten	1980	English	Book/Book Chapter	B. Kurten and E. Anderson. 1980. Pleistocene mammals of North America 1-442
Erignathus barbatus	species	Phocidae	United States	Northern Hemisphere	Eastern North Pacific	No information	Extant	Upper Pleistocene	Pleistocene	2.588	0.0117	Kurten	1980	English	Book/Book Chapter	B. Kurten and E. Anderson. 1980. Pleistocene mammals of North America 1-442
Odobenus rosmarus	species	Odobenidae	Germany	Northern Hemisphere	North Sea	No Information	Extant	Upper Pleistocene	Pleistocene	0.126	0.0117	Post	2005	English	Journal article	K. Post. 2005. A Weischelian marine mammal assemblage from the southern North Sea. Deinsea 11:21-27
Pagophilus groenlandica	species	Phocidae	Netherlands	Northern Hemisphere	North Sea	No Information	Extant	Calabrian	Pleistocene	1.806	0.781	Post	2005	English	Journal article	K. Post. 2005. A Weischelian marine mammal assemblage from the southern North Sea. Deinsea 11:21-28
Odobenus rosmarus	species	Odobenidae	Netherlands	Northern Hemisphere	North Sea	No Information	Extant	Upper Pleistocene	Pleistocene	0.126	0.0117	Post	2005	English	Journal article	K. Post. 2005. A Weischelian marine mammal assemblage from the southern North Sea. Deinsea 11:21-29
Pagophilus groenlandica	species	Phocidae	Netherlands	Northern Hemisphere	North Sea	No Information	Extant	Upper Pleistocene	Pleistocene	0.126	0.0117	Post	2005	English	Journal article	K. Post. 2005. A Weischelian marine mammal assemblage from the southern North Sea. Deinsea 11:21-30
Erignathus barbatus	species	Phocidae	Netherlands	Northern Hemisphere	North Sea	No Information	Extant	Upper Pleistocene	Pleistocene	0.126	0.0117	Post	2005	English	Journal article	K. Post. 2005. A Weischelian marine mammal assemblage from the southern North Sea. Deinsea 11:21-31
Eumetopias jubata	species	Otariidae	United States	Northern Hemisphere	Eastern North Pacific	Humboldt County	Extant	Upper Pleistocene	Pleistocene	0.3	0.012	Jefferson	1991	English	Journal article	G. T. Jefferson. 1991. A catalogue of late Quaternary vertebrates from California. Part two, mammals. Natural History Museum of Los Angeles County Technical Report 7:1-129
Zalophus californianus	species	Otariidae	United States	Northern Hemisphere	Eastern North Pacific	San Pedro Sand	Extant	Upper Pleistocene	Pleistocene	0.126	0.0117	Jefferson	1991	English	Journal article	G. T. Jefferson. 1991. A catalogue of late Quaternary vertebrates from California. Part two, mammals. Natural History Museum of Los Angeles County Technical Report 7:1-129
Phoca vitulina	species	Phocidae	United States	Northern Hemisphere	Eastern North Pacific	Palos Verdes Sand	Extant	Upper Pleistocene	Pleistocene	0.126	0.0117	Jefferson	1991	English	Journal article	G. T. Jefferson. 1991. A catalogue of late Quaternary vertebrates from California. Part two, mammals. Natural History Museum of Los Angeles County Technical Report 7:1-129
Mirounga angustirostris	species	Phocidae	United States	Northern Hemisphere	Eastern North Pacific	Palos Verdes Sand	Extant	Upper Pleistocene	Pleistocene	0.3	0.012	Jefferson	1991	English	Journal article	G. T. Jefferson. 1991. A catalogue of late Quaternary vertebrates from California. Part two, mammals. Natural History Museum of Los Angeles County Technical Report 7:1-129
Odobenus rosmarus	species	Odobenidae	United States	Northern Hemisphere	Eastern North Pacific	No information	Extant	Upper Pleistocene	Pleistocene	0.3	0.012	Jefferson	1991	English	Journal article	G. T. Jefferson. 1991. A catalogue of late Quaternary vertebrates from California. Part two, mammals. Natural History Museum of Los Angeles County Technical Report 7:1-129
Phocarctos hookeri	species	Otariidae	New Zealand	Southern Hemisphere	Western South Pacific	Opoitian Sandstones	Extant	Piacenzian	Pliocene	5.333	2.588	Berry	1928	English	Journal article	J. A. Berry. 1928. A new species of fossil Arctocephalus from Cape Kidnappers. Transactions of the New Zealand Institute 59:208-211
Ommatophoca rossii	species	Phocidae	New Zealand	Southern Hemisphere	Western South Pacific	Hautawan	Extant	Middle Pleistocene	Pleistocene	2.588	0.781	King	1973	English	Journal article	J. E. King. 1973. Pleistocene Ross seal (Ommatophoca rossi) from New Zealand. New Zealand Journal of Marine and Freshwater Research 7(4):391-397
Arctocephalus forsteri	species	Otariidae	New Zealand	Southern Hemisphere	Western South Pacific	No Information	Extant	Upper Pleistocene	Pleistocene	0.126	0.0117	Fordyce	2009	English	Book/Book Chapter	R. E. Fordyce and C. D. Roberts. 2009. Fossil Pinnipedia and Cetacea. In D. P. Gordon (ed.), New Zealand Inventory of Biodiversity 553
Monachus monachus	species	Phocidae	Spain	Northern Hemisphere	Eastern North Atlantic	Vangaurd Cave	Extant	Upper Pleistocene	Pleistocene	0.126	0.0117	Stringer	2008	English	Journal article	C. B. Stringer, J. C. Finlayson, R. N. E. Barton, Y. Fernandez-Jalvo, I. Caceres, R. C. Sabin, E. J. Rhodes, A. P. Currant, J. Rodriguez-Vidal, F. Giles-Pacheco, and J. A. Riquelme-Cantal. 2008. Neanderthal exploitation of marine mammals in Gibraltar. Proceedings of the National Academy of Sciences 105(38):14319-14324
Pagophilus groenlandica	species	Phocidae	Sweden	Northern Hemisphere	Baltic Sea	No Information	Extant	Upper Pleistocene	Pleistocene	0.126	0.0117	Sommer	2003	English	Journal article	R. Sommer and R. Benecke. 2003. Post-glacial history of the European seal fauna on the basis of sub-fossil records. Beitrage zur Archaeozoologie un prahistorischen Anthropologie 4:16-28
Pagophilus groenlandica	species	Phocidae	Sweden	Northern Hemisphere	Baltic Sea	No Information	Extant	Upper Pleistocene	Pleistocene	0.126	0.0117	Sommer	2003	English	Journal article	R. Sommer and R. Benecke. 2003. Post-glacial history of the European seal fauna on the basis of sub-fossil records. Beitrage zur Archaeozoologie un prahistorischen Anthropologie 4:16-29
Pagophilus groenlandica	species	Phocidae	Sweden	Northern Hemisphere	Baltic Sea	No Information	Extant	Upper Pleistocene	Pleistocene	0.126	0.0117	Sommer	2003	English	Journal article	R. Sommer and R. Benecke. 2003. Post-glacial history of the European seal fauna on the basis of sub-fossil records. Beitrage zur Archaeozoologie un prahistorischen Anthropologie 4:16-30
Phoca hispida	species	Phocidae	Sweden	Northern Hemisphere	Baltic Sea	No Information	Extant	Upper Pleistocene	Pleistocene	0.126	0.0117	Sommer	2003	English	Journal article	R. Sommer and R. Benecke. 2003. Post-glacial history of the European seal fauna on the basis of sub-fossil records. Beitrage zur Archaeozoologie un prahistorischen Anthropologie 4:16-31
Phoca hispida	species	Phocidae	Sweden	Northern Hemisphere	Baltic Sea	No Information	Extant	Upper Pleistocene	Pleistocene	0.126	0.0117	Sommer	2003	English	Journal article	R. Sommer and R. Benecke. 2003. Post-glacial history of the European seal fauna on the basis of sub-fossil records. Beitrage zur Archaeozoologie un prahistorischen Anthropologie 4:16-32
Halichoerus grypus	species	Phocidae	Sweden	Northern Hemisphere	Baltic Sea	No Information	Extant	Upper Pleistocene	Pleistocene	0.126	0.0117	Sommer	2003	English	Journal article	R. Sommer and R. Benecke. 2003. Post-glacial history of the European seal fauna on the basis of sub-fossil records. Beitrage zur Archaeozoologie un prahistorischen Anthropologie 4:16-33
Halichoerus grypus	species	Phocidae	Sweden	Northern Hemisphere	Baltic Sea	No Information	Extant	Upper Pleistocene	Pleistocene	0.126	0.0117	Sommer	2003	English	Journal article	R. Sommer and R. Benecke. 2003. Post-glacial history of the European seal fauna on the basis of sub-fossil records. Beitrage zur Archaeozoologie un prahistorischen Anthropologie 4:16-34
Halichoerus grypus	species	Phocidae	Spain	Northern Hemisphere	Eastern North Atlantic	Las Caldas	Extant	Upper Pleistocene	Pleistocene	0.126	0.0117	Corchón-Rodríguez	2008	English	Journal article	M. S. Corchón-Rodriguez, A. Mateos, E. A. Fernández, E. Peñalver, X. Delclòs and J. Made. 2008. Complementary resources and mobility during the Magdalenian on the Cantabrian Coast. New data on marine mammals, crustaceans, molluscs and organogenic rocks in the Las Caldas Cave. L'anthropologie 112:284-327
Odobenus rosmarus	species	Odobenidae	Canada	Northern Hemisphere	Western North Atlantic	No Information	Extant	Upper Pleistocene	Pleistocene	2.588	0	Bouchard	1993	English	Journal article	M. A. Bouchard, C. R. Harington, and J.-P. Guilbault. 1993. First evidence of walrus (Odobenus rosmarus L) in Late Pleistocene Champlain Sea sediments, Quebec. Canadian Journal of Earth Sciences 30(8):1715-1720
Odobenus rosmarus	species	Odobenidae	Canada	Northern Hemisphere	Western North Atlantic	No Information	Extant	Upper Pleistocene	Pleistocene	2.588	0	Bouchard	1993	English	Journal article	M. A. Bouchard, C. R. Harington, and J.-P. Guilbault. 1993. First evidence of walrus (Odobenus rosmarus L) in Late Pleistocene Champlain Sea sediments, Quebec. Canadian Journal of Earth Sciences 30(8):1715-1721
Odobenus rosmarus	species	Odobenidae	Canada	Northern Hemisphere	Western North Atlantic	No Information	Extant	Upper Pleistocene	Pleistocene	2.588	0	Bouchard	1993	English	Journal article	M. A. Bouchard, C. R. Harington, and J.-P. Guilbault. 1993. First evidence of walrus (Odobenus rosmarus L) in Late Pleistocene Champlain Sea sediments, Quebec. Canadian Journal of Earth Sciences 30(8):1715-1722
Odobenus rosmarus	species	Odobenidae	Canada	Northern Hemisphere	Western North Atlantic	No Information	Extant	Upper Pleistocene	Pleistocene	2.588	0	Bouchard	1993	English	Journal article	M. A. Bouchard, C. R. Harington, and J.-P. Guilbault. 1993. First evidence of walrus (Odobenus rosmarus L) in Late Pleistocene Champlain Sea sediments, Quebec. Canadian Journal of Earth Sciences 30(8):1715-1723
Odobenus rosmarus	species	Odobenidae	Canada	Northern Hemisphere	Western North Atlantic	No Information	Extant	Upper Pleistocene	Pleistocene	2.588	0	Bouchard	1993	English	Journal article	M. A. Bouchard, C. R. Harington, and J.-P. Guilbault. 1993. First evidence of walrus (Odobenus rosmarus L) in Late Pleistocene Champlain Sea sediments, Quebec. Canadian Journal of Earth Sciences 30(8):1715-1724
Odobenus rosmarus	species	Odobenidae	Canada	Northern Hemisphere	Western North Atlantic	No Information	Extant	Upper Pleistocene	Pleistocene	2.588	0	Bouchard	1993	English	Journal article	M. A. Bouchard, C. R. Harington, and J.-P. Guilbault. 1993. First evidence of walrus (Odobenus rosmarus L) in Late Pleistocene Champlain Sea sediments, Quebec. Canadian Journal of Earth Sciences 30(8):1715-1725
Odobenus rosmarus	species	Odobenidae	Canada	Northern Hemisphere	Western North Atlantic	No Information	Extant	Upper Pleistocene	Pleistocene	2.588	0.0117	Bouchard	1993	English	Journal article	M. A. Bouchard, C. R. Harington, and J.-P. Guilbault. 1993. First evidence of walrus (Odobenus rosmarus L) in Late Pleistocene Champlain Sea sediments, Quebec. Canadian Journal of Earth Sciences 30(8):1715-1726
Odobenus rosmarus	species	Odobenidae	Canada	Northern Hemisphere	Western North Atlantic	No Information	Extant	Upper Pleistocene	Pleistocene	2.588	0	Bouchard	1993	English	Journal article	M. A. Bouchard, C. R. Harington, and J.-P. Guilbault. 1993. First evidence of walrus (Odobenus rosmarus L) in Late Pleistocene Champlain Sea sediments, Quebec. Canadian Journal of Earth Sciences 30(8):1715-1727
Odobenus rosmarus	species	Odobenidae	Canada	Northern Hemisphere	Western North Atlantic	No Information	Extant	Upper Pleistocene	Pleistocene	2.588	0	Bouchard	1993	English	Journal article	M. A. Bouchard, C. R. Harington, and J.-P. Guilbault. 1993. First evidence of walrus (Odobenus rosmarus L) in Late Pleistocene Champlain Sea sediments, Quebec. Canadian Journal of Earth Sciences 30(8):1715-1728
Odobenus rosmarus	species	Odobenidae	Canada	Northern Hemisphere	Arctic Ocean	No Information	Extant	Upper Pleistocene	Pleistocene	2.588	0	Harington	1975	English	Journal article	C. R. Harington. 1975. A postglacial walrus (Odobenus rosmarus) from Bathhurst Island, Northwest Territories. Canadian Field-Naturalist 89:249-262
Odobenus rosmarus	species	Odobenidae	Canada	Northern Hemisphere	Arctic Ocean	No Information	Extant	Upper Pleistocene	Pleistocene	2.588	0	Harington	1975	English	Journal article	C. R. Harington. 1975. A postglacial walrus (Odobenus rosmarus) from Bathhurst Island, Northwest Territories. Canadian Field-Naturalist 89:249-262
Odobenus rosmarus	species	Odobenidae	Canada	Northern Hemisphere	Arctic Ocean	No Information	Extant	Upper Pleistocene	Pleistocene	2.588	0	Harington	1975	English	Journal article	C. R. Harington. 1975. A postglacial walrus (Odobenus rosmarus) from Bathhurst Island, Northwest Territories. Canadian Field-Naturalist 89:249-262
Odobenus rosmarus	species	Odobenidae	Canada	Northern Hemisphere	Arctic Ocean	No Information	Extant	Upper Pleistocene	Pleistocene	2.588	0	Harington	1975	English	Journal article	C. R. Harington. 1975. A postglacial walrus (Odobenus rosmarus) from Bathhurst Island, Northwest Territories. Canadian Field-Naturalist 89:249-262
Odobenus rosmarus	species	Odobenidae	Canada	Northern Hemisphere	Arctic Ocean	No Information	Extant	Upper Pleistocene	Pleistocene	2.588	0	Harington	1975	English	Journal article	C. R. Harington. 1975. A postglacial walrus (Odobenus rosmarus) from Bathhurst Island, Northwest Territories. Canadian Field-Naturalist 89:249-262
Erignathus barbatus	species	Phocidae	United States	Northern Hemisphere	Western North Atlantic	Presumpscot	Extant	Upper Pleistocene	Pleistocene	0.126	0.0117	Ray	1981	English	Journal article	C. E. Ray and A. E. Spiess. 1981. The bearded seal, Erignathus barbatus, in the Pleistocene of Maine. Journal of Mammalogy 62(2):423-427
Pusa hispida	species	Phocidae	United States	Northern Hemisphere	Western North Atlantic	No Information	Extant	Upper Pleistocene	Pleistocene	0.126	0.0117	Harington	1977	English	Journal article	C. E. Harington. 1977. Marine mammals in the Champlain Sea and the Great Lakes. Annals of the New York Academy of Sciences 288:508-540
Odobenus rosmarus	species	Odobenidae	Netherlands	Northern Hemisphere	North Sea	Ijmuiden Ground	Extant	Gelasian	Pleistocene	2.588	1.806	Van Bree	1994	English	Journal article	P. J. H. van Bree and K. Post. 1994. Over het fossiele baculum van een Walrus gevonden op de bodem van de Noordzee. Cranium 11(1):59-60
Arctocephalus pusillus	species	Otariidae	South Africa	Southern Hemisphere	Eastern South Atlantic	No Information	Extant	Upper Pleistocene	Pleistocene	0.126	0.0117	Klein	1972	English	Journal article	R. C. Klein. 1972. The late quaternary mammalian fauna of Nelson Bay Cave (Cape Province, South Africa): Its implications for megafaunal extinctions and environmental and cultural change. Quaternary Research 2(2):135-144
Neomonachus tropicalis	species	Phocidae	United States	Northern Hemisphere	Western North Atlantic	No Information	Extant	Upper Pleistocene	Pleistocene	2.588	0	Adam	2003	English	Journal article	P. J. Adam and G. G. Garcia. 2003. New information on the natural history, distribution, and skull size of the extinct (?) West Indian monk seal, Monachus tropicalis. Marine Mammal Science 19(2):297-317
Neomonachus tropicalis	species	Phocidae	United States	Northern Hemisphere	Western North Atlantic	No Information	Extant	Upper Pleistocene	Pleistocene	0.126	0.0117	Adam	2003	English	Journal article	P. J. Adam and G. G. Garcia. 2003. New information on the natural history, distribution, and skull size of the extinct (?) West Indian monk seal, Monachus tropicalis. Marine Mammal Science 19(2):297-317
Neomonachus tropicalis	species	Phocidae	United States	Northern Hemisphere	Western North Atlantic	No Information	Extant	Upper Pleistocene	Pleistocene	0.126	0.0117	Adam	2003	English	Journal article	P. J. Adam and G. G. Garcia. 2003. New information on the natural history, distribution, and skull size of the extinct (?) West Indian monk seal, Monachus tropicalis. Marine Mammal Science 19(2):297-317
Neomonachus tropicalis	species	Phocidae	United States	Northern Hemisphere	Western North Atlantic	Tamiami	Extant	Middle Pleistocene	Pleistocene	1.8	0.3	Adam	2003	English	Journal article	P. J. Adam and G. G. Garcia. 2003. New information on the natural history, distribution, and skull size of the extinct (?) West Indian monk seal, Monachus tropicalis. Marine Mammal Science 19(2):297-317
Callorhinus ursinus	species	Otariidae	Japan	Northern Hemisphere	Western North Pacific	Itahana	Extant	Middle Pleistocene	Pleistocene	0.126	0.0117	Hasegawa	1988	Japanese	Journal article	Y. Hasegawa, Y. Tomida, N. Kohno, K. Ono, H. Nokariya and T. Uyeno. 1988. Quaternary vertebrates from Shiriya area, Shimokita Pininsula, northeastern Japan. Memoirs of the National Science Museum 21:17-36
Zalophus californianus	species	Otariidae	Japan	Northern Hemisphere	Western North Pacific	Itahana	Extant	Middle Pleistocene	Pleistocene	0.126	0.0117	Hasegawa	1988	Japanese	Journal article	Y. Hasegawa, Y. Tomida, N. Kohno, K. Ono, H. Nokariya and T. Uyeno. 1988. Quaternary vertebrates from Shiriya area, Shimokita Pininsula, northeastern Japan. Memoirs of the National Science Museum 21:17-37
Eumetopias jubata	species	Otariidae	Japan	Northern Hemisphere	Western North Pacific	Itahana	Extant	Middle Pleistocene	Pleistocene	0.126	0.0117	Hasegawa	1988	Japanese	Journal article	Y. Hasegawa, Y. Tomida, N. Kohno, K. Ono, H. Nokariya and T. Uyeno. 1988. Quaternary vertebrates from Shiriya area, Shimokita Pininsula, northeastern Japan. Memoirs of the National Science Museum 21:17-38
Phoca vitulina	species	Phocidae	Japan	Northern Hemisphere	Western North Pacific	Itahana	Extant	Middle Pleistocene	Pleistocene	0.126	0.0117	Hasegawa	1988	Japanese	Journal article	Y. Hasegawa, Y. Tomida, N. Kohno, K. Ono, H. Nokariya and T. Uyeno. 1988. Quaternary vertebrates from Shiriya area, Shimokita Pininsula, northeastern Japan. Memoirs of the National Science Museum 21:17-39
Phoca largha	species	Phocidae	Japan	Northern Hemisphere	Western North Pacific	Itahana	Extant	Middle Pleistocene	Pleistocene	0.126	0.0117	Hasegawa	1988	Japanese	Journal article	Y. Hasegawa, Y. Tomida, N. Kohno, K. Ono, H. Nokariya and T. Uyeno. 1988. Quaternary vertebrates from Shiriya area, Shimokita Pininsula, northeastern Japan. Memoirs of the National Science Museum 21:17-40
Callorhinus ursinus	species	Otariidae	Japan	Northern Hemisphere	Western North Pacific	No Information	Extant	Upper Pleistocene	Pleistocene	0.126	0.0117	Hasegawa	1988	Japanese	Journal article	Y. Hasegawa, Y. Tomida, N. Kohno, K. Ono, H. Nokariya and T. Uyeno. 1988. Quaternary vertebrates from Shiriya area, Shimokita Pininsula, northeastern Japan. Memoirs of the National Science Museum 21:17-41
Zalophus californianus	species	Otariidae	Japan	Northern Hemisphere	Western North Pacific	No Information	Extant	Upper Pleistocene	Pleistocene	0.126	0.0117	Hasegawa	1988	Japanese	Journal article	Y. Hasegawa, Y. Tomida, N. Kohno, K. Ono, H. Nokariya and T. Uyeno. 1988. Quaternary vertebrates from Shiriya area, Shimokita Pininsula, northeastern Japan. Memoirs of the National Science Museum 21:17-42
Eumetopias jubata	species	Otariidae	Japan	Northern Hemisphere	Western North Pacific	No Information	Extant	Upper Pleistocene	Pleistocene	0.126	0.0117	Hasegawa	1988	Japanese	Journal article	Y. Hasegawa, Y. Tomida, N. Kohno, K. Ono, H. Nokariya and T. Uyeno. 1988. Quaternary vertebrates from Shiriya area, Shimokita Pininsula, northeastern Japan. Memoirs of the National Science Museum 21:17-43
Phoca largha	species	Phocidae	Japan	Northern Hemisphere	Western North Pacific	No Information	Extant	Upper Pleistocene	Pleistocene	0.126	0.0117	Hasegawa	1988	Japanese	Journal article	Y. Hasegawa, Y. Tomida, N. Kohno, K. Ono, H. Nokariya and T. Uyeno. 1988. Quaternary vertebrates from Shiriya area, Shimokita Pininsula, northeastern Japan. Memoirs of the National Science Museum 21:17-44
Callorhinus ursinus	species	Otariidae	Japan	Northern Hemisphere	Western North Pacific	No Information	Extant	Upper Pleistocene	Pleistocene	0.126	0.0117	Hasegawa	1988	Japanese	Journal article	Y. Hasegawa, Y. Tomida, N. Kohno, K. Ono, H. Nokariya and T. Uyeno. 1988. Quaternary vertebrates from Shiriya area, Shimokita Pininsula, northeastern Japan. Memoirs of the National Science Museum 21:17-45
Zalophus californianus	species	Otariidae	Japan	Northern Hemisphere	Western North Pacific	No Information	Extant	Upper Pleistocene	Pleistocene	0.126	0.0117	Hasegawa	1988	Japanese	Journal article	Y. Hasegawa, Y. Tomida, N. Kohno, K. Ono, H. Nokariya and T. Uyeno. 1988. Quaternary vertebrates from Shiriya area, Shimokita Pininsula, northeastern Japan. Memoirs of the National Science Museum 21:17-46
Eumetopias jubata	species	Otariidae	Japan	Northern Hemisphere	Western North Pacific	No Information	Extant	Upper Pleistocene	Pleistocene	0.126	0.0117	Hasegawa	1988	Japanese	Journal article	Y. Hasegawa, Y. Tomida, N. Kohno, K. Ono, H. Nokariya and T. Uyeno. 1988. Quaternary vertebrates from Shiriya area, Shimokita Pininsula, northeastern Japan. Memoirs of the National Science Museum 21:17-47
Phoca largha	species	Phocidae	Japan	Northern Hemisphere	Western North Pacific	No Information	Extant	Upper Pleistocene	Pleistocene	0.126	0.0117	Hasegawa	1988	Japanese	Journal article	Y. Hasegawa, Y. Tomida, N. Kohno, K. Ono, H. Nokariya and T. Uyeno. 1988. Quaternary vertebrates from Shiriya area, Shimokita Pininsula, northeastern Japan. Memoirs of the National Science Museum 21:17-48
Phoca vitulina	species	Phocidae	United States	Northern Hemisphere	Western North Atlantic	No Information	Extant	Upper Pleistocene	Pleistocene	0.126	0.0117	Franzi	2010	English	Abstract	D. A. Franzi, R. Feranec, and J. A. Rayburn. 2010. A Champlain Sea phocid seal fossil from the Champlain Lowland at Plattsburgh, New York. Geological Society of America Abstracts with Programs 42(1):68
Odobenus rosmarus	species	Odobenidae	United States	Northern Hemisphere	Eastern North Pacific	Gubik	Extant	Middle Pleistocene	Pleistocene	0.781	0.126	Anonymous	1976	English	News Article	A. Anonymous. 1976. Oldest walrus oosuk found. The Cross Section 7(12):11
Zalophus californianus	species	Otariidae	Japan	Northern Hemisphere	Western North Pacific	Shibikawa	Extant	Upper Pleistocene	Pleistocene	2.588	0.0117	Miyazaki	1995	English	Journal article	S. Miyazaki, H. Horikawa, N. Kohno, K. Hirota, M. Kimura, Y. Hasegawa, Y. Tomida, L. G. Barnes, and C. E. Ray. 1995. Summary of the fossil record of pinnipeds of Japan, and comparisons with that from the eastern North Pacific. The Island Arc 3:361-374
Zalophus californianus	species	Otariidae	Japan	Northern Hemisphere	Western North Pacific	Narita	Extant	Middle Pleistocene	Pleistocene	0.781	0.126	Miyazaki	1995	English	Journal article	S. Miyazaki, H. Horikawa, N. Kohno, K. Hirota, M. Kimura, Y. Hasegawa, Y. Tomida, L. G. Barnes, and C. E. Ray. 1995. Summary of the fossil record of pinnipeds of Japan, and comparisons with that from the eastern North Pacific. The Island Arc 3:361-382
Callorhinus ursinus	species	Otariidae	Japan	Northern Hemisphere	Western North Pacific	Kanzawa	Extant	Middle Pleistocene	Pleistocene	2.588	0.781	Miyazaki	1995	English	Journal article	S. Miyazaki, H. Horikawa, N. Kohno, K. Hirota, M. Kimura, Y. Hasegawa, Y. Tomida, L. G. Barnes, and C. E. Ray. 1995. Summary of the fossil record of pinnipeds of Japan, and comparisons with that from the eastern North Pacific. The Island Arc 3:361-383
Eumetopias jubata	species	Otariidae	Japan	Northern Hemisphere	Western North Pacific	Yushima	Extant	Zanclean	Pliocene	5.333	3.6	Miyazaki	1995	English	Journal article	S. Miyazaki, H. Horikawa, N. Kohno, K. Hirota, M. Kimura, Y. Hasegawa, Y. Tomida, L. G. Barnes, and C. E. Ray. 1995. Summary of the fossil record of pinnipeds of Japan, and comparisons with that from the eastern North Pacific. The Island Arc 3:361-384
Odobenus rosmarus	species	Odobenidae	United States	Northern Hemisphere	Western North Atlantic	No Information	Extant	Upper Pleistocene	Pleistocene	0.126	0	Hay	1923	English	Journal article	O. P. Hay. 1923. The Pleistocene of North America and its vertebrated animals from the states east of the Mississippi River and from the Canadian provinces east of longitude 95 degrees. Carnegie Institute of Washington Publication 322:1-499
Odobenus rosmarus	species	Odobenidae	United States	Northern Hemisphere	Western North Atlantic	No Information	Extant	Upper Pleistocene	Pleistocene	2.588	0	Hay	1923	English	Journal article	O. P. Hay. 1923. The Pleistocene of North America and its vertebrated animals from the states east of the Mississippi River and from the Canadian provinces east of longitude 95 degrees. Carnegie Institute of Washington Publication 322:1-500
Odobenus rosmarus	species	Odobenidae	United States	Northern Hemisphere	Western North Atlantic	No Information	Extant	Upper Pleistocene	Pleistocene	0.126	0.0117	Hay	1923	English	Journal article	O. P. Hay. 1923. The Pleistocene of North America and its vertebrated animals from the states east of the Mississippi River and from the Canadian provinces east of longitude 95 degrees. Carnegie Institute of Washington Publication 322:1-501
Odobenus rosmarus	species	Odobenidae	United States	Northern Hemisphere	Western North Atlantic	No Information	Extant	Upper Pleistocene	Pleistocene	2.588	0	Hay	1923	English	Journal article	O. P. Hay. 1923. The Pleistocene of North America and its vertebrated animals from the states east of the Mississippi River and from the Canadian provinces east of longitude 95 degrees. Carnegie Institute of Washington Publication 322:1-502
Odobenus rosmarus	species	Odobenidae	United States	Northern Hemisphere	Western North Atlantic	Pamlico	Extant	Upper Pleistocene	Pleistocene	2.588	0	Hay	1923	English	Journal article	O. P. Hay. 1923. The Pleistocene of North America and its vertebrated animals from the states east of the Mississippi River and from the Canadian provinces east of longitude 95 degrees. Carnegie Institute of Washington Publication 322:1-503
Odobenus rosmarus	species	Odobenidae	United States	Northern Hemisphere	Western North Atlantic	No Information	Extant	Upper Pleistocene	Pleistocene	0.126	0.0117	Manville	1970	English	Journal article	R. H. Manville and J. J. Wilson. 1970. Fossil walrus from Virginia waters. Journal of Mammalogy 51(4):810-811
Odobenus rosmarus	species	Odobenidae	Canada	Northern Hemisphere	Arctic Ocean	No Information	Extant	Upper Pleistocene	Pleistocene	0.126	0.0117	Dyke	1999	English	Journal article	A. S. Dyke, J. Hooper, C. R. Harrington and J. M. Savelle. 1999. The Late Wisconsinan and Holocene record of walrus (Odobenus rosmarus) from North America : A review with new data from Arctic and Atlantic Canada. Arctic 52(2):160-181
Odobenus rosmarus	species	Odobenidae	United States	Northern Hemisphere	Western North Atlantic	No Information	Extant	Upper Pleistocene	Pleistocene	2.588	0.0117	Steirly	1956	English	Journal article	C. C. Steirly. 1956. Walrus tusk on Parramore Island. Virginia Wildlife 17(1):12
Phoca hispida	species	Phocidae	Greenland	Northern Hemisphere	Western North Atlantic	No information	Extant	Upper Pleistocene	Pleistocene	0.126	0.0117	Bennike	1997	English	Journal article	O. Bennike. 1997. Quaternary vertebrates of Greenland: A review. Quaternary Science Reviews 16(8):899-909
Phoca hispida	species	Phocidae	Greenland	Northern Hemisphere	Western North Atlantic	No information	Extant	Upper Pleistocene	Pleistocene	0.126	0.0117	Bennike	1997	English	Journal article	O. Bennike. 1997. Quaternary vertebrates of Greenland: A review. Quaternary Science Reviews 16(8):899-909
Phoca hispida	species	Phocidae	Canada	Northern Hemisphere	Arctic Ocean	No Information	Extant	Upper Pleistocene	Pleistocene	0.126	0.0117	Harington	1995	English	Journal article	C. R. Harington and J. Cinq-Mars. 1995. Radiocarbon dates on Saiga antelope (Saiga Tatarica) fossils from Yukon and the Northwest Territories. Arctic 48(1):1-7
Odobenus rosmarus	species	Odobenidae	Canada	Northern Hemisphere	Arctic Ocean	No Information	Extant	Upper Pleistocene	Pleistocene	0.126	0.0117	Zazula	2009	English	Journal article	G. D. Zazula, P. G. Hare, and J. E. Storer. 2009. New Radiocarbon-Dated Vertebrate Fossils from Herschel Island: Implications for the Palaeoenvironments and Glacial Chronology of the Beaufort Sea Coastlands. Arctic 62(3):273-280
Phoca hispida	species	Phocidae	Canada	Northern Hemisphere	Arctic Ocean	No Information	Extant	Upper Pleistocene	Pleistocene	0.126	0.0117	Zazula	2009	English	Journal article	G. D. Zazula, P. G. Hare, and J. E. Storer. 2009. New Radiocarbon-Dated Vertebrate Fossils from Herschel Island: Implications for the Palaeoenvironments and Glacial Chronology of the Beaufort Sea Coastlands. Arctic 62(3):273-280
Pusa hispida	species	Phocidae	Netherlands	Northern Hemisphere	North Sea	No Information	Extant	Upper Pleistocene	Pleistocene	0.126	0.0117	Mol	2006	English	Journal article	D. Mol, K. Post, J. W. F. Reumer, J. Plicht, J. Vos, B. Geel, Guido Reenen, J. P. Pals, and J. Glimmerveen. 2006. The EurogeulâÄfirst report of the palaeontological, palynological and archaeological investigations of this part of the North Sea. Quaternary International 142-143:178-185
Odobenus rosmarus	species	Odobenidae	Germany	Northern Hemisphere	North Sea	No Information	Extant	Upper Pleistocene	Pleistocene	0.126	0.0117	Kurten	1964	English	Journal article	B. Kurten. 1964. The evolution of the polar bear, Ursus maritimus Phipps. Acta Zoologica Fennica 108:1-30
Odobenus rosmarus	species	Odobenidae	United Kingdom	Northern Hemisphere	North Sea	No Information	Extant	Upper Pleistocene	Pleistocene	0.126	0	Davies	1878	English	Journal article	W. Davies. 1878. On a collection of Pleistocene mammals dredged off the eastern coast. Geological Magazine 5(3):97-100
Eumetopias jubata	species	Otariidae	Canada	Northern Hemisphere	Eastern North Pacific	No Information	Extant	Upper Pleistocene	Pleistocene	0.126	0.0117	Cowan	1941	English	Journal article	I. M. Cowan. 1941. Fossil and subfossil mammals from the Quaternary of British Columbia. Transactions of the Royal Society of Canada, Section IV Geological Sciences including Mineralogy, Third Series 33(4):39-50
Arctocephalus pusillus	species	Otariidae	South Africa	Southern Hemisphere	Eastern South Atlantic	No Information	Extant	Upper Pleistocene	Pleistocene	0.126	0.0117	Hendey	1969	English	Journal article	Q. B. Hendey. 1969. Quaternary vertebrate fossil sites in the south-western Cape Province. South African Archaeological Bulletin 24(95/96):96-105-114
Arctocephalus pusillus	species	Otariidae	South Africa	Southern Hemisphere	Eastern South Atlantic	No Information	Extant	Upper Pleistocene	Pleistocene	0.126	0.0117	Henshilwood	2001	English	Journal article	C. S. Henshilwood, J. C. Sealy, R. Yates, K. Cruz-Uribe, P. Goldberg, F. E. Grine, R. G. Klein, C. Poggenpoel, K. Niekerk and I. Watts. 2001. Blombos Cave, Southern Cape, South Africa: Preliminary Report on the 1992âÄ1999 Excavations of the Middle Stone Age Levels. Journal of Archaeological Science 28:421-448
Arctocephalus pusillus	species	Otariidae	South Africa	Southern Hemisphere	Eastern South Atlantic	No Information	Extant	Upper Pleistocene	Pleistocene	0.126	0.0117	Klein	1999	English	Journal article	R. G. Klein, K. Cruz-Uribe, D. Halkett, T. Hart, and J. E. Parkington. 1999. Paleoenvironmental and Human Behavioral Implications of the Boegoeberg 1 Late Pleistocene Hyena Den, Northern Cape Province, South Africa. Quaternary Research 52:393-403
Arctocephalus pusillus	species	Otariidae	South Africa	Southern Hemisphere	Eastern South Atlantic	No Information	Extant	Middle Pleistocene	Pleistocene	0.781	0.126	Avery	2011	English	Journal article	G. A. Avery and R. G. Klein. 2011. Review of fossil phocid and otariid seals from the southern and western coasts of South Africa. Transactions of the Royal Society of South Africa 66(1):14-25
Arctocephalus pusillus	species	Otariidae	South Africa	Southern Hemisphere	Eastern South Atlantic	No Information	Extant	Middle Pleistocene	Pleistocene	0.781	0.126	Avery	2011	English	Journal article	G. A. Avery and R. G. Klein. 2011. Review of fossil phocid and otariid seals from the southern and western coasts of South Africa. Transactions of the Royal Society of South Africa 66(1):14-25
Arctocephalus pusillus	species	Otariidae	South Africa	Southern Hemisphere	Eastern South Atlantic	No Information	Extant	Upper Pleistocene	Pleistocene	2.588	0.0117	Texier	2010	English	Journal article	P.-J. Texier, G. Porraz, J. Parkington, J.-P. Rigaud, C. Poggenpoel, C. Miller, C. Tribolo, C. Cartwright, A. Coudenneau, R. Klein, T. Steele and C. Verna. 2010. A Howiesons Poort tradition of engraving ostrich eggshell containers dated to 60,000 years ago at Diepkloof Rock Shelter, South Africa. Proceedings of the National Academy of Sciences 107(14):6180-6185
Arctocephalus pusillus	species	Otariidae	South Africa	Southern Hemisphere	Eastern South Atlantic	No Information	Extant	Upper Pleistocene	Pleistocene	2.588	0.0117	Avery	2008	English	Journal article	G. Avery, D. Halkett, J. Orton, T. Steele, M. Tusenius and R. Klein. 2008. The Ysterfontein 1 Middle Stone Age rock shelter and the evolution of coastal foraging. South African Archaeological Society Goodwin Series 10:66-89
Lobodon carcinophaga	species	Phocidae	South Africa	Southern Hemisphere	Eastern South Atlantic	No Information	Extant	Upper Pleistocene	Pleistocene	0.126	0.0117	Avery	2011	English	Journal article	G. A. Avery and R. G. Klein. 2011. Review of fossil phocid and otariid seals from the southern and western coasts of South Africa. Transactions of the Royal Society of South Africa 66(1):14-25
Lobodon carcinophaga	species	Phocidae	South Africa	Southern Hemisphere	Eastern South Atlantic	No Information	Extant	Middle Pleistocene	Pleistocene	0.781	0.126	Avery	2011	English	Journal article	G. A. Avery and R. G. Klein. 2011. Review of fossil phocid and otariid seals from the southern and western coasts of South Africa. Transactions of the Royal Society of South Africa 66(1):14-25
Arctocephalus pusillus	species	Otariidae	South Africa	Southern Hemisphere	Eastern South Atlantic	No Information	Extant	Upper Pleistocene	Pleistocene	0.126	0.0117	Avery	2011	English	Journal article	G. A. Avery and R. G. Klein. 2011. Review of fossil phocid and otariid seals from the southern and western coasts of South Africa. Transactions of the Royal Society of South Africa 66(1):14-25
Mirounga leonina	species	Phocidae	South Africa	Southern Hemisphere	Eastern South Atlantic	No Information	Extant	Upper Pleistocene	Pleistocene	2.588	0.0117	Avery	2011	English	Journal article	G. A. Avery and R. G. Klein. 2011. Review of fossil phocid and otariid seals from the southern and western coasts of South Africa. Transactions of the Royal Society of South Africa 66(1):14-25
Arctocephalus pusillus	species	Otariidae	South Africa	Southern Hemisphere	Eastern South Atlantic	No Information	Extant	Upper Pleistocene	Pleistocene	0.126	0.0117	Avery	2011	English	Journal article	G. A. Avery and R. G. Klein. 2011. Review of fossil phocid and otariid seals from the southern and western coasts of South Africa. Transactions of the Royal Society of South Africa 66(1):14-25
Arctocephalus pusillus	species	Otariidae	South Africa	Southern Hemisphere	Eastern South Atlantic	No Information	Extant	Upper Pleistocene	Pleistocene	0.126	0.0117	Avery	2011	English	Journal article	G. A. Avery and R. G. Klein. 2011. Review of fossil phocid and otariid seals from the southern and western coasts of South Africa. Transactions of the Royal Society of South Africa 66(1):14-25
Arctocephalus pusillus	species	Otariidae	South Africa	Southern Hemisphere	Eastern South Atlantic	No Information	Extant	Upper Pleistocene	Pleistocene	0.126	0.0117	Avery	2011	English	Journal article	G. A. Avery and R. G. Klein. 2011. Review of fossil phocid and otariid seals from the southern and western coasts of South Africa. Transactions of the Royal Society of South Africa 66(1):14-25
Phoca hispida	species	Phocidae	United Kingdom	Northern Hemisphere	North Sea	Errol	Extant	Upper Pleistocene	Pleistocene	2.588	0.0117	Kellogg	1922	English	Journal article	R. Kellogg. 1922. Pinnipeds from Miocene and Pleistocene deposits of California. University of California Publications in Geological Sciences 13(4):23-132
Phoca vitulina	species	Phocidae	United Kingdom	Northern Hemisphere	North Sea	No Information	Extant	Upper Pleistocene	Pleistocene	2.588	0.0117	Page	1859	English	Journal article	D. Page. 1859. On the skeleton of a seal from the Pleistocene clays of Stratheden, in Fifeshire. Report of the 28th meeting of the British Association for the Advancement of Science 103-104
Phoca vitulina	species	Phocidae	United Kingdom	Northern Hemisphere	North Sea	No Information	Extant	Upper Pleistocene	Pleistocene	2.588	0.0117	Page	1859	English	Journal article	D. Page. 1859. On the skeleton of a seal from the Pleistocene clays of Stratheden, in Fifeshire. Report of the 28th meeting of the British Association for the Advancement of Science 103-105
Phoca vitulina	species	Phocidae	United Kingdom	Northern Hemisphere	North Sea	No Information	Extant	Upper Pleistocene	Pleistocene	2.588	0.0117	Page	1859	English	Journal article	D. Page. 1859. On the skeleton of a seal from the Pleistocene clays of Stratheden, in Fifeshire. Report of the 28th meeting of the British Association for the Advancement of Science 103-106
Phoca hispida	species	Phocidae	United Kingdom	Northern Hemisphere	North Sea	No Information	Extant	Upper Pleistocene	Pleistocene	2.588	0.0117	Turner	1870	English	Journal article	W. Turner. 1870. On the species of seal found in Scotland in beds of Glacial Clay. Journal of Anatomy 4(2):260-270
Pagophilus groenlandica	species	Phocidae	Germany	Northern Hemisphere	North Sea	No Information	Extant	Upper Pleistocene	Pleistocene	2.588	0.0117	Jentzsch	1887	English	Journal article	A. Jentzsch and C. A. Tenne. 1887. Ueber den Seehund des Elbinger Yoldia-Thones. Zeitschrift der Deutschen Geologischen Gesellschaft 39(2):496-500
Pagophilus groenlandica	species	Phocidae	Poland	Northern Hemisphere	Baltic Sea	Reimannsfelde	Extant	Upper Pleistocene	Pleistocene	2.588	0.0117	Jentzsch	1887	English	Journal article	A. Jentzsch and C. A. Tenne. 1887. Ueber den Seehund des Elbinger Yoldia-Thones. Zeitschrift der Deutschen Geologischen Gesellschaft 39(2):496-501
Zalophus californianus	species	Otariidae	United States	Northern Hemisphere	Eastern North Pacific	Port Orford	Extant	Upper Pleistocene	Pleistocene	2.588	0.0117	Boessenecker	2013	English	Journal article	R. W. Boessenecker. 2013. Taphonomic implications of barnacle encrusted sea lion bones from the Middle Pleistocene Port Orford Formation, coastal Oregon. Journal of Paleontology 87(4):657-663
Pusa hispida	species	Phocidae	United States	Northern Hemisphere	Western North Atlantic	No Information	Extant	Upper Pleistocene	Pleistocene	0.126	0.0117	Feranec	2014	English	Journal article	R. S. Feranec, D. A. Franzi, and A. L. Kozlowski. 2014. A New Record of Ringed Seal (Pusa hispida) from the Late Pleistocene Champlain Sea and Comments on Its Age and Paleoenvironment. Journal of Vertebrate Paleontology 34(1):230-235
Neomonachus tropicalis	species	Phocidae	United States	Northern Hemisphere	Western North Atlantic	No Information	Extant	Upper Pleistocene	Pleistocene	0.126	0.0117	Ray	1958	English	Journal article	C. E. Ray. 1958. Additions to the Pleistocene mammalian fauna from Melbourne, Florida. Bulletin of the Museum of Comparative Zoology 119:419-449
Odobenus rosmarus	species	Odobenidae	Greenland	Northern Hemisphere	Western North Atlantic	No Information	Extant	Upper Pleistocene	Pleistocene	0.126	0.0117	Andreasen	1997	English	Journal article	C. Andreasen. 1997. The prehistory of the coastal areas of Amdrup Land and Holm Land adjacent to the Northeast Water polynya: an archaeological perspective. Journal of Marine Systems 10(1-4):41-46
Odobenus rosmarus	species	Odobenidae	Canada	Northern Hemisphere	Eastern North Pacific	Dashwood Drift	Extant	Upper Pleistocene	Pleistocene	0.126	0.0117	Harington	1992	English	Journal article	C. R. Harington and G. Beard. 1992. The Qualicum walrus: a Late Pleistocene walrus (Odobenus rosmarus) skeleton from Vancouver Island, British Columbia, Canada. Annales Zoologici Fennici 28:311-319
Mirounga	genus	Phocidae	Chile	Southern Hemisphere	Eastern South Pacific	Mejillones	Extant	Pleistocene	Pleistocene	2.588	0.0117	Valenzuela-Toro	2015	English	Journal article	A. M. Valenzuela-Toro, C. S. Gutstein, M. E. Suarez, R. Otero, and N. D. Pyenson. 2015. Elephant seal (Mirounga sp.) from the Pleistocene of the Antofagasta Region, northern Chile. Journal of Vertebrate Paleontology e918883
Neomonachus tropicalis	species	Phocidae	Puerto Rico	Northern Hemisphere	Western North Atlantic	Long Bayou	Extant	Upper Pleistocene	Pleistocene	2.588	0	Adam	2003	English	Journal article	P. J. Adam and G. G. Garcia. 2003. New information on the natural history, distribution, and skull size of the extinct (?) West Indian monk seal, Monachus tropicalis. Marine Mammal Science 19(2):297-317
Neomonachus tropicalis	species	Phocidae	United States	Northern Hemisphere	Western North Atlantic	Bermont	Extant	Middle Pleistocene	Pleistocene	1.8	0.3	Berta	1995	English	Journal article	A. Berta. 1995. Fossil carnivores from the Leisey Shell Pits, Hillsborough County, Florida. Bulletin of the Florida Museum of Natural History 37(14):463-499
Halichoerus grypus	species	Phocidae	Canada	Northern Hemisphere	Western North Atlantic	La Durantaye	Extant	Upper Pleistocene	Pleistocene	0.126	0.0117	Demers	1985	English	Journal article	D. Demers and J. Locat. 1985. Stratigraphie du Quaternaire et phoque fossile, région de la Durantaye, Québec. Géographie physique et Quaternaire 39(1):25-34
Eumetopias jubata	species	Otariidae	United States	Northern Hemisphere	Western North Pacific	Orange county	Extant	Upper Pleistocene	Pleistocene	0.126	0.0117	Long	1993	English	Journal article	D. J. Long. 1993. Preliminary List of the Marine Fishes and Other Vertebrate Remains from the Late Pleistocene Palos Verdes Sand Formation at Costa Mesa, Orange County, California. PaleoBios 15(1):9-13
Zalophus californianus	species	Otariidae	United States	Northern Hemisphere	Western North Pacific	Orange county	Extant	Upper Pleistocene	Pleistocene	0.126	0.0117	Long	1993	English	Journal article	D. J. Long. 1993. Preliminary List of the Marine Fishes and Other Vertebrate Remains from the Late Pleistocene Palos Verdes Sand Formation at Costa Mesa, Orange County, California. PaleoBios 15(1):9-13
Arctocephalus townsendi	species	Otariidae	Mexico	Northern Hemisphere	Eastern North Pacific	Cerro Pedregoso	Extant	Upper Pleistocene	Pleistocene	0.126	0	Des Lauriers	2006	English	Journal article	M. R. Des Lauriers. 2006. Terminal Pleistocene and Early Holocene Occupations of Isla de Cedros, Baja California, Mexico. Journal of Island & Coastal Archaeology 1(2):255-270
Zalophus japonicus	species	Otariidae	Japan	Northern Hemisphere	Western North Pacific	Sakuragawa Formation	Extant	Upper Pleistocene	Pleistocene	0.126	0.0117	lizumi	2010	Japanese	Journal article	K. Iizumi, Y. Koda, W. Koike, T. Nishimoto, H. Ando and M. Date. 2010. Latest Pleistocene Japanese Sea lion(Otariidae)fossil from the riverbed of the Hanamurogawa River west of Kasumigaura Lake, Ibaraki Prefecture. Journal of the Geological Society of Japan 116(5):243-251
Zalophus californianus	species	Otariidae	Japan	Northern Hemisphere	Western North Pacific	Shiriya	Extant	Upper Pleistocene	Pleistocene	0.126	0.0117	Hasegawa	1988	Japanese	Journal article	Y. Hasegawa, Y. Tomida, N. Kohno, K. Ono, H. Nokariya and T. Uyeno. 1988. Quaternary vertebrates from Shiriya area, Shimokita Pininsula, northeastern Japan. Memoirs of the National Science Museum 21:17-36
Odobenus rosmarus	species	Odobenidae	Belgium	Northern Hemisphere	Paratethys region	Antwerpen	Extant	Upper Pleistocene	Pleistocene	2.588	0.0117	Van Beneden	1876	French	Journal article	P. J. Van Beneden. 1876. Les phoques fossiles du bassin d'Anvers. Bulletins de l'Academie Royale des Sciences, des Lettres et des Beaux-Arts de Belgique 41:783-803
Odobenus rosmarus	species	Odobenidae	Canada	Northern Hemisphere	Western North Atlantic	No Information	Extant	Upper Pleistocene	Pleistocene	0.126	0.0117	Harington	1993	English	Journal article	C. R. Harington. 1993. Pleistocene Walrus (Odobenus rosmarus) from Forteau, Labrador. Géographie physique et Quaternaire 47(1):111-118
Odobenus rosmarus	species	Odobenidae	Canada	Northern Hemisphere	Arctic Ocean	No Information	Extant	Upper Pleistocene	Pleistocene	2.588	0	Miller	1995	English	Journal article	R. F. Miller. 1997. New records and AMS radiocarbon dates on Quaternary Walrus (Odobenus rosmarus) from New Brunswick. Geographie Physique et Quaternaire 51(1):107-111
Odobenus rosmarus	species	Odobenidae	Canada	Northern Hemisphere	Arctic Ocean	No Information	Extant	Upper Pleistocene	Pleistocene	2.588	0.0117	Miller	1996	English	Journal article	R. F. Miller. 1997. New records and AMS radiocarbon dates on Quaternary Walrus (Odobenus rosmarus) from New Brunswick. Geographie Physique et Quaternaire 51(1):107-111
Odobenus rosmarus	species	Odobenidae	Canada	Northern Hemisphere	Arctic Ocean	No Information	Extant	Upper Pleistocene	Pleistocene	2.588	0.0117	Miller	1997	English	Journal article	R. F. Miller. 1997. New records and AMS radiocarbon dates on Quaternary Walrus (Odobenus rosmarus) from New Brunswick. Geographie Physique et Quaternaire 51(1):107-111
Arctocephalus pusillus	species	Otariidae	South Africa	Southern Hemisphere	Eastern South Atlantic	Gordon Bay	Extant	Holocene	Holocene	0.0117	0	van Noten	1974	English	Journal article	F. L. van Noten. 1974. Excavations at the Gordon's Bay Shell Midden. South-Western Cape. South African Archaeological Bulletin 29:122-142
Arctocephalus pusillus	species	Otariidae	South Africa	Southern Hemisphere	Eastern South Atlantic	No Information	Extant	Holocene	Holocene	0.0117	0	Klein	1976	English	Journal article	R. G. Klein. 1976. The Mammalian Fauna of the Klasies River Mouth Sites, Southern Cape Province, South Africa. South African Archaeological Bulletin 31:75-98
Arctocephalus pusillus	species	Otariidae	South Africa	Southern Hemisphere	Eastern South Atlantic	No Information	Extant	Holocene	Holocene	0.0117	0	Klein	1976	English	Journal article	R. G. Klein. 1976. The Mammalian Fauna of the Klasies River Mouth Sites, Southern Cape Province, South Africa. South African Archaeological Bulletin 31:75-98
Arctocephalus pusillus	species	Otariidae	South Africa	Southern Hemisphere	Eastern South Atlantic	No Information	Extant	Holocene	Holocene	0.0117	0	Klein	1976	English	Journal article	R. G. Klein. 1976. The Mammalian Fauna of the Klasies River Mouth Sites, Southern Cape Province, South Africa. South African Archaeological Bulletin 31:75-98
Mirounga leonina	species	Phocidae	South Africa	Southern Hemisphere	Eastern South Atlantic	No Information	Extant	Holocene	Holocene	0.0117	0	Klein	1976	English	Journal article	R. G. Klein. 1976. The Mammalian Fauna of the Klasies River Mouth Sites, Southern Cape Province, South Africa. South African Archaeological Bulletin 31:75-98
Arctocephalus pusillus	species	Otariidae	South Africa	Southern Hemisphere	Eastern South Atlantic	No Information	Extant	Holocene	Holocene	0.0117	0	Klein	1986	English	Journal article	R. G. Klein. 1986. The Prehistory of Stone Age Herders in the Cape Province of South Africa. South African Aechaeological Society Goodwin Series 5:5-12
Phocarctos hookeri	species	Otariidae	New Zealand	Southern Hemisphere	Western South Pacific	No Information	Extant	Holocene	Holocene	0.0117	0	Worthy	1992	English	Journal article	T. H. Worthy. 1992. Fossil bones of Hooker's sea lions in New Zealand Caves. New Zealand Natural Sciences 19:31-39
Phocarctos hookeri	species	Otariidae	New Zealand	Southern Hemisphere	Western South Pacific	No Information	Extant	Holocene	Holocene	0.0117	0	Worthy	1992	English	Journal article	T. H. Worthy. 1992. Fossil bones of Hooker's sea lions in New Zealand Caves. New Zealand Natural Sciences 19:31-39
Phocarctos hookeri	species	Otariidae	New Zealand	Southern Hemisphere	Western South Pacific	No Information	Extant	Holocene	Holocene	0.0117	0	Worthy	1992	English	Journal article	T. H. Worthy. 1992. Fossil bones of Hooker's sea lions in New Zealand Caves. New Zealand Natural Sciences 19:31-39
Phocarctos hookeri	species	Otariidae	New Zealand	Southern Hemisphere	Western South Pacific	No Information	Extant	Holocene	Holocene	0.0117	0	Worthy	1992	English	Journal article	T. H. Worthy. 1992. Fossil bones of Hooker's sea lions in New Zealand Caves. New Zealand Natural Sciences 19:31-39
Zalophus californianus	species	Otariidae	No Information	Northern Hemisphere	Eastern North Pacific	No Information	Extant	Holocene	Holocene	0.0117	0	Savinetsky	2004	English	Journal article	A. R. Savinetsky, N. K. Kiseleva, and B. F. Khassanov. 2004. Dynamics of sea mammal and bird populations of the Bearing Sea region over the last several millennia. Palaeogeography, Palaeoclimatology, Palaeoecology 209:335-352
Phoca largha	species	Phocidae	No Information	Northern Hemisphere	Eastern North Pacific	No Information	Extant	Holocene	Holocene	0.0117	0	Savinetsky	2004	English	Journal article	A. R. Savinetsky, N. K. Kiseleva, and B. F. Khassanov. 2004. Dynamics of sea mammal and bird populations of the Bearing Sea region over the last several millennia. Palaeogeography, Palaeoclimatology, Palaeoecology 209:335-352
Zalophus californianus	species	Otariidae	No Information	Northern Hemisphere	Eastern North Pacific	No Information	Extant	Holocene	Holocene	0.0117	0	Savinetsky	2004	English	Journal article	A. R. Savinetsky, N. K. Kiseleva, and B. F. Khassanov. 2004. Dynamics of sea mammal and bird populations of the Bearing Sea region over the last several millennia. Palaeogeography, Palaeoclimatology, Palaeoecology 209:335-352
Phoca hispida	species	Phocidae	Canada	Northern Hemisphere	Arctic Ocean	No Information	Extant	Holocene	Holocene	0.0117	0	Harington	1990	English	No information	C. R. Harington. 1990. Ice Age Vertebrates in the Canadian Arctic Islands. Canada's Missing Dimension I:140-160
Odobenus rosmarus	species	Odobenidae	Canada	Northern Hemisphere	Arctic Ocean	No Information	Extant	Holocene	Holocene	0.0117	0	Harington	1990	English	No information	C. R. Harington. 1990. Ice Age Vertebrates in the Canadian Arctic Islands. Canada's Missing Dimension I:140-160
Odobenus rosmarus	species	Odobenidae	Canada	Northern Hemisphere	Arctic Ocean	No Information	Extant	Holocene	Holocene	0.0117	0	Harington	1975	English	Journal article	C. R. Harington. 1975. A postglacial walrus (Odobenus rosmarus) from Bathhurst Island, Northwest Territories. Canadian Field-Naturalist89:249-261
Hydrurga	genus	Phocidae	New Zealand	Southern Hemisphere	Western South Pacific	No Information	Extant	Holocene	Holocene	0.0117	0	Fleming	1968	English	Journal article	C. A. Fleming. 1968. New Zealand fossil seals. New Zealand Journal of Geology and Geophysics 11:1184-1187
Halichoerus grypus	species	Phocidae	No Information	Northern Hemisphere	Baltic Sea	No Information	Extant	Holocene	Holocene	0.0117	0	Schmolcke	2008	English	Journal article	U. Schmolcke. 2008. Holocene environmental changes and the seal (Phocidae) fauna of the Baltic Sea: coming, going and staying. Mammal Review 38(4):231-246
Halichoerus grypus	species	Phocidae	No Information	Northern Hemisphere	Baltic Sea	No Information	Extant	Holocene	Holocene	0.0117	0	Schmolcke	2008	English	Journal article	U. Schmolcke. 2008. Holocene environmental changes and the seal (Phocidae) fauna of the Baltic Sea: coming, going and staying. Mammal Review 38(4):231-246
Halichoerus grypus	species	Phocidae	No Information	Northern Hemisphere	Baltic Sea	No Information	Extant	Holocene	Holocene	0.0117	0	Schmolcke	2008	English	Journal article	U. Schmolcke. 2008. Holocene environmental changes and the seal (Phocidae) fauna of the Baltic Sea: coming, going and staying. Mammal Review 38(4):231-246
Halichoerus grypus	species	Phocidae	No Information	Northern Hemisphere	Baltic Sea	No Information	Extant	Holocene	Holocene	0.0117	0	Schmolcke	2008	English	Journal article	U. Schmolcke. 2008. Holocene environmental changes and the seal (Phocidae) fauna of the Baltic Sea: coming, going and staying. Mammal Review 38(4):231-246
Phoca hispida	species	Phocidae	No Information	Northern Hemisphere	Baltic Sea	No Information	Extant	Holocene	Holocene	0.0117	0	Schmolcke	2008	English	Journal article	U. Schmolcke. 2008. Holocene environmental changes and the seal (Phocidae) fauna of the Baltic Sea: coming, going and staying. Mammal Review 38(4):231-246
Lobodon carcinophaga	species	Phocidae	No Information	Northern Hemisphere	Baltic Sea	No Information	Extant	Holocene	Holocene	0.0117	0	Schmolcke	2008	English	Journal article	U. Schmolcke. 2008. Holocene environmental changes and the seal (Phocidae) fauna of the Baltic Sea: coming, going and staying. Mammal Review 38(4):231-246
Leptonychotes weddelli	species	Phocidae	No Information	Northern Hemisphere	Baltic Sea	No Information	Extant	Holocene	Holocene	0.0117	0	Schmolcke	2008	English	Journal article	U. Schmolcke. 2008. Holocene environmental changes and the seal (Phocidae) fauna of the Baltic Sea: coming, going and staying. Mammal Review 38(4):231-246
Odobenus rosmarus	species	Odobenidae	United States	Northern Hemisphere	Arctic Ocean	No Information	Extant	Holocene	Holocene	0.0117	0	Harington	1975	English	Journal article	C. R. Harington. 1975. A postglacial walrus (Odobenus rosmarus) from Bathhurst Island, Northwest Territories. Canadian Field-Naturalist89:249-261
Odobenus rosmarus	species	Odobenidae	United States	Northern Hemisphere	Western North Pacific	No Information	Extant	Holocene	Holocene	0.0117	0	Harington	1977	English	Journal article	C. E. Harington. 1977. Marine mammals in the Champlain Sea and the Great Lakes. Annals of the New York Academy of Sciences 288:508-537
Arctocephalus pusillus	species	Otariidae	South Africa	Southern Hemisphere	Eastern South Atlantic	Nelson Bay Cave	Extant	Holocene	Holocene	0.0117	0	Klein	1972	English	Journal article	R. C. Klein. 1972. The late quaternary mammalian fauna of Nelson Bay Cave (Cape Province, South Africa): Its implications for megafaunal extinctions and environmental and cultural change. Quaternary Research 2(2):135-142
Mirounga leonina	species	Phocidae	South Africa	Southern Hemisphere	Eastern South Atlantic	Nelson Bay Cave	Extant	Holocene	Holocene	0.0117	0	Klein	1972	English	Journal article	R. C. Klein. 1972. The late quaternary mammalian fauna of Nelson Bay Cave (Cape Province, South Africa): Its implications for megafaunal extinctions and environmental and cultural change. Quaternary Research 2(2):135-142
Monachus monachus	species	Phocidae	Spain	Northern Hemisphere	Eastern North Atlantic	La Fragua Cave	Extant	Holocene	Holocene	0.0117	0	Marin	2010	English	Journal article	A. B. Marin, M. R. Gonzalez-Morales, and J. Estevez. 2010. Paleoclimatic inference of the mid-Holocene record of monk seal (Monachus monachus) in the Cantabrian Coast. Proceedings of the Geologists’ Association
Phoca vitulina	species	Phocidae	Netherlands	Northern Hemisphere	North Sea	No Information	Extant	Holocene	Holocene	0.0117	0	Vervoort-Kerkhoff	1988	English	Journal article	Y. Vervoort-Kerkhoff and T. van Kolfschoten. 1988. Pleistocene and Holocene mammalian faunas from the Maasvlakete near Rotterdam (The Netherlands). Meded. Werkgr. Tert. Kwart. Geol 25(1):87-98
Halichoerus grypus	species	Phocidae	Netherlands	Northern Hemisphere	North Sea	No Information	Extant	Holocene	Holocene	0.0117	0	Vervoort-Kerkhoff	1988	English	Journal article	Y. Vervoort-Kerkhoff and T. van Kolfschoten. 1988. Pleistocene and Holocene mammalian faunas from the Maasvlakete near Rotterdam (The Netherlands). Meded. Werkgr. Tert. Kwart. Geol 25(1):87-98
Arctocephalus gazella	species	Otariidae	South Africa	Southern Hemisphere	Eastern South Atlantic	Nelson Bay Cave	Extant	Holocene	Holocene	0.0117	0	Klein	1972	English	Journal article	R. C. Klein. 1972. The late quaternary mammalian fauna of Nelson Bay Cave (Cape Province, South Africa): Its implications for megafaunal extinctions and environmental and cultural change. Quaternary Research 2(2):135-142
Lobodon carcinophaga	species	Phocidae	South Africa	Southern Hemisphere	Eastern South Pacific	No Information	Extant	Holocene	Holocene	0.0117	0	Hendey	1974	English	Journal article	Q. B. Hendey. 1974. The Late Cenozoic Carnivora of the South-Western Cape Province. Annals of the South African Museum 63:1-369
Arctocephalus pusillus	species	Otariidae	South Africa	Southern Hemisphere	Eastern South Pacific	No Information	Extant	Holocene	Holocene	0.0117	0	Hendey	1974	English	Journal article	Q. B. Hendey. 1974. The Late Cenozoic Carnivora of the South-Western Cape Province. Annals of the South African Museum 63:1-369
Arctocephalus pusillus	species	Otariidae	South Africa	Southern Hemisphere	Eastern South Pacific	No Information	Extant	Holocene	Holocene	0.0117	0	Hendey	1974	English	Journal article	Q. B. Hendey. 1974. The Late Cenozoic Carnivora of the South-Western Cape Province. Annals of the South African Museum 63:1-369
Odobenus rosmarus	species	Odobenidae	Greenland	Northern Hemisphere	Arctic Ocean	No Information	Extant	Holocene	Holocene	0.0117	0	Bennike	1997	English	Journal article	O. Bennike. 1997. Quaternary vertebrates of Greenland: A review. Quaternary Science Reviews 16(8):899-909
Odobenus rosmarus	species	Odobenidae	Greenland	Northern Hemisphere	Arctic Ocean	No Information	Extant	Holocene	Holocene	0.0117	0	Bennike	1998	English	Journal article	O. Bennike. 1997. Quaternary vertebrates of Greenland: A review. Quaternary Science Reviews 16(8):899-909
Odobenus rosmarus	species	Odobenidae	Greenland	Northern Hemisphere	Arctic Ocean	No Information	Extant	Holocene	Holocene	0.0117	0	Bennike	1999	English	Journal article	O. Bennike. 1997. Quaternary vertebrates of Greenland: A review. Quaternary Science Reviews 16(8):899-909
Odobenus rosmarus	species	Odobenidae	Greenland	Northern Hemisphere	Arctic Ocean	No Information	Extant	Holocene	Holocene	0.0117	0	Bennike	2000	English	Journal article	O. Bennike. 1997. Quaternary vertebrates of Greenland: A review. Quaternary Science Reviews 16(8):899-909
Erignathus barbatus	species	Phocidae	United States	Northern Hemisphere	Eastern North Pacific	No Information	Extant	Holocene	Holocene	0.0117	0	Crockford	2007	English	Journal article	S. J. Crockford and S. G. Frederick. 2007. Sea ice expansion in the Bering Sea during the Neoglacial: evidence from archaeozoology. The Holocene 17(6):699-706
Callorhinus ursinus	species	Otariidae	United States	Northern Hemisphere	Eastern North Pacific	No Information	Extant	Holocene	Holocene	0.0117	0	Crockford	2007	English	Journal article	S. J. Crockford and S. G. Frederick. 2007. Sea ice expansion in the Bering Sea during the Neoglacial: evidence from archaeozoology. The Holocene 17(6):699-706
Odobenus rosmarus	species	Odobenidae	Greenland	Northern Hemisphere	Arctic Ocean	No Information	Extant	Holocene	Holocene	0.0117	0	Bennike	1987	English	Journal article	O. Bennike. 1987. Quaternary geology and biology of the Jorgen Bronlund Fjord area, North Greenland. Meddelelser om Gronland. Geoscience 18:1-23
Mirounga angustirostris	species	Phocidae	United States	Northern Hemisphere	Eastern North Pacific	No Information	Extant	Holocene	Holocene	0.0117	0	Rick	2011	English	Journal article	T. C. Rick, R. L. DeLong, J. M. Erlandson, T. J. Braje, T. L. Jones, J. E. Arnold, M. R. Des Lauriers, W. R. Hildebrandt, D. J. Kennett, R. L. Vellanoweth, and T. A. Wake. 2011. Where were the northern elephant seals? Holocene archaeology and biogeography of Mirounga angustirostris. The Holocene 21(7):1159-1166
Mirounga angustirostris	species	Phocidae	United States	Northern Hemisphere	Eastern North Pacific	No Information	Extant	Holocene	Holocene	0.0117	0	Rick	2011	English	Journal article	T. C. Rick, R. L. DeLong, J. M. Erlandson, T. J. Braje, T. L. Jones, J. E. Arnold, M. R. Des Lauriers, W. R. Hildebrandt, D. J. Kennett, R. L. Vellanoweth, and T. A. Wake. 2011. Where were the northern elephant seals? Holocene archaeology and biogeography of Mirounga angustirostris. The Holocene 21(7):1159-1166
Mirounga angustirostris	species	Phocidae	United States	Northern Hemisphere	Eastern North Pacific	No Information	Extant	Holocene	Holocene	0.0117	0	Rick	2011	English	Journal article	T. C. Rick, R. L. DeLong, J. M. Erlandson, T. J. Braje, T. L. Jones, J. E. Arnold, M. R. Des Lauriers, W. R. Hildebrandt, D. J. Kennett, R. L. Vellanoweth, and T. A. Wake. 2011. Where were the northern elephant seals? Holocene archaeology and biogeography of Mirounga angustirostris. The Holocene 21(7):1159-1166
Mirounga angustirostris	species	Phocidae	United States	Northern Hemisphere	Eastern North Pacific	No Information	Extant	Holocene	Holocene	0.0117	0	Rick	2011	English	Journal article	T. C. Rick, R. L. DeLong, J. M. Erlandson, T. J. Braje, T. L. Jones, J. E. Arnold, M. R. Des Lauriers, W. R. Hildebrandt, D. J. Kennett, R. L. Vellanoweth, and T. A. Wake. 2011. Where were the northern elephant seals? Holocene archaeology and biogeography of Mirounga angustirostris. The Holocene 21(7):1159-1166
Mirounga angustirostris	species	Phocidae	United States	Northern Hemisphere	Eastern North Pacific	No Information	Extant	Holocene	Holocene	0.0117	0	Rick	2011	English	Journal article	T. C. Rick, R. L. DeLong, J. M. Erlandson, T. J. Braje, T. L. Jones, J. E. Arnold, M. R. Des Lauriers, W. R. Hildebrandt, D. J. Kennett, R. L. Vellanoweth, and T. A. Wake. 2011. Where were the northern elephant seals? Holocene archaeology and biogeography of Mirounga angustirostris. The Holocene 21(7):1159-1166
Mirounga angustirostris	species	Phocidae	United States	Northern Hemisphere	Eastern North Pacific	No Information	Extant	Holocene	Holocene	0.0117	0	Rick	2011	English	Journal article	T. C. Rick, R. L. DeLong, J. M. Erlandson, T. J. Braje, T. L. Jones, J. E. Arnold, M. R. Des Lauriers, W. R. Hildebrandt, D. J. Kennett, R. L. Vellanoweth, and T. A. Wake. 2011. Where were the northern elephant seals? Holocene archaeology and biogeography of Mirounga angustirostris. The Holocene 21(7):1159-1166
Mirounga angustirostris	species	Phocidae	United States	Northern Hemisphere	Eastern North Pacific	No Information	Extant	Holocene	Holocene	0.0117	0	Rick	2011	English	Journal article	T. C. Rick, R. L. DeLong, J. M. Erlandson, T. J. Braje, T. L. Jones, J. E. Arnold, M. R. Des Lauriers, W. R. Hildebrandt, D. J. Kennett, R. L. Vellanoweth, and T. A. Wake. 2011. Where were the northern elephant seals? Holocene archaeology and biogeography of Mirounga angustirostris. The Holocene 21(7):1159-1166
Mirounga angustirostris	species	Phocidae	United States	Northern Hemisphere	Eastern North Pacific	No Information	Extant	Holocene	Holocene	0.0117	0	Rick	2011	English	Journal article	T. C. Rick, R. L. DeLong, J. M. Erlandson, T. J. Braje, T. L. Jones, J. E. Arnold, M. R. Des Lauriers, W. R. Hildebrandt, D. J. Kennett, R. L. Vellanoweth, and T. A. Wake. 2011. Where were the northern elephant seals? Holocene archaeology and biogeography of Mirounga angustirostris. The Holocene 21(7):1159-1166
Mirounga angustirostris	species	Phocidae	United States	Northern Hemisphere	Eastern North Pacific	No Information	Extant	Holocene	Holocene	0.0117	0	Rick	2011	English	Journal article	T. C. Rick, R. L. DeLong, J. M. Erlandson, T. J. Braje, T. L. Jones, J. E. Arnold, M. R. Des Lauriers, W. R. Hildebrandt, D. J. Kennett, R. L. Vellanoweth, and T. A. Wake. 2011. Where were the northern elephant seals? Holocene archaeology and biogeography of Mirounga angustirostris. The Holocene 21(7):1159-1166
Mirounga angustirostris	species	Phocidae	United States	Northern Hemisphere	Eastern North Pacific	No Information	Extant	Holocene	Holocene	0.0117	0	Rick	2011	English	Journal article	T. C. Rick, R. L. DeLong, J. M. Erlandson, T. J. Braje, T. L. Jones, J. E. Arnold, M. R. Des Lauriers, W. R. Hildebrandt, D. J. Kennett, R. L. Vellanoweth, and T. A. Wake. 2011. Where were the northern elephant seals? Holocene archaeology and biogeography of Mirounga angustirostris. The Holocene 21(7):1159-1166
Mirounga angustirostris	species	Phocidae	United States	Northern Hemisphere	Eastern North Pacific	No Information	Extant	Holocene	Holocene	0.0117	0	Rick	2011	English	Journal article	T. C. Rick, R. L. DeLong, J. M. Erlandson, T. J. Braje, T. L. Jones, J. E. Arnold, M. R. Des Lauriers, W. R. Hildebrandt, D. J. Kennett, R. L. Vellanoweth, and T. A. Wake. 2011. Where were the northern elephant seals? Holocene archaeology and biogeography of Mirounga angustirostris. The Holocene 21(7):1159-1166
Mirounga angustirostris	species	Phocidae	United States	Northern Hemisphere	Eastern North Pacific	No Information	Extant	Holocene	Holocene	0.0117	0	Rick	2011	English	Journal article	T. C. Rick, R. L. DeLong, J. M. Erlandson, T. J. Braje, T. L. Jones, J. E. Arnold, M. R. Des Lauriers, W. R. Hildebrandt, D. J. Kennett, R. L. Vellanoweth, and T. A. Wake. 2011. Where were the northern elephant seals? Holocene archaeology and biogeography of Mirounga angustirostris. The Holocene 21(7):1159-1166
Mirounga angustirostris	species	Phocidae	United States	Northern Hemisphere	Eastern North Pacific	No Information	Extant	Holocene	Holocene	0.0117	0	Rick	2011	English	Journal article	T. C. Rick, R. L. DeLong, J. M. Erlandson, T. J. Braje, T. L. Jones, J. E. Arnold, M. R. Des Lauriers, W. R. Hildebrandt, D. J. Kennett, R. L. Vellanoweth, and T. A. Wake. 2011. Where were the northern elephant seals? Holocene archaeology and biogeography of Mirounga angustirostris. The Holocene 21(7):1159-1166
Mirounga angustirostris	species	Phocidae	United States	Northern Hemisphere	Eastern North Pacific	No Information	Extant	Holocene	Holocene	0.0117	0	Rick	2011	English	Journal article	T. C. Rick, R. L. DeLong, J. M. Erlandson, T. J. Braje, T. L. Jones, J. E. Arnold, M. R. Des Lauriers, W. R. Hildebrandt, D. J. Kennett, R. L. Vellanoweth, and T. A. Wake. 2011. Where were the northern elephant seals? Holocene archaeology and biogeography of Mirounga angustirostris. The Holocene 21(7):1159-1166
Mirounga angustirostris	species	Phocidae	United States	Northern Hemisphere	Eastern North Pacific	No Information	Extant	Holocene	Holocene	0.0117	0	Rick	2011	English	Journal article	T. C. Rick, R. L. DeLong, J. M. Erlandson, T. J. Braje, T. L. Jones, J. E. Arnold, M. R. Des Lauriers, W. R. Hildebrandt, D. J. Kennett, R. L. Vellanoweth, and T. A. Wake. 2011. Where were the northern elephant seals? Holocene archaeology and biogeography of Mirounga angustirostris. The Holocene 21(7):1159-1166
Mirounga angustirostris	species	Phocidae	United States	Northern Hemisphere	Eastern North Pacific	No Information	Extant	Holocene	Holocene	0.0117	0	Rick	2011	English	Journal article	T. C. Rick, R. L. DeLong, J. M. Erlandson, T. J. Braje, T. L. Jones, J. E. Arnold, M. R. Des Lauriers, W. R. Hildebrandt, D. J. Kennett, R. L. Vellanoweth, and T. A. Wake. 2011. Where were the northern elephant seals? Holocene archaeology and biogeography of Mirounga angustirostris. The Holocene 21(7):1159-1166
Mirounga angustirostris	species	Phocidae	United States	Northern Hemisphere	Eastern North Pacific	No Information	Extant	Holocene	Holocene	0.0117	0	Rick	2011	English	Journal article	T. C. Rick, R. L. DeLong, J. M. Erlandson, T. J. Braje, T. L. Jones, J. E. Arnold, M. R. Des Lauriers, W. R. Hildebrandt, D. J. Kennett, R. L. Vellanoweth, and T. A. Wake. 2011. Where were the northern elephant seals? Holocene archaeology and biogeography of Mirounga angustirostris. The Holocene 21(7):1159-1166
Mirounga angustirostris	species	Phocidae	United States	Northern Hemisphere	Eastern North Pacific	No Information	Extant	Holocene	Holocene	0.0117	0	Rick	2011	English	Journal article	T. C. Rick, R. L. DeLong, J. M. Erlandson, T. J. Braje, T. L. Jones, J. E. Arnold, M. R. Des Lauriers, W. R. Hildebrandt, D. J. Kennett, R. L. Vellanoweth, and T. A. Wake. 2011. Where were the northern elephant seals? Holocene archaeology and biogeography of Mirounga angustirostris. The Holocene 21(7):1159-1166
Mirounga angustirostris	species	Phocidae	United States	Northern Hemisphere	Eastern North Pacific	No Information	Extant	Holocene	Holocene	0.0117	0	Rick	2011	English	Journal article	T. C. Rick, R. L. DeLong, J. M. Erlandson, T. J. Braje, T. L. Jones, J. E. Arnold, M. R. Des Lauriers, W. R. Hildebrandt, D. J. Kennett, R. L. Vellanoweth, and T. A. Wake. 2011. Where were the northern elephant seals? Holocene archaeology and biogeography of Mirounga angustirostris. The Holocene 21(7):1159-1166
Mirounga angustirostris	species	Phocidae	United States	Northern Hemisphere	Eastern North Pacific	No Information	Extant	Holocene	Holocene	0.0117	0	Rick	2011	English	Journal article	T. C. Rick, R. L. DeLong, J. M. Erlandson, T. J. Braje, T. L. Jones, J. E. Arnold, M. R. Des Lauriers, W. R. Hildebrandt, D. J. Kennett, R. L. Vellanoweth, and T. A. Wake. 2011. Where were the northern elephant seals? Holocene archaeology and biogeography of Mirounga angustirostris. The Holocene 21(7):1159-1166
Mirounga angustirostris	species	Phocidae	United States	Northern Hemisphere	Eastern North Pacific	No Information	Extant	Holocene	Holocene	0.0117	0	Rick	2011	English	Journal article	T. C. Rick, R. L. DeLong, J. M. Erlandson, T. J. Braje, T. L. Jones, J. E. Arnold, M. R. Des Lauriers, W. R. Hildebrandt, D. J. Kennett, R. L. Vellanoweth, and T. A. Wake. 2011. Where were the northern elephant seals? Holocene archaeology and biogeography of Mirounga angustirostris. The Holocene 21(7):1159-1166
Mirounga angustirostris	species	Phocidae	United States	Northern Hemisphere	Eastern North Pacific	No Information	Extant	Holocene	Holocene	0.0117	0	Rick	2011	English	Journal article	T. C. Rick, R. L. DeLong, J. M. Erlandson, T. J. Braje, T. L. Jones, J. E. Arnold, M. R. Des Lauriers, W. R. Hildebrandt, D. J. Kennett, R. L. Vellanoweth, and T. A. Wake. 2011. Where were the northern elephant seals? Holocene archaeology and biogeography of Mirounga angustirostris. The Holocene 21(7):1159-1166
Mirounga angustirostris	species	Phocidae	United States	Northern Hemisphere	Eastern North Pacific	No Information	Extant	Holocene	Holocene	0.0117	0	Rick	2011	English	Journal article	T. C. Rick, R. L. DeLong, J. M. Erlandson, T. J. Braje, T. L. Jones, J. E. Arnold, M. R. Des Lauriers, W. R. Hildebrandt, D. J. Kennett, R. L. Vellanoweth, and T. A. Wake. 2011. Where were the northern elephant seals? Holocene archaeology and biogeography of Mirounga angustirostris. The Holocene 21(7):1159-1166
Mirounga angustirostris	species	Phocidae	United States	Northern Hemisphere	Eastern North Pacific	No Information	Extant	Holocene	Holocene	0.0117	0	Rick	2011	English	Journal article	T. C. Rick, R. L. DeLong, J. M. Erlandson, T. J. Braje, T. L. Jones, J. E. Arnold, M. R. Des Lauriers, W. R. Hildebrandt, D. J. Kennett, R. L. Vellanoweth, and T. A. Wake. 2011. Where were the northern elephant seals? Holocene archaeology and biogeography of Mirounga angustirostris. The Holocene 21(7):1159-1166
Mirounga angustirostris	species	Phocidae	United States	Northern Hemisphere	Eastern North Pacific	No Information	Extant	Holocene	Holocene	0.0117	0	Rick	2011	English	Journal article	T. C. Rick, R. L. DeLong, J. M. Erlandson, T. J. Braje, T. L. Jones, J. E. Arnold, M. R. Des Lauriers, W. R. Hildebrandt, D. J. Kennett, R. L. Vellanoweth, and T. A. Wake. 2011. Where were the northern elephant seals? Holocene archaeology and biogeography of Mirounga angustirostris. The Holocene 21(7):1159-1166
Mirounga angustirostris	species	Phocidae	United States	Northern Hemisphere	Eastern North Pacific	No Information	Extant	Holocene	Holocene	0.0117	0	Rick	2011	English	Journal article	T. C. Rick, R. L. DeLong, J. M. Erlandson, T. J. Braje, T. L. Jones, J. E. Arnold, M. R. Des Lauriers, W. R. Hildebrandt, D. J. Kennett, R. L. Vellanoweth, and T. A. Wake. 2011. Where were the northern elephant seals? Holocene archaeology and biogeography of Mirounga angustirostris. The Holocene 21(7):1159-1166
Mirounga angustirostris	species	Phocidae	United States	Northern Hemisphere	Eastern North Pacific	No Information	Extant	Holocene	Holocene	0.0117	0	Rick	2011	English	Journal article	T. C. Rick, R. L. DeLong, J. M. Erlandson, T. J. Braje, T. L. Jones, J. E. Arnold, M. R. Des Lauriers, W. R. Hildebrandt, D. J. Kennett, R. L. Vellanoweth, and T. A. Wake. 2011. Where were the northern elephant seals? Holocene archaeology and biogeography of Mirounga angustirostris. The Holocene 21(7):1159-1166
Mirounga angustirostris	species	Phocidae	United States	Northern Hemisphere	Eastern North Pacific	No Information	Extant	Holocene	Holocene	0.0117	0	Rick	2011	English	Journal article	T. C. Rick, R. L. DeLong, J. M. Erlandson, T. J. Braje, T. L. Jones, J. E. Arnold, M. R. Des Lauriers, W. R. Hildebrandt, D. J. Kennett, R. L. Vellanoweth, and T. A. Wake. 2011. Where were the northern elephant seals? Holocene archaeology and biogeography of Mirounga angustirostris. The Holocene 21(7):1159-1166
Phocarctos hookeri	species	Otariidae	New Zealand	Southern Hemisphere	Western South Pacific	Creighton's Cave	Extant	Holocene	Holocene	0.0117	0	Collins	2014	English	Journal article	C. J. Collins, N. J. Rawlence, T. H. Worthy, R. P. Scofield, A. J. D. Tennyson, I. Smith, M. Knapp and J. M. Waters. 2014. Pre-human New Zealand sea lion (Phocarctos hookeri) rookeries on mainland New Zealand. Journal of the Royal Society of New Zealand 44(1):1-16
Phocarctos hookeri	species	Otariidae	New Zealand	Southern Hemisphere	Western South Pacific	Creighton's Cave	Extant	Holocene	Holocene	0.0117	0	Collins	2014	English	Journal article	C. J. Collins, N. J. Rawlence, T. H. Worthy, R. P. Scofield, A. J. D. Tennyson, I. Smith, M. Knapp and J. M. Waters. 2014. Pre-human New Zealand sea lion (Phocarctos hookeri) rookeries on mainland New Zealand. Journal of the Royal Society of New Zealand 44(1):1-16
Phoca hispida	species	Phocidae	Greenland	Northern Hemisphere	Arctic Ocean	No Information	Extant	Holocene	Holocene	0.0117	0	Andreasen	1997	English	Journal article	C. Andreasen. 1997. The prehistory of the coastal areas of Amdrup Land and Holm Land adjacent to the Northeast Water polynya: an archaeological perspective. Journal of Marine Systems 10(1-4):41-46
Erignathus barbatus	species	Phocidae	Greenland	Northern Hemisphere	Arctic Ocean	No Information	Extant	Holocene	Holocene	0.0117	0	Andreasen	1997	English	Journal article	C. Andreasen. 1997. The prehistory of the coastal areas of Amdrup Land and Holm Land adjacent to the Northeast Water polynya: an archaeological perspective. Journal of Marine Systems 10(1-4):41-46
Odobenus rosmarus	species	Odobenidae	Greenland	Northern Hemisphere	Arctic Ocean	No Information	Extant	Holocene	Holocene	0.0117	0	Andreasen	1997	English	Journal article	C. Andreasen. 1997. The prehistory of the coastal areas of Amdrup Land and Holm Land adjacent to the Northeast Water polynya: an archaeological perspective. Journal of Marine Systems 10(1-4):41-46
Arctocephalus townsendi	species	Otariidae	United States	Northern Hemisphere	Eastern North Pacific	No Information	Extant	Holocene	Holocene	0.0117	0	Rick	2009	English	Journal article	T. C. Rick, R. L. DeLong, J. M. Erlandson, T. J. Braje, T. L. Jones, D. J. Kennett, T. A. Wake and P. L. Walker. 2009. A trans-Holocene archaeological record of Guadalupe fur seals (Arctocephalus townsendi) on the California coast. Marine Mammal Science 25(2):487-502
Arctocephalus townsendi	species	Otariidae	United States	Northern Hemisphere	Eastern North Pacific	No Information	Extant	Holocene	Holocene	0.0117	0	Rick	2009	English	Journal article	T. C. Rick, R. L. DeLong, J. M. Erlandson, T. J. Braje, T. L. Jones, D. J. Kennett, T. A. Wake and P. L. Walker. 2009. A trans-Holocene archaeological record of Guadalupe fur seals (Arctocephalus townsendi) on the California coast. Marine Mammal Science 25(2):487-502
Arctocephalus townsendi	species	Otariidae	United States	Northern Hemisphere	Eastern North Pacific	No Information	Extant	Holocene	Holocene	0.0117	0	Rick	2009	English	Journal article	T. C. Rick, R. L. DeLong, J. M. Erlandson, T. J. Braje, T. L. Jones, D. J. Kennett, T. A. Wake and P. L. Walker. 2009. A trans-Holocene archaeological record of Guadalupe fur seals (Arctocephalus townsendi) on the California coast. Marine Mammal Science 25(2):487-502
Arctocephalus townsendi	species	Otariidae	United States	Northern Hemisphere	Eastern North Pacific	No Information	Extant	Holocene	Holocene	0.0117	0	Rick	2009	English	Journal article	T. C. Rick, R. L. DeLong, J. M. Erlandson, T. J. Braje, T. L. Jones, D. J. Kennett, T. A. Wake and P. L. Walker. 2009. A trans-Holocene archaeological record of Guadalupe fur seals (Arctocephalus townsendi) on the California coast. Marine Mammal Science 25(2):487-502
Arctocephalus townsendi	species	Otariidae	United States	Northern Hemisphere	Eastern North Pacific	No Information	Extant	Holocene	Holocene	0.0117	0	Rick	2009	English	Journal article	T. C. Rick, R. L. DeLong, J. M. Erlandson, T. J. Braje, T. L. Jones, D. J. Kennett, T. A. Wake and P. L. Walker. 2009. A trans-Holocene archaeological record of Guadalupe fur seals (Arctocephalus townsendi) on the California coast. Marine Mammal Science 25(2):487-502
Arctocephalus townsendi	species	Otariidae	United States	Northern Hemisphere	Eastern North Pacific	No Information	Extant	Holocene	Holocene	0.0117	0	Rick	2009	English	Journal article	T. C. Rick, R. L. DeLong, J. M. Erlandson, T. J. Braje, T. L. Jones, D. J. Kennett, T. A. Wake and P. L. Walker. 2009. A trans-Holocene archaeological record of Guadalupe fur seals (Arctocephalus townsendi) on the California coast. Marine Mammal Science 25(2):487-502
Arctocephalus townsendi	species	Otariidae	United States	Northern Hemisphere	Eastern North Pacific	No Information	Extant	Holocene	Holocene	0.0117	0	Rick	2009	English	Journal article	T. C. Rick, R. L. DeLong, J. M. Erlandson, T. J. Braje, T. L. Jones, D. J. Kennett, T. A. Wake and P. L. Walker. 2009. A trans-Holocene archaeological record of Guadalupe fur seals (Arctocephalus townsendi) on the California coast. Marine Mammal Science 25(2):487-502
Arctocephalus townsendi	species	Otariidae	United States	Northern Hemisphere	Eastern North Pacific	No Information	Extant	Holocene	Holocene	0.0117	0	Rick	2009	English	Journal article	T. C. Rick, R. L. DeLong, J. M. Erlandson, T. J. Braje, T. L. Jones, D. J. Kennett, T. A. Wake and P. L. Walker. 2009. A trans-Holocene archaeological record of Guadalupe fur seals (Arctocephalus townsendi) on the California coast. Marine Mammal Science 25(2):487-502
Arctocephalus townsendi	species	Otariidae	United States	Northern Hemisphere	Eastern North Pacific	No Information	Extant	Holocene	Holocene	0.0117	0	Rick	2009	English	Journal article	T. C. Rick, R. L. DeLong, J. M. Erlandson, T. J. Braje, T. L. Jones, D. J. Kennett, T. A. Wake and P. L. Walker. 2009. A trans-Holocene archaeological record of Guadalupe fur seals (Arctocephalus townsendi) on the California coast. Marine Mammal Science 25(2):487-502
Arctocephalus townsendi	species	Otariidae	United States	Northern Hemisphere	Eastern North Pacific	No Information	Extant	Holocene	Holocene	0.0117	0	Rick	2009	English	Journal article	T. C. Rick, R. L. DeLong, J. M. Erlandson, T. J. Braje, T. L. Jones, D. J. Kennett, T. A. Wake and P. L. Walker. 2009. A trans-Holocene archaeological record of Guadalupe fur seals (Arctocephalus townsendi) on the California coast. Marine Mammal Science 25(2):487-502
Arctocephalus townsendi	species	Otariidae	United States	Northern Hemisphere	Eastern North Pacific	No Information	Extant	Holocene	Holocene	0.0117	0	Rick	2009	English	Journal article	T. C. Rick, R. L. DeLong, J. M. Erlandson, T. J. Braje, T. L. Jones, D. J. Kennett, T. A. Wake and P. L. Walker. 2009. A trans-Holocene archaeological record of Guadalupe fur seals (Arctocephalus townsendi) on the California coast. Marine Mammal Science 25(2):487-502
Arctocephalus townsendi	species	Otariidae	United States	Northern Hemisphere	Eastern North Pacific	No Information	Extant	Holocene	Holocene	0.0117	0	Rick	2009	English	Journal article	T. C. Rick, R. L. DeLong, J. M. Erlandson, T. J. Braje, T. L. Jones, D. J. Kennett, T. A. Wake and P. L. Walker. 2009. A trans-Holocene archaeological record of Guadalupe fur seals (Arctocephalus townsendi) on the California coast. Marine Mammal Science 25(2):487-502
Arctocephalus townsendi	species	Otariidae	United States	Northern Hemisphere	Eastern North Pacific	No Information	Extant	Holocene	Holocene	0.0117	0	Rick	2009	English	Journal article	T. C. Rick, R. L. DeLong, J. M. Erlandson, T. J. Braje, T. L. Jones, D. J. Kennett, T. A. Wake and P. L. Walker. 2009. A trans-Holocene archaeological record of Guadalupe fur seals (Arctocephalus townsendi) on the California coast. Marine Mammal Science 25(2):487-502
Arctocephalus townsendi	species	Otariidae	United States	Northern Hemisphere	Eastern North Pacific	No Information	Extant	Holocene	Holocene	0.0117	0	Rick	2009	English	Journal article	T. C. Rick, R. L. DeLong, J. M. Erlandson, T. J. Braje, T. L. Jones, D. J. Kennett, T. A. Wake and P. L. Walker. 2009. A trans-Holocene archaeological record of Guadalupe fur seals (Arctocephalus townsendi) on the California coast. Marine Mammal Science 25(2):487-502
Arctocephalus townsendi	species	Otariidae	United States	Northern Hemisphere	Eastern North Pacific	No Information	Extant	Holocene	Holocene	0.0117	0	Rick	2009	English	Journal article	T. C. Rick, R. L. DeLong, J. M. Erlandson, T. J. Braje, T. L. Jones, D. J. Kennett, T. A. Wake and P. L. Walker. 2009. A trans-Holocene archaeological record of Guadalupe fur seals (Arctocephalus townsendi) on the California coast. Marine Mammal Science 25(2):487-502
Arctocephalus townsendi	species	Otariidae	United States	Northern Hemisphere	Eastern North Pacific	No Information	Extant	Holocene	Holocene	0.0117	0	Rick	2009	English	Journal article	T. C. Rick, R. L. DeLong, J. M. Erlandson, T. J. Braje, T. L. Jones, D. J. Kennett, T. A. Wake and P. L. Walker. 2009. A trans-Holocene archaeological record of Guadalupe fur seals (Arctocephalus townsendi) on the California coast. Marine Mammal Science 25(2):487-502
Arctocephalus townsendi	species	Otariidae	United States	Northern Hemisphere	Eastern North Pacific	No Information	Extant	Holocene	Holocene	0.0117	0	Rick	2009	English	Journal article	T. C. Rick, R. L. DeLong, J. M. Erlandson, T. J. Braje, T. L. Jones, D. J. Kennett, T. A. Wake and P. L. Walker. 2009. A trans-Holocene archaeological record of Guadalupe fur seals (Arctocephalus townsendi) on the California coast. Marine Mammal Science 25(2):487-502
Arctocephalus townsendi	species	Otariidae	United States	Northern Hemisphere	Eastern North Pacific	No Information	Extant	Holocene	Holocene	0.0117	0	Rick	2009	English	Journal article	T. C. Rick, R. L. DeLong, J. M. Erlandson, T. J. Braje, T. L. Jones, D. J. Kennett, T. A. Wake and P. L. Walker. 2009. A trans-Holocene archaeological record of Guadalupe fur seals (Arctocephalus townsendi) on the California coast. Marine Mammal Science 25(2):487-502
Arctocephalus townsendi	species	Otariidae	United States	Northern Hemisphere	Eastern North Pacific	No Information	Extant	Holocene	Holocene	0.0117	0	Rick	2009	English	Journal article	T. C. Rick, R. L. DeLong, J. M. Erlandson, T. J. Braje, T. L. Jones, D. J. Kennett, T. A. Wake and P. L. Walker. 2009. A trans-Holocene archaeological record of Guadalupe fur seals (Arctocephalus townsendi) on the California coast. Marine Mammal Science 25(2):487-502
Arctocephalus townsendi	species	Otariidae	United States	Northern Hemisphere	Eastern North Pacific	No Information	Extant	Holocene	Holocene	0.0117	0	Rick	2009	English	Journal article	T. C. Rick, R. L. DeLong, J. M. Erlandson, T. J. Braje, T. L. Jones, D. J. Kennett, T. A. Wake and P. L. Walker. 2009. A trans-Holocene archaeological record of Guadalupe fur seals (Arctocephalus townsendi) on the California coast. Marine Mammal Science 25(2):487-502
Arctocephalus townsendi	species	Otariidae	United States	Northern Hemisphere	Eastern North Pacific	No Information	Extant	Holocene	Holocene	0.0117	0	Rick	2009	English	Journal article	T. C. Rick, R. L. DeLong, J. M. Erlandson, T. J. Braje, T. L. Jones, D. J. Kennett, T. A. Wake and P. L. Walker. 2009. A trans-Holocene archaeological record of Guadalupe fur seals (Arctocephalus townsendi) on the California coast. Marine Mammal Science 25(2):487-502
Arctocephalus townsendi	species	Otariidae	United States	Northern Hemisphere	Eastern North Pacific	No Information	Extant	Holocene	Holocene	0.0117	0	Rick	2009	English	Journal article	T. C. Rick, R. L. DeLong, J. M. Erlandson, T. J. Braje, T. L. Jones, D. J. Kennett, T. A. Wake and P. L. Walker. 2009. A trans-Holocene archaeological record of Guadalupe fur seals (Arctocephalus townsendi) on the California coast. Marine Mammal Science 25(2):487-502
Arctocephalus townsendi	species	Otariidae	United States	Northern Hemisphere	Eastern North Pacific	No Information	Extant	Holocene	Holocene	0.0117	0	Rick	2009	English	Journal article	T. C. Rick, R. L. DeLong, J. M. Erlandson, T. J. Braje, T. L. Jones, D. J. Kennett, T. A. Wake and P. L. Walker. 2009. A trans-Holocene archaeological record of Guadalupe fur seals (Arctocephalus townsendi) on the California coast. Marine Mammal Science 25(2):487-502
Arctocephalus townsendi	species	Otariidae	United States	Northern Hemisphere	Eastern North Pacific	No Information	Extant	Holocene	Holocene	0.0117	0	Rick	2009	English	Journal article	T. C. Rick, R. L. DeLong, J. M. Erlandson, T. J. Braje, T. L. Jones, D. J. Kennett, T. A. Wake and P. L. Walker. 2009. A trans-Holocene archaeological record of Guadalupe fur seals (Arctocephalus townsendi) on the California coast. Marine Mammal Science 25(2):487-502
Arctocephalus townsendi	species	Otariidae	United States	Northern Hemisphere	Eastern North Pacific	No Information	Extant	Holocene	Holocene	0.0117	0	Rick	2009	English	Journal article	T. C. Rick, R. L. DeLong, J. M. Erlandson, T. J. Braje, T. L. Jones, D. J. Kennett, T. A. Wake and P. L. Walker. 2009. A trans-Holocene archaeological record of Guadalupe fur seals (Arctocephalus townsendi) on the California coast. Marine Mammal Science 25(2):487-502
Arctocephalus townsendi	species	Otariidae	United States	Northern Hemisphere	Eastern North Pacific	No Information	Extant	Holocene	Holocene	0.0117	0	Rick	2009	English	Journal article	T. C. Rick, R. L. DeLong, J. M. Erlandson, T. J. Braje, T. L. Jones, D. J. Kennett, T. A. Wake and P. L. Walker. 2009. A trans-Holocene archaeological record of Guadalupe fur seals (Arctocephalus townsendi) on the California coast. Marine Mammal Science 25(2):487-502
Arctocephalus townsendi	species	Otariidae	United States	Northern Hemisphere	Eastern North Pacific	No Information	Extant	Holocene	Holocene	0.0117	0	Rick	2009	English	Journal article	T. C. Rick, R. L. DeLong, J. M. Erlandson, T. J. Braje, T. L. Jones, D. J. Kennett, T. A. Wake and P. L. Walker. 2009. A trans-Holocene archaeological record of Guadalupe fur seals (Arctocephalus townsendi) on the California coast. Marine Mammal Science 25(2):487-502
Arctocephalus townsendi	species	Otariidae	United States	Northern Hemisphere	Eastern North Pacific	No Information	Extant	Holocene	Holocene	0.0117	0	Rick	2009	English	Journal article	T. C. Rick, R. L. DeLong, J. M. Erlandson, T. J. Braje, T. L. Jones, D. J. Kennett, T. A. Wake and P. L. Walker. 2009. A trans-Holocene archaeological record of Guadalupe fur seals (Arctocephalus townsendi) on the California coast. Marine Mammal Science 25(2):487-502
Arctocephalus townsendi	species	Otariidae	United States	Northern Hemisphere	Eastern North Pacific	No Information	Extant	Holocene	Holocene	0.0117	0	Rick	2009	English	Journal article	T. C. Rick, R. L. DeLong, J. M. Erlandson, T. J. Braje, T. L. Jones, D. J. Kennett, T. A. Wake and P. L. Walker. 2009. A trans-Holocene archaeological record of Guadalupe fur seals (Arctocephalus townsendi) on the California coast. Marine Mammal Science 25(2):487-502
Arctocephalus townsendi	species	Otariidae	United States	Northern Hemisphere	Eastern North Pacific	No Information	Extant	Holocene	Holocene	0.0117	0	Rick	2009	English	Journal article	T. C. Rick, R. L. DeLong, J. M. Erlandson, T. J. Braje, T. L. Jones, D. J. Kennett, T. A. Wake and P. L. Walker. 2009. A trans-Holocene archaeological record of Guadalupe fur seals (Arctocephalus townsendi) on the California coast. Marine Mammal Science 25(2):487-502
Arctocephalus townsendi	species	Otariidae	United States	Northern Hemisphere	Eastern North Pacific	No Information	Extant	Holocene	Holocene	0.0117	0	Rick	2009	English	Journal article	T. C. Rick, R. L. DeLong, J. M. Erlandson, T. J. Braje, T. L. Jones, D. J. Kennett, T. A. Wake and P. L. Walker. 2009. A trans-Holocene archaeological record of Guadalupe fur seals (Arctocephalus townsendi) on the California coast. Marine Mammal Science 25(2):487-502
Arctocephalus townsendi	species	Otariidae	United States	Northern Hemisphere	Eastern North Pacific	No Information	Extant	Holocene	Holocene	0.0117	0	Rick	2009	English	Journal article	T. C. Rick, R. L. DeLong, J. M. Erlandson, T. J. Braje, T. L. Jones, D. J. Kennett, T. A. Wake and P. L. Walker. 2009. A trans-Holocene archaeological record of Guadalupe fur seals (Arctocephalus townsendi) on the California coast. Marine Mammal Science 25(2):487-502
Arctocephalus townsendi	species	Otariidae	United States	Northern Hemisphere	Eastern North Pacific	No Information	Extant	Holocene	Holocene	0.0117	0	Rick	2009	English	Journal article	T. C. Rick, R. L. DeLong, J. M. Erlandson, T. J. Braje, T. L. Jones, D. J. Kennett, T. A. Wake and P. L. Walker. 2009. A trans-Holocene archaeological record of Guadalupe fur seals (Arctocephalus townsendi) on the California coast. Marine Mammal Science 25(2):487-502
Arctocephalus townsendi	species	Otariidae	United States	Northern Hemisphere	Eastern North Pacific	No Information	Extant	Holocene	Holocene	0.0117	0	Rick	2009	English	Journal article	T. C. Rick, R. L. DeLong, J. M. Erlandson, T. J. Braje, T. L. Jones, D. J. Kennett, T. A. Wake and P. L. Walker. 2009. A trans-Holocene archaeological record of Guadalupe fur seals (Arctocephalus townsendi) on the California coast. Marine Mammal Science 25(2):487-502
Arctocephalus townsendi	species	Otariidae	United States	Northern Hemisphere	Eastern North Pacific	No Information	Extant	Holocene	Holocene	0.0117	0	Rick	2009	English	Journal article	T. C. Rick, R. L. DeLong, J. M. Erlandson, T. J. Braje, T. L. Jones, D. J. Kennett, T. A. Wake and P. L. Walker. 2009. A trans-Holocene archaeological record of Guadalupe fur seals (Arctocephalus townsendi) on the California coast. Marine Mammal Science 25(2):487-502
Arctocephalus townsendi	species	Otariidae	United States	Northern Hemisphere	Eastern North Pacific	No Information	Extant	Holocene	Holocene	0.0117	0	Rick	2009	English	Journal article	T. C. Rick, R. L. DeLong, J. M. Erlandson, T. J. Braje, T. L. Jones, D. J. Kennett, T. A. Wake and P. L. Walker. 2009. A trans-Holocene archaeological record of Guadalupe fur seals (Arctocephalus townsendi) on the California coast. Marine Mammal Science 25(2):487-502
Arctocephalus townsendi	species	Otariidae	United States	Northern Hemisphere	Eastern North Pacific	No Information	Extant	Holocene	Holocene	0.0117	0	Rick	2009	English	Journal article	T. C. Rick, R. L. DeLong, J. M. Erlandson, T. J. Braje, T. L. Jones, D. J. Kennett, T. A. Wake and P. L. Walker. 2009. A trans-Holocene archaeological record of Guadalupe fur seals (Arctocephalus townsendi) on the California coast. Marine Mammal Science 25(2):487-502
Arctocephalus townsendi	species	Otariidae	United States	Northern Hemisphere	Eastern North Pacific	No Information	Extant	Holocene	Holocene	0.0117	0	Rick	2009	English	Journal article	T. C. Rick, R. L. DeLong, J. M. Erlandson, T. J. Braje, T. L. Jones, D. J. Kennett, T. A. Wake and P. L. Walker. 2009. A trans-Holocene archaeological record of Guadalupe fur seals (Arctocephalus townsendi) on the California coast. Marine Mammal Science 25(2):487-502
Arctocephalus townsendi	species	Otariidae	United States	Northern Hemisphere	Eastern North Pacific	No Information	Extant	Holocene	Holocene	0.0117	0	Rick	2009	English	Journal article	T. C. Rick, R. L. DeLong, J. M. Erlandson, T. J. Braje, T. L. Jones, D. J. Kennett, T. A. Wake and P. L. Walker. 2009. A trans-Holocene archaeological record of Guadalupe fur seals (Arctocephalus townsendi) on the California coast. Marine Mammal Science 25(2):487-502
Arctocephalus townsendi	species	Otariidae	United States	Northern Hemisphere	Eastern North Pacific	No Information	Extant	Holocene	Holocene	0.0117	0	Rick	2009	English	Journal article	T. C. Rick, R. L. DeLong, J. M. Erlandson, T. J. Braje, T. L. Jones, D. J. Kennett, T. A. Wake and P. L. Walker. 2009. A trans-Holocene archaeological record of Guadalupe fur seals (Arctocephalus townsendi) on the California coast. Marine Mammal Science 25(2):487-502
Arctocephalus townsendi	species	Otariidae	United States	Northern Hemisphere	Eastern North Pacific	No Information	Extant	Holocene	Holocene	0.0117	0	Rick	2009	English	Journal article	T. C. Rick, R. L. DeLong, J. M. Erlandson, T. J. Braje, T. L. Jones, D. J. Kennett, T. A. Wake and P. L. Walker. 2009. A trans-Holocene archaeological record of Guadalupe fur seals (Arctocephalus townsendi) on the California coast. Marine Mammal Science 25(2):487-502
Arctocephalus townsendi	species	Otariidae	United States	Northern Hemisphere	Eastern North Pacific	No Information	Extant	Holocene	Holocene	0.0117	0	Rick	2009	English	Journal article	T. C. Rick, R. L. DeLong, J. M. Erlandson, T. J. Braje, T. L. Jones, D. J. Kennett, T. A. Wake and P. L. Walker. 2009. A trans-Holocene archaeological record of Guadalupe fur seals (Arctocephalus townsendi) on the California coast. Marine Mammal Science 25(2):487-502
Arctocephalus townsendi	species	Otariidae	United States	Northern Hemisphere	Eastern North Pacific	No Information	Extant	Holocene	Holocene	0.0117	0	Rick	2009	English	Journal article	T. C. Rick, R. L. DeLong, J. M. Erlandson, T. J. Braje, T. L. Jones, D. J. Kennett, T. A. Wake and P. L. Walker. 2009. A trans-Holocene archaeological record of Guadalupe fur seals (Arctocephalus townsendi) on the California coast. Marine Mammal Science 25(2):487-502
Arctocephalus townsendi	species	Otariidae	United States	Northern Hemisphere	Eastern North Pacific	No Information	Extant	Holocene	Holocene	0.0117	0	Rick	2009	English	Journal article	T. C. Rick, R. L. DeLong, J. M. Erlandson, T. J. Braje, T. L. Jones, D. J. Kennett, T. A. Wake and P. L. Walker. 2009. A trans-Holocene archaeological record of Guadalupe fur seals (Arctocephalus townsendi) on the California coast. Marine Mammal Science 25(2):487-502
Arctocephalus townsendi	species	Otariidae	United States	Northern Hemisphere	Eastern North Pacific	No Information	Extant	Holocene	Holocene	0.0117	0	Rick	2009	English	Journal article	T. C. Rick, R. L. DeLong, J. M. Erlandson, T. J. Braje, T. L. Jones, D. J. Kennett, T. A. Wake and P. L. Walker. 2009. A trans-Holocene archaeological record of Guadalupe fur seals (Arctocephalus townsendi) on the California coast. Marine Mammal Science 25(2):487-502
Arctocephalus townsendi	species	Otariidae	United States	Northern Hemisphere	Eastern North Pacific	No Information	Extant	Holocene	Holocene	0.0117	0	Rick	2009	English	Journal article	T. C. Rick, R. L. DeLong, J. M. Erlandson, T. J. Braje, T. L. Jones, D. J. Kennett, T. A. Wake and P. L. Walker. 2009. A trans-Holocene archaeological record of Guadalupe fur seals (Arctocephalus townsendi) on the California coast. Marine Mammal Science 25(2):487-502
Arctocephalus townsendi	species	Otariidae	United States	Northern Hemisphere	Eastern North Pacific	No Information	Extant	Holocene	Holocene	0.0117	0	Rick	2009	English	Journal article	T. C. Rick, R. L. DeLong, J. M. Erlandson, T. J. Braje, T. L. Jones, D. J. Kennett, T. A. Wake and P. L. Walker. 2009. A trans-Holocene archaeological record of Guadalupe fur seals (Arctocephalus townsendi) on the California coast. Marine Mammal Science 25(2):487-502
Arctocephalus townsendi	species	Otariidae	United States	Northern Hemisphere	Eastern North Pacific	No Information	Extant	Holocene	Holocene	0.0117	0	Rick	2009	English	Journal article	T. C. Rick, R. L. DeLong, J. M. Erlandson, T. J. Braje, T. L. Jones, D. J. Kennett, T. A. Wake and P. L. Walker. 2009. A trans-Holocene archaeological record of Guadalupe fur seals (Arctocephalus townsendi) on the California coast. Marine Mammal Science 25(2):487-502
Arctocephalus townsendi	species	Otariidae	United States	Northern Hemisphere	Eastern North Pacific	No Information	Extant	Holocene	Holocene	0.0117	0	Rick	2009	English	Journal article	T. C. Rick, R. L. DeLong, J. M. Erlandson, T. J. Braje, T. L. Jones, D. J. Kennett, T. A. Wake and P. L. Walker. 2009. A trans-Holocene archaeological record of Guadalupe fur seals (Arctocephalus townsendi) on the California coast. Marine Mammal Science 25(2):487-502
Arctocephalus townsendi	species	Otariidae	United States	Northern Hemisphere	Eastern North Pacific	No Information	Extant	Holocene	Holocene	0.0117	0	Rick	2009	English	Journal article	T. C. Rick, R. L. DeLong, J. M. Erlandson, T. J. Braje, T. L. Jones, D. J. Kennett, T. A. Wake and P. L. Walker. 2009. A trans-Holocene archaeological record of Guadalupe fur seals (Arctocephalus townsendi) on the California coast. Marine Mammal Science 25(2):487-502
Arctocephalus townsendi	species	Otariidae	United States	Northern Hemisphere	Eastern North Pacific	No Information	Extant	Holocene	Holocene	0.0117	0	Rick	2009	English	Journal article	T. C. Rick, R. L. DeLong, J. M. Erlandson, T. J. Braje, T. L. Jones, D. J. Kennett, T. A. Wake and P. L. Walker. 2009. A trans-Holocene archaeological record of Guadalupe fur seals (Arctocephalus townsendi) on the California coast. Marine Mammal Science 25(2):487-502
Arctocephalus townsendi	species	Otariidae	United States	Northern Hemisphere	Eastern North Pacific	No Information	Extant	Holocene	Holocene	0.0117	0	Rick	2009	English	Journal article	T. C. Rick, R. L. DeLong, J. M. Erlandson, T. J. Braje, T. L. Jones, D. J. Kennett, T. A. Wake and P. L. Walker. 2009. A trans-Holocene archaeological record of Guadalupe fur seals (Arctocephalus townsendi) on the California coast. Marine Mammal Science 25(2):487-502
Arctocephalus townsendi	species	Otariidae	United States	Northern Hemisphere	Eastern North Pacific	No Information	Extant	Holocene	Holocene	0.0117	0	Rick	2009	English	Journal article	T. C. Rick, R. L. DeLong, J. M. Erlandson, T. J. Braje, T. L. Jones, D. J. Kennett, T. A. Wake and P. L. Walker. 2009. A trans-Holocene archaeological record of Guadalupe fur seals (Arctocephalus townsendi) on the California coast. Marine Mammal Science 25(2):487-502
Arctocephalus townsendi	species	Otariidae	United States	Northern Hemisphere	Eastern North Pacific	No Information	Extant	Holocene	Holocene	0.0117	0	Rick	2009	English	Journal article	T. C. Rick, R. L. DeLong, J. M. Erlandson, T. J. Braje, T. L. Jones, D. J. Kennett, T. A. Wake and P. L. Walker. 2009. A trans-Holocene archaeological record of Guadalupe fur seals (Arctocephalus townsendi) on the California coast. Marine Mammal Science 25(2):487-502
Arctocephalus townsendi	species	Otariidae	United States	Northern Hemisphere	Eastern North Pacific	No Information	Extant	Holocene	Holocene	0.0117	0	Rick	2009	English	Journal article	T. C. Rick, R. L. DeLong, J. M. Erlandson, T. J. Braje, T. L. Jones, D. J. Kennett, T. A. Wake and P. L. Walker. 2009. A trans-Holocene archaeological record of Guadalupe fur seals (Arctocephalus townsendi) on the California coast. Marine Mammal Science 25(2):487-502
Arctocephalus townsendi	species	Otariidae	United States	Northern Hemisphere	Eastern North Pacific	No Information	Extant	Holocene	Holocene	0.0117	0	Rick	2009	English	Journal article	T. C. Rick, R. L. DeLong, J. M. Erlandson, T. J. Braje, T. L. Jones, D. J. Kennett, T. A. Wake and P. L. Walker. 2009. A trans-Holocene archaeological record of Guadalupe fur seals (Arctocephalus townsendi) on the California coast. Marine Mammal Science 25(2):487-502
Arctocephalus townsendi	species	Otariidae	United States	Northern Hemisphere	Eastern North Pacific	No Information	Extant	Holocene	Holocene	0.0117	0	Rick	2009	English	Journal article	T. C. Rick, R. L. DeLong, J. M. Erlandson, T. J. Braje, T. L. Jones, D. J. Kennett, T. A. Wake and P. L. Walker. 2009. A trans-Holocene archaeological record of Guadalupe fur seals (Arctocephalus townsendi) on the California coast. Marine Mammal Science 25(2):487-502
Arctocephalus townsendi	species	Otariidae	United States	Northern Hemisphere	Eastern North Pacific	No Information	Extant	Holocene	Holocene	0.0117	0	Rick	2009	English	Journal article	T. C. Rick, R. L. DeLong, J. M. Erlandson, T. J. Braje, T. L. Jones, D. J. Kennett, T. A. Wake and P. L. Walker. 2009. A trans-Holocene archaeological record of Guadalupe fur seals (Arctocephalus townsendi) on the California coast. Marine Mammal Science 25(2):487-502
Arctocephalus townsendi	species	Otariidae	United States	Northern Hemisphere	Eastern North Pacific	No Information	Extant	Holocene	Holocene	0.0117	0	Rick	2009	English	Journal article	T. C. Rick, R. L. DeLong, J. M. Erlandson, T. J. Braje, T. L. Jones, D. J. Kennett, T. A. Wake and P. L. Walker. 2009. A trans-Holocene archaeological record of Guadalupe fur seals (Arctocephalus townsendi) on the California coast. Marine Mammal Science 25(2):487-502
Arctocephalus townsendi	species	Otariidae	United States	Northern Hemisphere	Eastern North Pacific	No Information	Extant	Holocene	Holocene	0.0117	0	Rick	2009	English	Journal article	T. C. Rick, R. L. DeLong, J. M. Erlandson, T. J. Braje, T. L. Jones, D. J. Kennett, T. A. Wake and P. L. Walker. 2009. A trans-Holocene archaeological record of Guadalupe fur seals (Arctocephalus townsendi) on the California coast. Marine Mammal Science 25(2):487-502
Erignathus barbatus	species	Phocidae	Russia	Northern Hemisphere	Arctic Ocean	No Information	Extant	Holocene	Holocene	0.0117	0	Pitulko	1996	English	Journal article	V. V. Pitulko and A. K. Kasparov. 1996. Ancient Arctic Hunters: Material Culture and Survival Strategy. Arctic Anthropology 33(1):1-36
Odobenus rosmarus	species	Odobenidae	Russia	Northern Hemisphere	Arctic Ocean	No Information	Extant	Holocene	Holocene	0.0117	0	Pitulko	1996	English	Journal article	V. V. Pitulko and A. K. Kasparov. 1996. Ancient Arctic Hunters: Material Culture and Survival Strategy. Arctic Anthropology 33(1):1-36
Odobenus rosmarus	species	Odobenidae	Russia	Northern Hemisphere	Arctic Ocean	No Information	Extant	Holocene	Holocene	0.0117	0	Gusev	1999	English	Journal article	S. V. Gusev, A. V. Zagoroulko, and A. V. Porotov. 1999. Sea mammal hunters of Chukotka, Bering Strait: recent archaeological results and problems. Arctic Archaeology 30(3):354-369
Erignathus	genus	Phocidae	Russia	Northern Hemisphere	Arctic Ocean	No Information	Extant	Holocene	Holocene	0.0117	0	Gusev	2000	English	Journal article	S. V. Gusev, A. V. Zagoroulko, and A. V. Porotov. 1999. Sea mammal hunters of Chukotka, Bering Strait: recent archaeological results and problems. Arctic Archaeology 30(3):354-369
Odobenus rosmarus	species	Odobenidae	Russia	Northern Hemisphere	Arctic Ocean	No Information	Extant	Holocene	Holocene	0.0117	0	Gusev	2001	English	Journal article	S. V. Gusev, A. V. Zagoroulko, and A. V. Porotov. 1999. Sea mammal hunters of Chukotka, Bering Strait: recent archaeological results and problems. Arctic Archaeology 30(3):354-369
Erignathus	genus	Phocidae	Russia	Northern Hemisphere	Arctic Ocean	No Information	Extant	Holocene	Holocene	0.0117	0	Gusev	2002	English	Journal article	S. V. Gusev, A. V. Zagoroulko, and A. V. Porotov. 1999. Sea mammal hunters of Chukotka, Bering Strait: recent archaeological results and problems. Arctic Archaeology 30(3):354-369
Phoca vitulina	species	Phocidae	United States	Northern Hemisphere	Eastern North Pacific	No Information	Extant	Holocene	Holocene	0.0117	0	Clark	1986	English	Journal article	D. W. Clark. 1986. Archaeological and Historical Evidence for an 18th-Century "Blip" in the Distribution of the Northern Fur Seal at Kodiak Island, Alaska. Arctic 39(1):39-42
Callorhinus ursinus	species	Otariidae	United States	Northern Hemisphere	Eastern North Pacific	No Information	Extant	Holocene	Holocene	0.0117	0	Clark	1986	English	Journal article	D. W. Clark. 1986. Archaeological and Historical Evidence for an 18th-Century "Blip" in the Distribution of the Northern Fur Seal at Kodiak Island, Alaska. Arctic 39(1):39-42
Eumetopias jubata	species	Otariidae	United States	Northern Hemisphere	Eastern North Pacific	No Information	Extant	Holocene	Holocene	0.0117	0	Clark	1986	English	Journal article	D. W. Clark. 1986. Archaeological and Historical Evidence for an 18th-Century "Blip" in the Distribution of the Northern Fur Seal at Kodiak Island, Alaska. Arctic 39(1):39-42
Phoca vitulina	species	Phocidae	United States	Northern Hemisphere	Eastern North Pacific	No Information	Extant	Holocene	Holocene	0.0117	0	Clark	1986	English	Journal article	D. W. Clark. 1986. Archaeological and Historical Evidence for an 18th-Century "Blip" in the Distribution of the Northern Fur Seal at Kodiak Island, Alaska. Arctic 39(1):39-42
Callorhinus ursinus	species	Otariidae	United States	Northern Hemisphere	Eastern North Pacific	No Information	Extant	Holocene	Holocene	0.0117	0	Clark	1986	English	Journal article	D. W. Clark. 1986. Archaeological and Historical Evidence for an 18th-Century "Blip" in the Distribution of the Northern Fur Seal at Kodiak Island, Alaska. Arctic 39(1):39-42
Eumetopias jubata	species	Otariidae	United States	Northern Hemisphere	Eastern North Pacific	No Information	Extant	Holocene	Holocene	0.0117	0	Clark	1986	English	Journal article	D. W. Clark. 1986. Archaeological and Historical Evidence for an 18th-Century "Blip" in the Distribution of the Northern Fur Seal at Kodiak Island, Alaska. Arctic 39(1):39-42
Phoca vitulina	species	Phocidae	United States	Northern Hemisphere	Eastern North Pacific	No Information	Extant	Holocene	Holocene	0.0117	0	Clark	1986	English	Journal article	D. W. Clark. 1986. Archaeological and Historical Evidence for an 18th-Century "Blip" in the Distribution of the Northern Fur Seal at Kodiak Island, Alaska. Arctic 39(1):39-42
Callorhinus ursinus	species	Otariidae	United States	Northern Hemisphere	Eastern North Pacific	No Information	Extant	Holocene	Holocene	0.0117	0	Clark	1986	English	Journal article	D. W. Clark. 1986. Archaeological and Historical Evidence for an 18th-Century "Blip" in the Distribution of the Northern Fur Seal at Kodiak Island, Alaska. Arctic 39(1):39-42
Eumetopias jubata	species	Otariidae	United States	Northern Hemisphere	Eastern North Pacific	No Information	Extant	Holocene	Holocene	0.0117	0	Clark	1986	English	Journal article	D. W. Clark. 1986. Archaeological and Historical Evidence for an 18th-Century "Blip" in the Distribution of the Northern Fur Seal at Kodiak Island, Alaska. Arctic 39(1):39-42
Phoca vitulina	species	Phocidae	United States	Northern Hemisphere	Eastern North Pacific	No Information	Extant	Holocene	Holocene	0.0117	0	Clark	1986	English	Journal article	D. W. Clark. 1986. Archaeological and Historical Evidence for an 18th-Century "Blip" in the Distribution of the Northern Fur Seal at Kodiak Island, Alaska. Arctic 39(1):39-42
Callorhinus ursinus	species	Otariidae	United States	Northern Hemisphere	Eastern North Pacific	No Information	Extant	Holocene	Holocene	0.0117	0	Clark	1986	English	Journal article	D. W. Clark. 1986. Archaeological and Historical Evidence for an 18th-Century "Blip" in the Distribution of the Northern Fur Seal at Kodiak Island, Alaska. Arctic 39(1):39-42
Eumetopias jubata	species	Otariidae	United States	Northern Hemisphere	Eastern North Pacific	No Information	Extant	Holocene	Holocene	0.0117	0	Clark	1986	English	Journal article	D. W. Clark. 1986. Archaeological and Historical Evidence for an 18th-Century "Blip" in the Distribution of the Northern Fur Seal at Kodiak Island, Alaska. Arctic 39(1):39-42
Odobenus rosmarus	species	Odobenidae	United States	Northern Hemisphere	Eastern North Pacific	No Information	Extant	Holocene	Holocene	0.0117	0	Collins	1937	English	Book/Book Chapter	H. Collins. 1937. Archaeology of St. Lawrence Island, Alaska. Smithsonian Misc. Collection 96(1):247-251
Erignathus	genus	Phocidae	United States	Northern Hemisphere	Eastern North Pacific	No Information	Extant	Holocene	Holocene	0.0117	0	Collins	1937	English	Book/Book Chapter	H. Collins. 1937. Archaeology of St. Lawrence Island, Alaska. Smithsonian Misc. Collection 96(1):247-251
Phoca vitulina	species	Phocidae	United States	Northern Hemisphere	Eastern North Pacific	No Information	Extant	Holocene	Holocene	0.0117	0	Collins	1937	English	Book/Book Chapter	H. Collins. 1937. Archaeology of St. Lawrence Island, Alaska. Smithsonian Misc. Collection 96(1):247-251
Odobenus rosmarus	species	Odobenidae	United States	Northern Hemisphere	Eastern North Pacific	No Information	Extant	Holocene	Holocene	0.0117	0	Collins	1937	English	Book/Book Chapter	H. Collins. 1937. Archaeology of St. Lawrence Island, Alaska. Smithsonian Misc. Collection 96(1):247-251
Erignathus	genus	Phocidae	United States	Northern Hemisphere	Eastern North Pacific	No Information	Extant	Holocene	Holocene	0.0117	0	Collins	1937	English	Book/Book Chapter	H. Collins. 1937. Archaeology of St. Lawrence Island, Alaska. Smithsonian Misc. Collection 96(1):247-251
Phoca vitulina	species	Phocidae	United States	Northern Hemisphere	Eastern North Pacific	No Information	Extant	Holocene	Holocene	0.0117	0	Collins	1937	English	Book/Book Chapter	H. Collins. 1937. Archaeology of St. Lawrence Island, Alaska. Smithsonian Misc. Collection 96(1):247-251
Odobenus rosmarus	species	Odobenidae	United States	Northern Hemisphere	Eastern North Pacific	No Information	Extant	Holocene	Holocene	0.0117	0	Collins	1937	English	Book/Book Chapter	H. Collins. 1937. Archaeology of St. Lawrence Island, Alaska. Smithsonian Misc. Collection 96(1):247-251
Erignathus	genus	Phocidae	United States	Northern Hemisphere	Eastern North Pacific	No Information	Extant	Holocene	Holocene	0.0117	0	Collins	1937	English	Book/Book Chapter	H. Collins. 1937. Archaeology of St. Lawrence Island, Alaska. Smithsonian Misc. Collection 96(1):247-251
Phoca vitulina	species	Phocidae	United States	Northern Hemisphere	Eastern North Pacific	No Information	Extant	Holocene	Holocene	0.0117	0	Collins	1937	English	Book/Book Chapter	H. Collins. 1937. Archaeology of St. Lawrence Island, Alaska. Smithsonian Misc. Collection 96(1):247-251
Odobenus rosmarus	species	Odobenidae	United States	Northern Hemisphere	Eastern North Pacific	No Information	Extant	Holocene	Holocene	0.0117	0	Collins	1937	English	Book/Book Chapter	H. Collins. 1937. Archaeology of St. Lawrence Island, Alaska. Smithsonian Misc. Collection 96(1):247-251
Phoca vitulina	species	Phocidae	United States	Northern Hemisphere	Eastern North Pacific	No Information	Extant	Holocene	Holocene	0.0117	0	Collins	1937	English	Book/Book Chapter	H. Collins. 1937. Archaeology of St. Lawrence Island, Alaska. Smithsonian Misc. Collection 96(1):247-251
Odobenus rosmarus	species	Odobenidae	United States	Northern Hemisphere	Eastern North Pacific	No Information	Extant	Holocene	Holocene	0.0117	0	Collins	1937	English	Book/Book Chapter	H. Collins. 1937. Archaeology of St. Lawrence Island, Alaska. Smithsonian Misc. Collection 96(1):247-251
Odobenus rosmarus	species	Odobenidae	United States	Northern Hemisphere	Eastern North Pacific	No Information	Extant	Holocene	Holocene	0.0117	0	Stanford	1976	English	Book/Book Chapter	D. J. Stanford. 1976. The Walakpa Site, Alaska: its place in the Birnirk and Thule cultures. Smithsonian Contributions to Anthropology
Erignathus	genus	Phocidae	United States	Northern Hemisphere	Eastern North Pacific	No Information	Extant	Holocene	Holocene	0.0117	0	Stanford	1976	English	Book/Book Chapter	D. J. Stanford. 1976. The Walakpa Site, Alaska: its place in the Birnirk and Thule cultures. Smithsonian Contributions to Anthropology
Odobenus rosmarus	species	Odobenidae	United States	Northern Hemisphere	Eastern North Pacific	No Information	Extant	Holocene	Holocene	0.0117	0	Stanford	1976	English	Book/Book Chapter	D. J. Stanford. 1976. The Walakpa Site, Alaska: its place in the Birnirk and Thule cultures. Smithsonian Contributions to Anthropology
Erignathus	genus	Phocidae	United States	Northern Hemisphere	Eastern North Pacific	No Information	Extant	Holocene	Holocene	0.0117	0	Stanford	1976	English	Book/Book Chapter	D. J. Stanford. 1976. The Walakpa Site, Alaska: its place in the Birnirk and Thule cultures. Smithsonian Contributions to Anthropology
Odobenus rosmarus	species	Odobenidae	United States	Northern Hemisphere	Eastern North Pacific	No Information	Extant	Holocene	Holocene	0.0117	0	Stanford	1976	English	Book/Book Chapter	D. J. Stanford. 1976. The Walakpa Site, Alaska: its place in the Birnirk and Thule cultures. Smithsonian Contributions to Anthropology
Erignathus	genus	Phocidae	United States	Northern Hemisphere	Eastern North Pacific	No Information	Extant	Holocene	Holocene	0.0117	0	Stanford	1976	English	Book/Book Chapter	D. J. Stanford. 1976. The Walakpa Site, Alaska: its place in the Birnirk and Thule cultures. Smithsonian Contributions to Anthropology
Erignathus	genus	Phocidae	Canada	Northern Hemisphere	Arctic Ocean	No Information	Extant	Holocene	Holocene	0.0117	0	Friesen	1995	English	Journal article	T. M. Friesen and C. D. Arnold. 1995. Zooarchaeology of a focal resource: dietary importance of beluga whales to the precontact Mackenzie Inuit. Arctic 48:22-30
Erignathus	genus	Phocidae	Canada	Northern Hemisphere	Arctic Ocean	No Information	Extant	Holocene	Holocene	0.0117	0	McGhee	1979	English	Book/Book Chapter	R. McGhee. 1979. The Paleoeskimo Occupations at Port Refuge, High Arctic Canada. National Museum of Man Mercury Series 92:1-176
Erignathus	genus	Phocidae	Canada	Northern Hemisphere	Arctic Ocean	No Information	Extant	Holocene	Holocene	0.0117	0	McGhee	1979	English	Book/Book Chapter	R. McGhee. 1979. The Paleoeskimo Occupations at Port Refuge, High Arctic Canada. National Museum of Man Mercury Series 92:1-176
Erignathus	genus	Phocidae	Canada	Northern Hemisphere	Arctic Ocean	No Information	Extant	Holocene	Holocene	0.0117	0	McGhee	1979	English	Book/Book Chapter	R. McGhee. 1979. The Paleoeskimo Occupations at Port Refuge, High Arctic Canada. National Museum of Man Mercury Series 92:1-176
Odobenus rosmarus	species	Odobenidae	Canada	Northern Hemisphere	Arctic Ocean	No Information	Extant	Holocene	Holocene	0.0117	0	McGhee	1979	English	Book/Book Chapter	R. McGhee. 1979. The Paleoeskimo Occupations at Port Refuge, High Arctic Canada. National Museum of Man Mercury Series 92:1-176
Erignathus	genus	Phocidae	Canada	Northern Hemisphere	Arctic Ocean	No Information	Extant	Holocene	Holocene	0.0117	0	McGhee	1979	English	Book/Book Chapter	R. McGhee. 1979. The Paleoeskimo Occupations at Port Refuge, High Arctic Canada. National Museum of Man Mercury Series 92:1-176
Odobenus rosmarus	species	Odobenidae	Canada	Northern Hemisphere	Arctic Ocean	No Information	Extant	Holocene	Holocene	0.0117	0	LeMoine	1998	English	Journal article	G. M. LeMoine and C. M. Darwent. 1998. The walrus and the carpenter: Late Dorset ivory working in the High Arctic. Journal and Archaeological Science 25:73-83
Erignathus	genus	Phocidae	Canada	Northern Hemisphere	Arctic Ocean	No Information	Extant	Holocene	Holocene	0.0117	0	LeMoine	1998	English	Journal article	G. M. LeMoine and C. M. Darwent. 1998. The walrus and the carpenter: Late Dorset ivory working in the High Arctic. Journal and Archaeological Science 25:73-83
Odobenus rosmarus	species	Odobenidae	Canada	Northern Hemisphere	Arctic Ocean	No Information	Extant	Holocene	Holocene	0.0117	0	McCullough	1989	English	Book/Book Chapter	K. McCullough. 1989. The ruin islanders: early Thule culture pioneers in the eastern High Arctic. Mercury Series Paper 141
Erignathus	genus	Phocidae	Canada	Northern Hemisphere	Arctic Ocean	No Information	Extant	Holocene	Holocene	0.0117	0	McCullough	1989	English	Book/Book Chapter	K. McCullough. 1989. The ruin islanders: early Thule culture pioneers in the eastern High Arctic. Mercury Series Paper 141
Odobenus rosmarus	species	Odobenidae	Canada	Northern Hemisphere	Arctic Ocean	No Information	Extant	Holocene	Holocene	0.0117	0	Murray	2005	English	Journal article	M. S. Murray. 2005. Prehistoric use of ringed seals: a zooarchaeological study from Arctic Canada. Environmental Archaeology 10:19-38
Erignathus barbatus	species	Phocidae	Canada	Northern Hemisphere	Arctic Ocean	No Information	Extant	Holocene	Holocene	0.0117	0	Murray	2005	English	Journal article	M. S. Murray. 2005. Prehistoric use of ringed seals: a zooarchaeological study from Arctic Canada. Environmental Archaeology 10:19-38
Odobenus rosmarus	species	Odobenidae	Canada	Northern Hemisphere	Arctic Ocean	No Information	Extant	Holocene	Holocene	0.0117	0	Murray	2005	English	Journal article	M. S. Murray. 2005. Prehistoric use of ringed seals: a zooarchaeological study from Arctic Canada. Environmental Archaeology 10:19-38
Erignathus barbatus	species	Phocidae	Canada	Northern Hemisphere	Arctic Ocean	No Information	Extant	Holocene	Holocene	0.0117	0	Murray	2005	English	Journal article	M. S. Murray. 2005. Prehistoric use of ringed seals: a zooarchaeological study from Arctic Canada. Environmental Archaeology 10:19-38
Odobenus rosmarus	species	Odobenidae	Canada	Northern Hemisphere	Arctic Ocean	No Information	Extant	Holocene	Holocene	0.0117	0	Murray	2005	English	Journal article	M. S. Murray. 2005. Prehistoric use of ringed seals: a zooarchaeological study from Arctic Canada. Environmental Archaeology 10:19-38
Erignathus	genus	Phocidae	Canada	Northern Hemisphere	Arctic Ocean	No Information	Extant	Holocene	Holocene	0.0117	0	Murray	2005	English	Journal article	M. S. Murray. 2005. Prehistoric use of ringed seals: a zooarchaeological study from Arctic Canada. Environmental Archaeology 10:19-38
Odobenus rosmarus	species	Odobenidae	Canada	Northern Hemisphere	Arctic Ocean	No Information	Extant	Holocene	Holocene	0.0117	0	Murray	2005	English	Journal article	M. S. Murray. 2005. Prehistoric use of ringed seals: a zooarchaeological study from Arctic Canada. Environmental Archaeology 10:19-38
Erignathus	genus	Phocidae	Canada	Northern Hemisphere	Arctic Ocean	No Information	Extant	Holocene	Holocene	0.0117	0	Murray	2005	English	Journal article	M. S. Murray. 2005. Prehistoric use of ringed seals: a zooarchaeological study from Arctic Canada. Environmental Archaeology 10:19-38
Odobenus rosmarus	species	Odobenidae	Canada	Northern Hemisphere	Arctic Ocean	No Information	Extant	Holocene	Holocene	0.0117	0	Woollett	1999	English	Journal article	J. M. Woollett. 1999. Living in the narrows: subsistence economy and culture change in Labrador Inuit society during the Contact Period. World Archaeology 30:370-387
Phoca vitulina	species	Phocidae	Canada	Northern Hemisphere	Arctic Ocean	No Information	Extant	Holocene	Holocene	0.0117	0	Woollett	1999	English	Journal article	J. M. Woollett. 1999. Living in the narrows: subsistence economy and culture change in Labrador Inuit society during the Contact Period. World Archaeology 30:370-387
Phoca vitulina	species	Phocidae	Canada	Northern Hemisphere	Arctic Ocean	No Information	Extant	Holocene	Holocene	0.0117	0	Woollett	1999	English	Journal article	J. M. Woollett. 1999. Living in the narrows: subsistence economy and culture change in Labrador Inuit society during the Contact Period. World Archaeology 30:370-387
Phoca vitulina	species	Phocidae	Canada	Northern Hemisphere	Arctic Ocean	No Information	Extant	Holocene	Holocene	0.0117	0	Woollett	1999	English	Journal article	J. M. Woollett. 1999. Living in the narrows: subsistence economy and culture change in Labrador Inuit society during the Contact Period. World Archaeology 30:370-387
Phoca vitulina	species	Phocidae	Canada	Northern Hemisphere	Arctic Ocean	No Information	Extant	Holocene	Holocene	0.0117	0	Woollett	1999	English	Journal article	J. M. Woollett. 1999. Living in the narrows: subsistence economy and culture change in Labrador Inuit society during the Contact Period. World Archaeology 30:370-387
Odobenus rosmarus	species	Odobenidae	Greenland	Northern Hemisphere	Arctic Ocean	No Information	Extant	Holocene	Holocene	0.0117	0	Darwent	2003	English	No information	C. A. Darwent. 2003. Appendix 1. The zooarchaeology of Peary Land and adjacent areas. In B. Grønnow and J. F. Jensen (eds.), he northernmost ruins of the globe: Eigil Knuth’s archaeological investigations in Pearly Land and adjacent areas of high arctic Greenland. Monographs on Greenland, Man and Society 29
Erignathus barbatus	species	Phocidae	Greenland	Northern Hemisphere	Arctic Ocean	No Information	Extant	Holocene	Holocene	0.0117	0	Darwent	2004	English	No information	C. A. Darwent. 2003. Appendix 1. The zooarchaeology of Peary Land and adjacent areas. In B. Grønnow and J. F. Jensen (eds.), he northernmost ruins of the globe: Eigil Knuth’s archaeological investigations in Pearly Land and adjacent areas of high arctic Greenland. Monographs on Greenland, Man and Society 29
Odobenus rosmarus	species	Odobenidae	Greenland	Northern Hemisphere	Arctic Ocean	No Information	Extant	Holocene	Holocene	0.0117	0	Gronnow	1994	English	Book/Book Chapter	B. Gronnow. 1994. Qeqertasussuk—the archaeology of a frozen Saqqaq site in Disko Bugt, West Greenland. In D. Morrison and J.-L. Pilon (eds.), Threads of arctic prehistory: papers in honour of William E. Taylor, Jr. Mercury Series Paper 149
Erignathus	genus	Phocidae	Greenland	Northern Hemisphere	Arctic Ocean	No Information	Extant	Holocene	Holocene	0.0117	0	Gronnow	1994	English	Book/Book Chapter	B. Gronnow. 1994. Qeqertasussuk—the archaeology of a frozen Saqqaq site in Disko Bugt, West Greenland. In D. Morrison and J.-L. Pilon (eds.), Threads of arctic prehistory: papers in honour of William E. Taylor, Jr. Mercury Series Paper 149
Phoca vitulina	species	Phocidae	Greenland	Northern Hemisphere	Arctic Ocean	No Information	Extant	Holocene	Holocene	0.0117	0	Gronnow	1994	English	Book/Book Chapter	B. Gronnow. 1994. Qeqertasussuk—the archaeology of a frozen Saqqaq site in Disko Bugt, West Greenland. In D. Morrison and J.-L. Pilon (eds.), Threads of arctic prehistory: papers in honour of William E. Taylor, Jr. Mercury Series Paper 149
Odobenus rosmarus	species	Odobenidae	United States	Northern Hemisphere	Eastern North Pacific	No Information	Extant	Holocene	Holocene	0.0117	0	Geist	1936	English	Journal article	O. W. Geist and F. G. Rainey. 1936. Archaeological excavations at Kukulik, St. Lawrence Island, Alaska. Miscellaneous publications of the University of Alaska 2
Phoca vitulina	species	Phocidae	United States	Northern Hemisphere	Western North Atlantic	No Information	Extant	Holocene	Holocene	0.0117	0	Wyman	1868	English	Journal article	J. Wyman. 1868. ￼An Account of Some Kjoekkenmoeddings, or Shell-Heaps, in Maine and Massachusetts. American Naturalist 1(aa):561-584
Phoca vitulina	species	Phocidae	United States	Northern Hemisphere	Western North Atlantic	No Information	Extant	Holocene	Holocene	0.0117	0	Wyman	1868	English	Journal article	J. Wyman. 1868. ￼An Account of Some Kjoekkenmoeddings, or Shell-Heaps, in Maine and Massachusetts. American Naturalist 1(aa):561-584
Phoca vitulina	species	Phocidae	United States	Northern Hemisphere	Western North Atlantic	No Information	Extant	Holocene	Holocene	0.0117	0	Wyman	1868	English	Journal article	J. Wyman. 1868. ￼An Account of Some Kjoekkenmoeddings, or Shell-Heaps, in Maine and Massachusetts. American Naturalist 1(aa):561-584
Eumetopias jubata	species	Otariidae	United States	Northern Hemisphere	Eastern North Pacific	No Information	Extant	Holocene	Holocene	0.0117	0	Lefevre	1997	English	Journal article	C. Lefevre, D. G. Corbett, D. West and D. Siegel-Causey. 1997. A zooarchaeological study at Buldir Island, Western Aleutians, Alaska. Arctic Anthropology 34(2):118-131
Mirounga leonina	species	Phocidae	Antarctica	Southern Hemisphere	Southern Ocean	No Information	Extant	Holocene	Holocene	0.0117	0	Del Valle	2002	English	Journal article	R. A. Del Valle, D. Montalti, and M. Inbar. 2002. Mid-Holocene macrofossil-bearing raised marine beaches at Potter Peninsula, King George Island, South Shetland Islands. Antarctic Science 14(3):263-269
Monachus monachus	species	Phocidae	Italy	Northern Hemisphere	Mediterranean Sea	No Information	Extant	Holocene	Holocene	0.0117	0	Waele	2009	English	Journal article	J. D. Waele, G. A. Brook, and A. Oertel. 2009. Monk seal (Monachus monachus) bones in Bel Torrente Cave (Central-East Sardinia) and their paleogeographical significance. Journal of Cave and Karst Studies 71(1):16-23
Phoca hispida	species	Phocidae	Greenland	Northern Hemisphere	Arctic Ocean	No Information	Extant	Holocene	Holocene	0.0117	0	Gronnow	1988	English	Journal article	B. Grønnow. 1988. Prehistory in permafrost. Journal of Danish Archaeology 7:24-39
Erignathus barbatus	species	Phocidae	Greenland	Northern Hemisphere	Arctic Ocean	No Information	Extant	Holocene	Holocene	0.0117	0	Gronnow	1988	English	Journal article	B. Grønnow. 1988. Prehistory in permafrost. Journal of Danish Archaeology 7:24-39
Halichoerus grypus	species	Phocidae	United Kingdom	Northern Hemisphere	North Sea	No Information	Extant	Holocene	Holocene	0.0117	0	Kitchener	2004	English	Journal article	A. C. Kitchener, C. Bonsall, and L. Bartosiewicz. 2004. Missing mammals from mesolithic middens: A comparison of the fossil and archaeological records from Scotland. Mesolithic Scotland and its Neighbours 73-82
Phoca vitulina	species	Phocidae	United Kingdom	Northern Hemisphere	North Sea	No Information	Extant	Holocene	Holocene	0.0117	0	Kitchener	2004	English	Journal article	A. C. Kitchener, C. Bonsall, and L. Bartosiewicz. 2004. Missing mammals from mesolithic middens: A comparison of the fossil and archaeological records from Scotland. Mesolithic Scotland and its Neighbours 73-82
Phoca vitulina	species	Phocidae	United Kingdom	Northern Hemisphere	North Sea	No Information	Extant	Holocene	Holocene	0.0117	0	Kitchener	2004	English	Journal article	A. C. Kitchener, C. Bonsall, and L. Bartosiewicz. 2004. Missing mammals from mesolithic middens: A comparison of the fossil and archaeological records from Scotland. Mesolithic Scotland and its Neighbours 73-82
Halichoerus grypus	species	Phocidae	Estonia	Northern Hemisphere	Baltic Sea	No Information	Extant	Holocene	Holocene	0.0117	0	Lougas	1996	English	Journal article	L. Lõugas, A. Kriiska, and H. Moora. 1996. Coastal adaptation and marine exploitation of the island Hiiumaa, Estonia, during the stone age with special emphasis on the Kõpu I site. Landscape and Life. Studies in honour of Urve Miller 197-211
Odobenus rosmarus	species	Odobenidae	Russia	Northern Hemisphere	Arctic Ocean	No Information	Extant	Holocene	Holocene	0.0117	0	Boeskorov	2018	English	Journal article	G. G. Boeskorov, A. N. Tikhonov, A. V. Protopopov, A. D. Stepanov, V. V. Plotnikov, J. Plicht, M. V. Shchelchkova and G. F. Baryshnikov. 2018. New records of Holocene polar bear and walrus (Carnivora) in the Russian Arctic. Russian Journal of Theriology 17(2):68-77
Odobenus rosmarus	species	Odobenidae	Russia	Northern Hemisphere	Arctic Ocean	No Information	Extant	Holocene	Holocene	0.0117	0	Boeskorov	2018	English	Journal article	G. G. Boeskorov, A. N. Tikhonov, A. V. Protopopov, A. D. Stepanov, V. V. Plotnikov, J. Plicht, M. V. Shchelchkova and G. F. Baryshnikov. 2018. New records of Holocene polar bear and walrus (Carnivora) in the Russian Arctic. Russian Journal of Theriology 17(2):68-77
Odobenus rosmarus	species	Odobenidae	Russia	Northern Hemisphere	Arctic Ocean	No Information	Extant	Holocene	Holocene	0.0117	0	Boeskorov	2018	English	Journal article	G. G. Boeskorov, A. N. Tikhonov, A. V. Protopopov, A. D. Stepanov, V. V. Plotnikov, J. Plicht, M. V. Shchelchkova and G. F. Baryshnikov. 2018. New records of Holocene polar bear and walrus (Carnivora) in the Russian Arctic. Russian Journal of Theriology 17(2):68-77
Odobenus rosmarus	species	Odobenidae	Russia	Northern Hemisphere	Arctic Ocean	No Information	Extant	Holocene	Holocene	0.0117	0	Boeskorov	2018	English	Journal article	G. G. Boeskorov, A. N. Tikhonov, A. V. Protopopov, A. D. Stepanov, V. V. Plotnikov, J. Plicht, M. V. Shchelchkova and G. F. Baryshnikov. 2018. New records of Holocene polar bear and walrus (Carnivora) in the Russian Arctic. Russian Journal of Theriology 17(2):68-77
Odobenus rosmarus	species	Odobenidae	Russia	Northern Hemisphere	Arctic Ocean	No Information	Extant	Holocene	Holocene	0.0117	0	Boeskorov	2018	English	Journal article	G. G. Boeskorov, A. N. Tikhonov, A. V. Protopopov, A. D. Stepanov, V. V. Plotnikov, J. Plicht, M. V. Shchelchkova and G. F. Baryshnikov. 2018. New records of Holocene polar bear and walrus (Carnivora) in the Russian Arctic. Russian Journal of Theriology 17(2):68-77
Pagophilus groenlandica	species	Phocidae	No Information	Northern Hemisphere	Baltic Sea	No Information	Extant	Holocene	Holocene	0.0117	0	Schmolcke	2008	English	Journal article	U. Schmolcke. 2008. Holocene environmental changes and the seal (Phocidae) fauna of the Baltic Sea: coming, going and staying. Mammal Review 38(4):231-246
Pagophilus groenlandica	species	Phocidae	No Information	Northern Hemisphere	Baltic Sea	No Information	Extant	Holocene	Holocene	0.0117	0	Schmolcke	2008	English	Journal article	U. Schmolcke. 2008. Holocene environmental changes and the seal (Phocidae) fauna of the Baltic Sea: coming, going and staying. Mammal Review 38(4):231-246
Pusa hispida	species	Phocidae	No Information	Northern Hemisphere	Baltic Sea	No Information	Extant	Holocene	Holocene	0.0117	0	Schmolcke	2008	English	Journal article	U. Schmolcke. 2008. Holocene environmental changes and the seal (Phocidae) fauna of the Baltic Sea: coming, going and staying. Mammal Review 38(4):231-246
Pusa hispida	species	Phocidae	No Information	Northern Hemisphere	Baltic Sea	No Information	Extant	Holocene	Holocene	0.0117	0	Schmolcke	2008	English	Journal article	U. Schmolcke. 2008. Holocene environmental changes and the seal (Phocidae) fauna of the Baltic Sea: coming, going and staying. Mammal Review 38(4):231-246
Pusa hispida	species	Phocidae	No Information	Northern Hemisphere	Baltic Sea	No Information	Extant	Holocene	Holocene	0.0117	0	Schmolcke	2008	English	Journal article	U. Schmolcke. 2008. Holocene environmental changes and the seal (Phocidae) fauna of the Baltic Sea: coming, going and staying. Mammal Review 38(4):231-246
Pusa hispida	species	Phocidae	Netherlands	Northern Hemisphere	Baltic Sea	No Information	Extant	Holocene	Holocene	0.0117	0	Vervoort-Kerkhoff	1988	English	Journal article	Y. Vervoort-Kerkhoff and T. van Kolfschoten. 1988. Pleistocene and Holocene mammalian faunas from the Maasvlakete near Rotterdam (The Netherlands). Meded. Werkgr. Tert. Kwart. Geol 25(1):87-98
Pusa hispida	species	Phocidae	Greenland	Northern Hemisphere	Arctic Ocean	No Information	Extant	Holocene	Holocene	0.0117	0	Bennike	1987	English	Journal article	O. Bennike. 1987. Quaternary geology and biology of the Jorgen Bronlund Fjord area, North Greenland. Meddelelser om Gronland. Geoscience 18:1-23
Cystophora cristata	species	Phocidae	Greenland	Northern Hemisphere	Arctic Ocean	No Information	Extant	Holocene	Holocene	0.0117	0	Andreasen	1997	English	Journal article	C. Andreasen. 1997. The prehistory of the coastal areas of Amdrup Land and Holm Land adjacent to the Northeast Water polynya: an archaeological perspective. Journal of Marine Systems 10(1-4):41-46
Pusa sibirica	species	Phocidae	Russia	Northern Hemisphere	Lake Baikal	No Information	Extant	Holocene	Holocene	0.0117	0	Nomokonova	2015	English	Journal article	T. Nomokonova, R. J. Losey, O. I. Gorlunova, A. G. Novikov, and A. J. Weber. 2015. A 9,000 Year History of Seal Hunting on Lake Baikal, Siberia: The Zooarchaeology of Sagan-Zaba II. PLoS One 10(5):e0128314 [
Pusa hispida	species	Phocidae	Russia	Northern Hemisphere	Lake Baikal	No Information	Extant	Holocene	Holocene	0.0117	0	Gusev	1999	English	Journal article	S. V. Gusev, A. V. Zagoroulko, and A. V. Porotov. 1999. Sea mammal hunters of Chukotka, Bering Strait: recent archaeological results and problems. Arctic Archaeology 30(3):354-369
Pusa hispida	species	Phocidae	Russia	Northern Hemisphere	Lake Baikal	No Information	Extant	Holocene	Holocene	0.0117	0	Gusev	1999	English	Journal article	S. V. Gusev, A. V. Zagoroulko, and A. V. Porotov. 1999. Sea mammal hunters of Chukotka, Bering Strait: recent archaeological results and problems. Arctic Archaeology 30(3):354-369
Pusa hispida	species	Phocidae	United States	Northern Hemisphere	Eastern North Pacific	No Information	Extant	Holocene	Holocene	0.0117	0	Collins	1937	English	Book/Book Chapter	H. Collins. 1937. Archaeology of St. Lawrence Island, Alaska. Smithsonian Misc. Collection 96(1):247-251
Pusa hispida	species	Phocidae	United States	Northern Hemisphere	Eastern North Pacific	No Information	Extant	Holocene	Holocene	0.0117	0	Collins	1937	English	Book/Book Chapter	H. Collins. 1937. Archaeology of St. Lawrence Island, Alaska. Smithsonian Misc. Collection 96(1):247-251
Pusa hispida	species	Phocidae	United States	Northern Hemisphere	Eastern North Pacific	No Information	Extant	Holocene	Holocene	0.0117	0	Collins	1937	English	Book/Book Chapter	H. Collins. 1937. Archaeology of St. Lawrence Island, Alaska. Smithsonian Misc. Collection 96(1):247-251
Pusa hispida	species	Phocidae	United States	Northern Hemisphere	Eastern North Pacific	No Information	Extant	Holocene	Holocene	0.0117	0	Collins	1937	English	Book/Book Chapter	H. Collins. 1937. Archaeology of St. Lawrence Island, Alaska. Smithsonian Misc. Collection 96(1):247-251
Pagophilus groenlandica	species	Phocidae	Canada	Northern Hemisphere	Arctic Ocean	No Information	Extant	Holocene	Holocene	0.0117	0	McGhee	1979	English	Book/Book Chapter	R. McGhee. 1979. The Paleoeskimo Occupations at Port Refuge, High Arctic Canada. National Museum of Man Mercury Series 92:1-176
Pusa hispida	species	Phocidae	Canada	Northern Hemisphere	Arctic Ocean	No Information	Extant	Holocene	Holocene	0.0117	0	McGhee	1979	English	Book/Book Chapter	R. McGhee. 1979. The Paleoeskimo Occupations at Port Refuge, High Arctic Canada. National Museum of Man Mercury Series 92:1-176
Pusa hispida	species	Phocidae	Canada	Northern Hemisphere	Arctic Ocean	No Information	Extant	Holocene	Holocene	0.0117	0	McGhee	1979	English	Book/Book Chapter	R. McGhee. 1979. The Paleoeskimo Occupations at Port Refuge, High Arctic Canada. National Museum of Man Mercury Series 92:1-176
Pusa hispida	species	Phocidae	Canada	Northern Hemisphere	Arctic Ocean	No Information	Extant	Holocene	Holocene	0.0117	0	McGhee	1979	English	Book/Book Chapter	R. McGhee. 1979. The Paleoeskimo Occupations at Port Refuge, High Arctic Canada. National Museum of Man Mercury Series 92:1-176
Pusa hispida	species	Phocidae	Canada	Northern Hemisphere	Arctic Ocean	No Information	Extant	Holocene	Holocene	0.0117	0	McGhee	1979	English	Book/Book Chapter	R. McGhee. 1979. The Paleoeskimo Occupations at Port Refuge, High Arctic Canada. National Museum of Man Mercury Series 92:1-176
Pusa hispida	species	Phocidae	Canada	Northern Hemisphere	Arctic Ocean	No Information	Extant	Holocene	Holocene	0.0117	0	McCullough	1989	English	Book/Book Chapter	K. McCullough. 1989. The ruin islanders: early Thule culture pioneers in the eastern High Arctic. Mercury Series Paper 141
Pusa hispida	species	Phocidae	Canada	Northern Hemisphere	Arctic Ocean	No Information	Extant	Holocene	Holocene	0.0117	0	Murray	2005	English	Journal article	M. S. Murray. 2005. Prehistoric use of ringed seals: a zooarchaeological study from Arctic Canada. Environmental Archaeology 10:19-38
Pusa hispida	species	Phocidae	Canada	Northern Hemisphere	Arctic Ocean	No Information	Extant	Holocene	Holocene	0.0117	0	Murray	2005	English	Journal article	M. S. Murray. 2005. Prehistoric use of ringed seals: a zooarchaeological study from Arctic Canada. Environmental Archaeology 10:19-38
Pusa hispida	species	Phocidae	Canada	Northern Hemisphere	Arctic Ocean	No Information	Extant	Holocene	Holocene	0.0117	0	Murray	2005	English	Journal article	M. S. Murray. 2005. Prehistoric use of ringed seals: a zooarchaeological study from Arctic Canada. Environmental Archaeology 10:19-38
Pusa hispida	species	Phocidae	Canada	Northern Hemisphere	Arctic Ocean	No Information	Extant	Holocene	Holocene	0.0117	0	Murray	2005	English	Journal article	M. S. Murray. 2005. Prehistoric use of ringed seals: a zooarchaeological study from Arctic Canada. Environmental Archaeology 10:19-38
Pusa hispida	species	Phocidae	Canada	Northern Hemisphere	Arctic Ocean	No Information	Extant	Holocene	Holocene	0.0117	0	Woollett	1999	English	Journal article	J. M. Woollett. 1999. Living in the narrows: subsistence economy and culture change in Labrador Inuit society during the Contact Period. World Archaeology 30:370-387
Pagophilus groenlandica	species	Phocidae	Canada	Northern Hemisphere	Arctic Ocean	No Information	Extant	Holocene	Holocene	0.0117	0	Woollett	1999	English	Journal article	J. M. Woollett. 1999. Living in the narrows: subsistence economy and culture change in Labrador Inuit society during the Contact Period. World Archaeology 30:370-387
Pusa hispida	species	Phocidae	Canada	Northern Hemisphere	Arctic Ocean	No Information	Extant	Holocene	Holocene	0.0117	0	Woollett	1999	English	Journal article	J. M. Woollett. 1999. Living in the narrows: subsistence economy and culture change in Labrador Inuit society during the Contact Period. World Archaeology 30:370-387
Pagophilus groenlandica	species	Phocidae	Canada	Northern Hemisphere	Arctic Ocean	No Information	Extant	Holocene	Holocene	0.0117	0	Woollett	1999	English	Journal article	J. M. Woollett. 1999. Living in the narrows: subsistence economy and culture change in Labrador Inuit society during the Contact Period. World Archaeology 30:370-387
Pusa hispida	species	Phocidae	Canada	Northern Hemisphere	Arctic Ocean	No Information	Extant	Holocene	Holocene	0.0117	0	Woollett	1999	English	Journal article	J. M. Woollett. 1999. Living in the narrows: subsistence economy and culture change in Labrador Inuit society during the Contact Period. World Archaeology 30:370-387
Pagophilus groenlandica	species	Phocidae	Canada	Northern Hemisphere	Arctic Ocean	No Information	Extant	Holocene	Holocene	0.0117	0	Woollett	1999	English	Journal article	J. M. Woollett. 1999. Living in the narrows: subsistence economy and culture change in Labrador Inuit society during the Contact Period. World Archaeology 30:370-387
Pusa hispida	species	Phocidae	Canada	Northern Hemisphere	Arctic Ocean	No Information	Extant	Holocene	Holocene	0.0117	0	Woollett	1999	English	Journal article	J. M. Woollett. 1999. Living in the narrows: subsistence economy and culture change in Labrador Inuit society during the Contact Period. World Archaeology 30:370-387
Pagophilus groenlandica	species	Phocidae	Canada	Northern Hemisphere	Arctic Ocean	No Information	Extant	Holocene	Holocene	0.0117	0	Woollett	1999	English	Journal article	J. M. Woollett. 1999. Living in the narrows: subsistence economy and culture change in Labrador Inuit society during the Contact Period. World Archaeology 30:370-387
Pusa hispida	species	Phocidae	Greenland	Northern Hemisphere	Arctic Ocean	No Information	Extant	Holocene	Holocene	0.0117	0	Darwent	2003	English	Book/Book Chapter	C. A. Darwent. 2003. Appendix 1. The zooarchaeology of Peary Land and adjacent areas. In B. Grønnow and J. F. Jensen (eds.), he northernmost ruins of the globe: Eigil Knuth’s archaeological investigations in Pearly Land and adjacent areas of high arctic Greenland. Monographs on Greenland, Man and Society 29
Pusa hispida	species	Phocidae	Greenland	Northern Hemisphere	Arctic Ocean	No Information	Extant	Holocene	Holocene	0.0117	0	Darwent	2003	English	Book/Book Chapter	C. A. Darwent. 2003. Appendix 1. The zooarchaeology of Peary Land and adjacent areas. In B. Grønnow and J. F. Jensen (eds.), he northernmost ruins of the globe: Eigil Knuth’s archaeological investigations in Pearly Land and adjacent areas of high arctic Greenland. Monographs on Greenland, Man and Society 29
Pagophilus groenlandica	species	Phocidae	Greenland	Northern Hemisphere	Arctic Ocean	No Information	Extant	Holocene	Holocene	0.0117	0	Darwent	2003	English	Book/Book Chapter	C. A. Darwent. 2003. Appendix 1. The zooarchaeology of Peary Land and adjacent areas. In B. Grønnow and J. F. Jensen (eds.), he northernmost ruins of the globe: Eigil Knuth’s archaeological investigations in Pearly Land and adjacent areas of high arctic Greenland. Monographs on Greenland, Man and Society 29
Pusa hispida	species	Phocidae	Greenland	Northern Hemisphere	Arctic Ocean	No Information	Extant	Holocene	Holocene	0.0117	0	Darwent	2003	English	Book/Book Chapter	C. A. Darwent. 2003. Appendix 1. The zooarchaeology of Peary Land and adjacent areas. In B. Grønnow and J. F. Jensen (eds.), he northernmost ruins of the globe: Eigil Knuth’s archaeological investigations in Pearly Land and adjacent areas of high arctic Greenland. Monographs on Greenland, Man and Society 29
Pusa hispida	species	Phocidae	Greenland	Northern Hemisphere	Arctic Ocean	No Information	Extant	Holocene	Holocene	0.0117	0	Darwent	2003	English	Book/Book Chapter	C. A. Darwent. 2003. Appendix 1. The zooarchaeology of Peary Land and adjacent areas. In B. Grønnow and J. F. Jensen (eds.), he northernmost ruins of the globe: Eigil Knuth’s archaeological investigations in Pearly Land and adjacent areas of high arctic Greenland. Monographs on Greenland, Man and Society 29
Pusa hispida	species	Phocidae	Greenland	Northern Hemisphere	Arctic Ocean	No Information	Extant	Holocene	Holocene	0.0117	0	Darwent	2003	English	Book/Book Chapter	C. A. Darwent. 2003. Appendix 1. The zooarchaeology of Peary Land and adjacent areas. In B. Grønnow and J. F. Jensen (eds.), he northernmost ruins of the globe: Eigil Knuth’s archaeological investigations in Pearly Land and adjacent areas of high arctic Greenland. Monographs on Greenland, Man and Society 29
Pusa hispida	species	Phocidae	Greenland	Northern Hemisphere	Arctic Ocean	No Information	Extant	Holocene	Holocene	0.0117	0	Darwent	2003	English	Book/Book Chapter	C. A. Darwent. 2003. Appendix 1. The zooarchaeology of Peary Land and adjacent areas. In B. Grønnow and J. F. Jensen (eds.), he northernmost ruins of the globe: Eigil Knuth’s archaeological investigations in Pearly Land and adjacent areas of high arctic Greenland. Monographs on Greenland, Man and Society 29
Pusa hispida	species	Phocidae	Greenland	Northern Hemisphere	Arctic Ocean	No Information	Extant	Holocene	Holocene	0.0117	0	Darwent	2003	English	Book/Book Chapter	C. A. Darwent. 2003. Appendix 1. The zooarchaeology of Peary Land and adjacent areas. In B. Grønnow and J. F. Jensen (eds.), he northernmost ruins of the globe: Eigil Knuth’s archaeological investigations in Pearly Land and adjacent areas of high arctic Greenland. Monographs on Greenland, Man and Society 29
Pusa hispida	species	Phocidae	Greenland	Northern Hemisphere	Arctic Ocean	No Information	Extant	Holocene	Holocene	0.0117	0	Gronnow	1994	English	Book/Book Chapter	B. Gronnow. 1994. Qeqertasussuk—the archaeology of a frozen Saqqaq site in Disko Bugt, West Greenland. In D. Morrison and J.-L. Pilon (eds.), Threads of arctic prehistory: papers in honour of William E. Taylor, Jr. Mercury Series Paper 149
Pagophilus groenlandica	species	Phocidae	Greenland	Northern Hemisphere	Arctic Ocean	No Information	Extant	Holocene	Holocene	0.0117	0	Gronnow	1994	English	Book/Book Chapter	B. Gronnow. 1994. Qeqertasussuk—the archaeology of a frozen Saqqaq site in Disko Bugt, West Greenland. In D. Morrison and J.-L. Pilon (eds.), Threads of arctic prehistory: papers in honour of William E. Taylor, Jr. Mercury Series Paper 149
Pagophilus groenlandica	species	Phocidae	Greenland	Northern Hemisphere	Arctic Ocean	No Information	Extant	Holocene	Holocene	0.0117	0	Gronnow	1988	English	Journal article	B. Grønnow. 1988. Prehistory in permafrost. Journal of Danish Archaeology 7:24-39
Cystophora cristata	species	Phocidae	Greenland	Northern Hemisphere	Arctic Ocean	No Information	Extant	Holocene	Holocene	0.0117	0	Gronnow	1988	English	Journal article	B. Grønnow. 1988. Prehistory in permafrost. Journal of Danish Archaeology 7:24-39
Pusa hispida	species	Phocidae	Estonia	Northern Hemisphere	Baltic Sea	No Information	Extant	Holocene	Holocene	0.0117	0	Lougas	1996	English	Book/Book Chapter	L. Lõugas, A. Kriiska, and H. Moora. 1996. Coastal adaptation and marine exploitation of the island Hiiumaa, Estonia, during the stone age with special emphasis on the Kõpu I site. Landscape and Life. Studies in honour of Urve Miller 197-211
Dusignathinae	subfamily	Odobenidae	Mexico	Northern Hemisphere	Eastern North Pacific	Almejas	Extinct	Messinian	Late Miocene	7.246	5.333	Barnes	1991	English	Journal article	L. G. Barnes. 1991. The fossil marine vertebrate fauna of the latest Miocene Almejas Formation, Isla Cedros, Baja California, Mexico. Memorias Universidad Autonoma de Baja California Sur: Primera Reunion Internacional Sobre Geologia de la Peninsula de Baja California 147-166
Allodesmus	genus	Desmatophocidae	United States	Northern Hemisphere	Eastern North Pacific	Monterey	Extinct	Serravallian	Middle Miocene	13.82	11.62	Barnes	1978	English	Journal article	L. G. Barnes. 1978. A review of Lophocetus and Liolithax and their relationships to the delphinoid family Kentriodontidae (Cetacea: Odontoceti). Bulletin of the Natural History Museum of Los Angeles County 28:1-35
Imagotaria	genus	Odobenidae	United States	Northern Hemisphere	Eastern North Pacific	Monterey	Extinct	Serravallian	Middle Miocene	13.82	11.62	Barnes	1978	English	Journal article	L. G. Barnes. 1978. A review of Lophocetus and Liolithax and their relationships to the delphinoid family Kentriodontidae (Cetacea: Odontoceti). Bulletin of the Natural History Museum of Los Angeles County 28:1-35
Allodesmus	genus	Desmatophocidae	United States	Northern Hemisphere	Eastern North Pacific	Santa Margarita	Extinct	Tortonian	Late Miocene	11.62	7.246	Barnes	1978	English	Journal article	L. G. Barnes. 1978. A review of Lophocetus and Liolithax and their relationships to the delphinoid family Kentriodontidae (Cetacea: Odontoceti). Bulletin of the Natural History Museum of Los Angeles County 28:1-35
Enaliarctidae	family	Enaliarctid	United States	Northern Hemisphere	Eastern North Pacific	Jewett Sand	Extinct	Chattian	Early Miocene	23.03	20.44	Kellogg	1979	English	Journal article	L. G. Barnes. 1979. Fossil enaliarctine pinnpeds (Mammalia: Otariidae) from Pyramid Hill, Kern County, California). Contributions in Science of the Natural History Museum of Los Angeles County 318:1-41
Monotherium	genus	Phocidae	Italy	Northern Hemisphere	Mediterranean Sea	Salsomaggiore	Extinct	Serravallian	Middle Miocene	13.82	11.62	Cigala-Fulgosi	1985	English	Journal article	F. Cigala-Fulgosi and G. Pilleri. 1985. The lower Serravallian cetacean fauna of Visiano (Northern Apennines, Parma, Italy). Investigations on Cetacea 17:55-93
Neotherium	genus	Odobenidae	Mexico	Northern Hemisphere	Eastern North Pacific	Rosarito Beach	Extinct	Langhian	Middle Miocene	15.97	13.82	Barnes	1998	English	Journal article	L. G. Barnes. 1998. The sequence of fossil marine mammal assemblages in Mexico. Avances en investigacion 3
Imagotaria	genus	Odobenidae	United States	Northern Hemisphere	Eastern North Pacific	Santa Margarita	Extinct	Tortonian	Late Miocene	11.62	7.246	Domning	1978	English	Journal article	D. P. Domning. 1978. Sirenian evolution in the North Pacific Ocean. University of California Publications in Geological Sciences 118:1-176
Desmatophocinae	subfamily	Desmatophocidae	United States	Northern Hemisphere	Eastern North Pacific	Monterey	Extinct	Tortonian	Late Miocene	11.62	7.246	Barnes	1972	English	Journal article	L. G. Barnes. 1972. Miocene Desmatophocinae (Mammalia: Carnivora) from California. University of California Publications in Geological Sciences 89:1-76
Imagotaria	genus	Odobenidae	United States	Northern Hemisphere	Eastern North Pacific	Santa Margarita	Extinct	Tortonian	Late Miocene	11.62	7.246	Domning	1978	English	Journal article	D. P. Domning. 1978. Sirenian evolution in the North Pacific Ocean. University of California Publications in Geological Sciences 118:1-176
Pithanotaria	genus	Otariidae	United States	Northern Hemisphere	Eastern North Pacific	Monterey	Extinct	Serravallian	Middle Miocene	13.82	11.62	Domning	1978	English	Journal article	D. P. Domning. 1978. Sirenian evolution in the North Pacific Ocean. University of California Publications in Geological Sciences 118:1-176
Dusignathus	genus	Odobenidae	United States	Northern Hemisphere	Eastern North Pacific	Drakes Bay	Extinct	Tortonian	Late Miocene	11.62	7.246	Domning	1978	English	Journal article	D. P. Domning. 1978. Sirenian evolution in the North Pacific Ocean. University of California Publications in Geological Sciences 118:1-176
Imagotariinae	subfamily	Odobenidae	United States	Northern Hemisphere	Eastern North Pacific	Capistrano	Extinct	Piacenzian	Pliocene	3.6	2.588	Domning	1978	English	Journal article	D. P. Domning. 1978. Sirenian evolution in the North Pacific Ocean. University of California Publications in Geological Sciences 118:1-176
Allodesmus	genus	Desmatophocidae	Mexico	Northern Hemisphere	Eastern North Pacific	Rosarito Beach	Extinct	Langhian	Middle Miocene	15.97	13.82	Barnes	1998	English	Journal article	L. G. Barnes. 1998. The sequence of fossil marine mammal assemblages in Mexico. Avances en investigacion 3
Neotherium	genus	Odobenidae	Mexico	Northern Hemisphere	Eastern North Pacific	Rosarito Beach	Extinct	Serravallian	Middle Miocene	13.82	11.62	Barnes	1998	English	Journal article	L. G. Barnes. 1998. The sequence of fossil marine mammal assemblages in Mexico. Avances en investigacion 3
Neotherium	genus	Odobenidae	Mexico	Northern Hemisphere	Eastern North Pacific	Torgugas	Extinct	Langhian	Middle Miocene	13.82	11.62	Barnes	1998	English	Journal article	L. G. Barnes. 1998. The sequence of fossil marine mammal assemblages in Mexico. Avances en investigacion 3
Imagotariinae	subfamily	Odobenidae	Mexico	Northern Hemisphere	Eastern North Pacific	Torgugas	Extinct	Langhian	Middle Miocene	13.82	11.62	Barnes	1998	English	Journal article	L. G. Barnes. 1998. The sequence of fossil marine mammal assemblages in Mexico. Avances en investigacion 3
Allodesmus	genus	Desmatophocidae	Mexico	Northern Hemisphere	Eastern North Pacific	Torgugas	Extinct	Langhian	Middle Miocene	13.82	11.62	Barnes	1998	English	Journal article	L. G. Barnes. 1998. The sequence of fossil marine mammal assemblages in Mexico. Avances en investigacion 3
Enaliarctos mealsi	species	Enaliarctid	United States	Northern Hemisphere	Eastern North Pacific	Jewett Sand Formation	Extinct	Chattian	Early Miocene	23.03	20.44	Mitchell	1973	English	Journal article	E. Mitchell and R. H. Tedford. 1973. The Enaliarctinae: A new group of extinct aquatic carnivora and a consideration of the origin of the otariidae. Bulletin of the American Museum of Natural History 151(3):203-284
Pinnarctidion bishopi	species	Enaliarctid	United States	Northern Hemisphere	Eastern North Pacific	Jewett Sand Formation	Extinct	Chattian	Early Miocene	23.03	20.44	Barnes	1979	English	Journal article	L. G. Barnes. 1979. Fossil enaliarctine pinnpeds (Mammalia: Otariidae) from Pyramid Hill, Kern County, California). Contributions in Science of the Natural History Museum of Los Angeles County 318:1-41
Atopotarus courseni	species	Desmatophocidae	United States	Northern Hemisphere	Eastern North Pacific	Monterey	Extinct	Langhian	Early Miocene	20.43	13.6	Downs	1956	English	Journal article	T. Downs. 1956. A new pinniped from the Micocene of southern California: With remarks on the Otariidae. Journal of Paleontology 30(1):115-131
Allodesmus kernensis	species	Desmatophocidae	United States	Northern Hemisphere	Eastern North Pacific	Round Mountain Silt	Extinct	Langhian	Middle Miocene	15.97	13.82	Barnes	1972	English	Journal article	L. G. Barnes. 1972. Miocene Desmatophocinae (Mammalia: Carnivora) from California. University of California Publications in Geological Sciences 89:1-76
Homiphoca capensis	species	Phocidae	South Africa	Southern Hemisphere	Eastern South Atlantic	Varswater	Extinct	Messinian	Late Miocene	11.608	5.333	Rich	1980	English	Journal article	P. V. Rich. 1980. Preliminary report on the fossil avian remains from late Tertiary sediments at Langebaanweg (Cape Province), South Africa. Paleont. Afr. 26(7):69-91
Homiphoca capensis	species	Phocidae	South Africa	Southern Hemisphere	Eastern South Atlantic	Varswater	Extinct	Piacenzian	Mio-Pliocene	23.03	2.588	Tankard	1982	English	Journal article	A. J. Tankard and J.H. Barwis. 1982. Wave dominated deltaic sedimentation in the Devonian Bokkeveld Basin of South Africa. Journal of Sed. petrology 52(3):959-974
Homiphoca capensis	species	Phocidae	South Africa	Southern Hemisphere	Eastern South Atlantic	Varswater	Extinct	Zanclean	Pliocene	5.333	3.6	Denys	1991	French	Journal article	C. Denys. 1991. Un nouveau rongeur Mystromys pocockei sp. nov. (Cricetinae) de Pliocene inferieur de Langebaanweg (Region du Cap, Afrique du Sud). C. R. Acad. Sci. Paris, t. 313, Serie II: 1335-1341
Homiphoca capensis	species	Phocidae	South Africa	Southern Hemisphere	Eastern South Atlantic	Varswater	Extinct	Zanclean	Pliocene	5.333	3.6	Simpson	1979	English	Journal article	G. G. Simpson. 1979. A new genus of late Tertiary penguin from Langebaanweg, South Africa. Annals of the South African Museum 78(1):1-9
Homiphoca capensis	species	Phocidae	South Africa	Southern Hemisphere	Eastern South Atlantic	Varswater	Extinct	Piacenzian	Mio-Pliocene	23.03	2.588	Hendey	1970	English	Journal article	Q. B. Hendey. 1970. A review of the geology and paleontology of the Plio/Pleistocene deposits at Langebaanweg, Cape Province. Annals of the South African Museum 56(2):75-115
Pliophoca etrusca	species	Phocidae	Egypt	Northern Hemisphere	Mediterranean Sea	Muluk	Extinct	Messinian	Miocene	7.246	5.333	Howell	2007	English	Journal article	F. C. Howell and N. Garcia. 2007. Carnivora (Mammalia) from Lemudong'o (Late Miocene: Narok District, Kenya. Kirtlandia 56:121-139
Callophoca obscura	species	Phocidae	United States	Northern Hemisphere	Western North Atlantic	Tamiami	Extinct	Piacenzian	Pliocene	3.6	2.588	Emslie	1994	English	Journal article	S. D. Emslie and G. S. Morgan. 1994. A catastrophic death assemblage and paleoclimatic implications of Pliocene seabirds of Florida. Science 264:684-684
Homiphoca capensis	species	Phocidae	South Africa	Southern Hemisphere	Eastern South Atlantic	Varswater	Extinct	Piacenzian	Mio-Pliocene	23.03	2.588	Hendey	1981	English	Journal article	Q. B. Hendey. 1981. Paleoecology of the late Tertiary fossil occurences in 'E' Quarry, Langebaanweg, South Africa and a reinterpretation of their geological context. Annals of the South African Museum 84(1):1-104
Imagotaria downsi	species	Odobenidae	United States	Northern Hemisphere	Eastern North Pacific	Santa Margarita	Extinct	Tortonian	Late Miocene	11.62	7.246	Repenning	1977	English	Journal article	C. A. Repenning and R. H. Tedford. 1977. Otarioid seals of the Neogene. Geological Survey Professional Paper 992:1-93
Ontocetus emmonsi	species	Odobenidae	Morocco	Northern Hemisphere	Eastern North Atlantic	C1	Extinct	Piacenzian	Pliocene	3.6	2.588	Raynal	1990	French	Journal article	J. P. Raynal, J.P. Texier, D. Geraads and F.Z. Sbihi-Alaoui. 1990. Un nouveau gisement paleontologique plio-pleistocene en Afrique du Nord: Ahl al Oughlam (ancienne carriere Deprez) a Casablanca (Maroc). C. R. Acad. Sci. Paris, Serie II 310:315-320
Leptophoca proxima	species	Phocidae	United States	Northern Hemisphere	Western North Atlantic	Calvert	Extinct	Burdigalian	Early Miocene	20.43	15.97	Bohaska	1998	English	Book/Book Chapter	D. J. Bohaska. 1998. Fossil marine mammals of the lower Miocene Pollack Farm Site, Delaware. Geology and Paleontology of the of the lower Miocene Pollack Farm Fossil Site, Delaware Geological Survey Special Publication 21:179-191
Ontocetus emmonsi	species	Odobenidae	United States	Northern Hemisphere	Western North Atlantic	Bone Valley	Extinct	Zanclean	Late Miocene	10.3	4.9	Morgan	1994	English	Book/Book Chapter	G. S. Morgan. 1994. Miocene and Pliocene marine mammal faunas from the Bone Valley Formation of central Florida. Contributions in Marine Mammal Paleontology Honoring Frank C. Whitmore Jr., Proceedings of the San Diego Society of Natural History 29:239-268
Ontocetus emmonsi	species	Odobenidae	United States	Northern Hemisphere	Western North Atlantic	Bone Valley	Extinct	Zanclean	Pliocene	5.333	3.6	Morgan	1994	English	Book/Book Chapter	G. S. Morgan. 1994. Miocene and Pliocene marine mammal faunas from the Bone Valley Formation of central Florida. Contributions in Marine Mammal Paleontology Honoring Frank C. Whitmore Jr., Proceedings of the San Diego Society of Natural History 29:239-268
Phocanella pumila	species	Phocidae	United States	Northern Hemisphere	Western North Atlantic	Bone Valley	Extinct	Zanclean	Pliocene	5.333	3.6	Morgan	1994	English	Book/Book Chapter	G. S. Morgan. 1994. Miocene and Pliocene marine mammal faunas from the Bone Valley Formation of central Florida. Contributions in Marine Mammal Paleontology Honoring Frank C. Whitmore Jr., Proceedings of the San Diego Society of Natural History 29:239-268
Phocanella pumila	species	Phocidae	United States	Northern Hemisphere	Western North Atlantic	Bone Valley	Extinct	Zanclean	Pliocene	5.333	3.6	Morgan	1994	English	Book/Book Chapter	G. S. Morgan. 1994. Miocene and Pliocene marine mammal faunas from the Bone Valley Formation of central Florida. Contributions in Marine Mammal Paleontology Honoring Frank C. Whitmore Jr., Proceedings of the San Diego Society of Natural History 29:239-268
Ontocetus emmonsi	species	Odobenidae	United States	Northern Hemisphere	Western North Atlantic	Bone Valley	Extinct	Zanclean	Late Miocene	10.3	4.9	Morgan	1994	English	Book/Book Chapter	G. S. Morgan. 1994. Miocene and Pliocene marine mammal faunas from the Bone Valley Formation of central Florida. Contributions in Marine Mammal Paleontology Honoring Frank C. Whitmore Jr., Proceedings of the San Diego Society of Natural History 29:239-268
Callophoca obscura	species	Phocidae	United States	Northern Hemisphere	Western North Atlantic	Bone Valley	Extinct	Zanclean	Pliocene	10.3	4.9	Morgan	1994	English	Book/Book Chapter	G. S. Morgan. 1994. Miocene and Pliocene marine mammal faunas from the Bone Valley Formation of central Florida. Contributions in Marine Mammal Paleontology Honoring Frank C. Whitmore Jr., Proceedings of the San Diego Society of Natural History 29:239-268
Allodesmus kernensis	species	Desmatophocidae	United States	Northern Hemisphere	Eastern North Pacific	No Information	Extinct	Langhian	Middle Miocene	15.97	13.82	Kellogg	1931	English	Journal article	R. Kellogg. 1931. Pelagic mammals of the Temblor Formation of the Kern River region, California. Proceedings of the California Academy of Science 19(12):217-397
Thalassoleon mexicanus	species	Otariidae	Mexico	Northern Hemisphere	Eastern North Pacific	Almejas	Extinct	Messinian	Late Miocene	7.246	5.333	Barnes	1991	English	Journal article	L. G. Barnes. 1991. The fossil marine vertebrate fauna of the latest Miocene Almejas Formation, Isla Cedros, Baja California, Mexico. Memorias Universidad Autonoma de Baja California Sur: Primera Reunion Internacional Sobre Geologia de la Peninsula de Baja California 147-166
Aivukus cedrosensis	species	Odobenidae	Mexico	Northern Hemisphere	Eastern North Pacific	Almejas	Extinct	Messinian	Late Miocene	7.246	5.333	Repenning	1977	English	Journal article	C. A. Repenning and R. H. Tedford. 1977. Otarioid seals of the Neogene. Geological Survey Professional Paper 992:1-94
Brachyallodesmus packardi	species	Desmatophocidae	United States	Northern Hemisphere	Eastern North Pacific	Vaqueros	Extinct	Langhian	Middle Miocene	15.97	11.62	Barnes	1995	English	Journal article	L. G. Barnes and K. Hirota. 1995. Miocene pinnipeds of the otariid subfamily Allodesminae in the North Pacific Ocean: Systematics and relationships. The Island Arc 3:329-360
Ontocetus emmonsi	species	Odobenidae	United Kingdom	Northern Hemisphere	North Sea	Red Crag	Extinct	Gelasian	Pleistocene	2.588	1.806	Lankester	1865	English	Journal article	E. R. Lankester. 1865. On the sources of the mammalian fossils of the Red Crag, and the discovery of a new mammal in that deposit, allied to the walrus. Quarterly Journal of the Geological Society of London 21:221-232
Acrophoca	genus	Phocidae	Peru	Southern Hemisphere	Eastern South Pacific	Pisco	Extinct	Tortonian	Late Miocene	11.62	7.246	Muizon	1985	English	Journal article	C. Muizon and T. J. DeVries. 1985. Geology and paleontology of late Cenozoic marine deposits in the Sacaco area (Peru). Geologische Rundschau 74(3):547-563
Acrophoca	genus	Phocidae	Peru	Southern Hemisphere	Eastern South Pacific	Pisco	Extinct	Messinian	Late Miocene	7.246	5.333	Muizon	1985	English	Journal article	C. Muizon and T. J. DeVries. 1985. Geology and paleontology of late Cenozoic marine deposits in the Sacaco area (Peru). Geologische Rundschau 74(3):547-563
Praepusa pannonica	species	Phocidae	Hungary	Northern Hemisphere	Paratethys region	No Information	Extinct	Serravallian	Middle Miocene	13.82	11.62	Kretzoi	1941	Hungarian	Journal article	M. Kretzoi. 1941. Foka-maradvanyok az erdi Szarmatabol. Foldtani Kozlony 71:274-279
Imagotaria downsi	species	Odobenidae	United States	Northern Hemisphere	Eastern North Pacific	Santa Margarita	Extinct	Tortonian	Late Miocene	11.62	7.246	Repenning	1977	English	Journal article	C. A. Repenning and R. H. Tedford. 1977. Otarioid seals of the Neogene. Geological Survey Professional Paper 992:1-95
Imagotaria downsi	species	Odobenidae	United States	Northern Hemisphere	Eastern North Pacific	Santa Margarita	Extinct	Tortonian	Late Miocene	11.62	7.246	Repenning	1977	English	Journal article	C. A. Repenning and R. H. Tedford. 1977. Otarioid seals of the Neogene. Geological Survey Professional Paper 992:1-96
Pithanotaria starri	species	Otariidae	United States	Northern Hemisphere	Eastern North Pacific	Santa Margarita	Extinct	Tortonian	Late Miocene	11.62	7.246	Repenning	1977	English	Journal article	C. A. Repenning and R. H. Tedford. 1977. Otarioid seals of the Neogene. Geological Survey Professional Paper 992:1-97
Imagotaria downsi	species	Odobenidae	United States	Northern Hemisphere	Eastern North Pacific	Fernando	Extinct	Tortonian	Pliocene	5.333	2.588	Repenning	1977	English	Journal article	C. A. Repenning and R. H. Tedford. 1977. Otarioid seals of the Neogene. Geological Survey Professional Paper 992:1-98
Pithanotaria starri	species	Otariidae	United States	Northern Hemisphere	Eastern North Pacific	Monterey	Extinct	Tortonian	Late Miocene	11.608	3.6	Domning	1978	English	Journal article	D. P. Domning. 1978. Sirenian evolution in the North Pacific Ocean. University of California Publications in Geological Sciences 118:1-176
Imagotaria downsi	species	Odobenidae	United States	Northern Hemisphere	Eastern North Pacific	Monterey	Extinct	Tortonian	Late Miocene	11.608	3.6	Domning	1978	English	Journal article	D. P. Domning. 1978. Sirenian evolution in the North Pacific Ocean. University of California Publications in Geological Sciences 118:1-176
Dusignathus santacruzensis	species	Odobenidae	United States	Northern Hemisphere	Eastern North Pacific	Purisima	Extinct	Messinian	Pliocene	5.333	3.6	Kellogg	1927	English	Journal article	R. Kellogg. 1927. Fossil Pinnipeds from California. Contributions to Palaeontology from the Carnegie Institution of Washington 27-37
Cryptophoca maeotica	species	Phocidae	Turkey	Northern Hemisphere	Mediterranean Sea	No Information	Extinct	Messinian	Late Miocene	11.608	5.333	Piveteau	1978	French	Journal article	M. J. Piveteau. 1978. Un nouveau gisment de Vertebres dans le Chersonian Kurtchuk-Tchenkmedje Ouest (Thrace turque). Comptes Rendus Hebdomadaires des Senaces de L'Academie des Sciences, Paris, Series D 287(5):455-458
Praepusa vindobonensis	species	Phocidae	Turkey	Northern Hemisphere	Mediterranean Sea	No Information	Extinct	Messinian	Late Miocene	11.608	5.333	Piveteau	1978	French	Journal article	M. J. Piveteau. 1978. Un nouveau gisment de Vertebres dans le Chersonian Kurtchuk-Tchenkmedje Ouest (Thrace turque). Comptes Rendus Hebdomadaires des Senaces de L'Academie des Sciences, Paris, Series D 287(5):455-458
Acrophoca longirostris	species	Phocidae	Peru	Southern Hemisphere	Eastern South Pacific	Pisco	Extinct	Messinian	Late Miocene	7.246	5.333	Muizon	1981	French	Journal article	C. Muizon. 1981. Les vertebres fossiles de la Formation Pisco (Perou). Premiere parti: Deux nouveaux Monachina (Phocidae, Mammalia) du Pliocene de Sud-Sacaco. Recherche sur les grandes civilisations Memoire 6:1-150
Piscophoca pacifica	species	Phocidae	Peru	Southern Hemisphere	Eastern South Pacific	Pisco	Extinct	Messinian	Late Miocene	7.246	5.333	Muizon	1981	French	Journal article	C. Muizon. 1981. Les vertebres fossiles de la Formation Pisco (Perou). Premiere parti: Deux nouveaux Monachina (Phocidae, Mammalia) du Pliocene de Sud-Sacaco. Recherche sur les grandes civilisations Memoire 6:1-150
Monotherium wymani	species	Phocidae	United States	Northern Hemisphere	Western North Atlantic	Calvert	Extinct	Langhian	Middle Miocene	15.97	13.82	Leidy	1854	English	Book/Book Chapter	J. Leidy. 1854. The ancient fauna of Nebraska 1-126
Pontolis magnus	species	Odobenidae	United States	Northern Hemisphere	Eastern North Pacific	Empire	Extinct	Tortonian	Late Miocene	7.246	5.333	True.	1905	English	Journal article	F. W. True. 1905. Diagnosis of a new genus and species of fossil sea-lion from the Miocene of Oregon. Smithsonian Miscellaneous Collections 48(1):47-49
Cryptophoca maeotica	species	Phocidae	Moldova	Northern Hemisphere	Paratethys region	Chisinau	Extinct	Serravallian	Middle Miocene	12.7	11.608	Koretsky	1994	English	Journal article	I. A. Koretsky and C. E. Ray. 1994. Cryptophoca, a new genus for Phoca maeotica (Mammalia: Pinnipedia: Phocinae), from upper Miocene deposits in the northern Black Sea region. Proceedings of the Biological Society of Washington 107(1):17-26
Cryptophoca maeotica	species	Phocidae	Moldova	Northern Hemisphere	Paratethys region	No Information	Extinct	Serravallian	Middle Miocene	12.7	11.608	Nordman	1860	English	Book/Book Chapter	A. Nordmann. 1860. Palaentologie Sudresslands 1-360
Platyphoca vulgaris	species	Phocidae	United States	Northern Hemisphere	Western North Atlantic	Yorktown	Extinct	Zanclean	Pliocene	5.333	3.6	Ray	1977	English	Journal article	C. E. Ray. 1977. Geography of phocid evolution. Systematic Zoology 25(4):391-406
Phocanella pumila	species	Phocidae	United States	Northern Hemisphere	Western North Atlantic	Yorktown	Extinct	Zanclean	Pliocene	5.333	3.6	Ray	1977	English	Journal article	C. E. Ray. 1977. Geography of phocid evolution. Systematic Zoology 25(4):391-406
Allodesmus kernensis	species	Desmatophocidae	United States	Northern Hemisphere	Eastern North Pacific	Jewett Sand	Extinct	Chattian	Late Oligocene	28.1	23.03	Wilson	1935	English	Journal article	L. E. Wilson. 1935. Miocene marine mammals from the Bakersfield region, California. The Peabody Museum of Natural History Bulletin 4:1-143
Valenictus imperialensis	species	Odobenidae	United States	Northern Hemisphere	Eastern North Pacific	Imperial	Extinct	Zanclean	Late Miocene	7.246	5.333	Mitchell	1961	English	Journal article	E. D. Mitchell. 1961. A new walrus from the imperial Pliocene of Southern California: with notes on odobenid and otariid humeri. Los Angeles County Museum Contributions in Science 44:1-28
Devinophoca claytoni	species	Phocidae	Slovakia	Northern Hemisphere	Paratethys region	No Information	Extinct	Serravallian	Middle Miocene	13.82	11.62	Koretsky	2002	English	Journal article	I. A. Koretsky and P. Holec. 2002. A primitive seal (Mammalia: Phocidae) from the early middle Miocene of central Paratethys. Smithsonian Contributions to Paleobiology 93:163-178
Allodesmus kelloggi	species	Desmatophocidae	United States	Northern Hemisphere	Eastern North Pacific	Round Mountain Silt	Extinct	Serravallian	Middle Miocene	13.82	11.62	Mitchell	1966	English	Journal article	E. D. Mitchell. 1966. The Miocene pinniped Allodesmus. University of California Publications in Geological Sciences 61:1-105
Imagotaria downsi	species	Odobenidae	United States	Northern Hemisphere	Eastern North Pacific	Sisquoc	Extinct	Tortonian	Late Miocene	7.246	5.333	Mitchell	1968	English	Journal article	E. D. Mitchell. 1968. The Mio-Pliocene pinniped Imagotaria. Journal of the Fisheries Research Board of Canada 25(9):1843-1900
Dusignathus santacruzensis	species	Odobenidae	United States	Northern Hemisphere	Eastern North Pacific	Purisima	Extinct	Messinian	Pliocene	5.333	2.588	Repenning	1977	English	Journal article	C. A. Repenning and R. H. Tedford. 1977. Otarioid seals of the Neogene. Geological Survey Professional Paper 992:1-99
Callorhinus gilmorei	species	Otariidae	United States	Northern Hemisphere	Eastern North Pacific	San Diego	Extinct	Piacenzian	Pliocene	3.6	2.588	Berta	1986	English	Journal article	A. Berta and T. A. Deméré. 1986. Callorhinus gilmorei n. sp., (Carnivora: Otariidae) from the San Diego Formation (Blancan) and its impliations for otariid phylogeny. Transactions of the San Diego Society of Natural History 21(7):111-126
Callorhinus gilmorei	species	Otariidae	Mexico	Northern Hemisphere	Eastern North Pacific	San Diego	Extinct	Gelasian	Pleistocene	4.9	1.8	Berta	1986	English	Journal article	A. Berta and T. A. Deméré. 1986. Callorhinus gilmorei n. sp., (Carnivora: Otariidae) from the San Diego Formation (Blancan) and its impliations for otariid phylogeny. Transactions of the San Diego Society of Natural History 21(7):111-126
Allodesminae	subfamily	Desmatophocidae	United States	Northern Hemisphere	Eastern North Pacific	Astoria	Extinct	Burdigalian	Early Miocene	20.44	15.97	Barnes	1995	English	Journal article	L. G. Barnes and K. Hirota. 1995. Miocene pinnipeds of the otariid subfamily Allodesminae in the North Pacific Ocean: Systematics and relationships. The Island Arc 3:329-361
Enaliarctos emlongi	species	Enaliarctid	United States	Northern Hemisphere	Eastern North Pacific	Astoria-Nye	Extinct	Burdigalian	Early Miocene	20.43	13.6	Berta	1991	English	Journal article	A. Berta. 1991. New Enaliacrtos* (Pinnipedimorpha) from the Oligocene and Miocene of Oregon and the role of "enaliarctids" in pinniped phylogeny. Smithsonian Contributions to Paleobiology 69:1-33
Enaliarctos emlongi	species	Enaliarctid	United States	Northern Hemisphere	Eastern North Pacific	Nye	Extinct	Chattian	Late Oligocene	20.43	15.97	Berta	1991	English	Journal article	A. Berta. 1991. New Enaliacrtos* (Pinnipedimorpha) from the Oligocene and Miocene of Oregon and the role of "enaliarctids" in pinniped phylogeny. Smithsonian Contributions to Paleobiology 69:1-33
Enaliarctos barnesi	species	Enaliarctid	United States	Northern Hemisphere	Eastern North Pacific	Nye-Yaquina	Extinct	Chattian	Late Oligocene	20.43	15.97	Berta	1991	English	Journal article	A. Berta. 1991. New Enaliacrtos* (Pinnipedimorpha) from the Oligocene and Miocene of Oregon and the role of "enaliarctids" in pinniped phylogeny. Smithsonian Contributions to Paleobiology 69:1-33
Enaliarctos tedfordi	species	Enaliarctid	United States	Northern Hemisphere	Eastern North Pacific	Yaquina	Extinct	Chattian	Late Oligocene	28.1	23.03	Berta	1991	English	Journal article	A. Berta. 1991. New Enaliacrtos* (Pinnipedimorpha) from the Oligocene and Miocene of Oregon and the role of "enaliarctids" in pinniped phylogeny. Smithsonian Contributions to Paleobiology 69:1-33
Enaliarctos emlongi	species	Enaliarctid	United States	Northern Hemisphere	Eastern North Pacific	Nye	Extinct	Burdigalian	Early Miocene	20.43	15.97	Berta	1991	English	Journal article	A. Berta. 1991. New Enaliacrtos* (Pinnipedimorpha) from the Oligocene and Miocene of Oregon and the role of "enaliarctids" in pinniped phylogeny. Smithsonian Contributions to Paleobiology 69:1-33
Kawas benegasorum	species	Phocidae	Argentina	Southern Hemisphere	Western South Atlantic	Puerto Madryn	Extinct	Tortonian	Late Miocene	11.62	7.246	Cozzuol	2001	English	Journal article	M. Cozzuol. 2001. A "northern" seal from the Miocene of Argentina: Implications for phocid phylogeny and biogeography. Journal of Vertebrate Paleontology 21(3):415-421
Enaliarctos mitchelli	species	Enaliarctid	United States	Northern Hemisphere	Eastern North Pacific	Nye	Extinct	Aquitanian	Early Miocene	23.03	20.44	Berta	1991	English	Journal article	A. Berta. 1991. New Enaliacrtos* (Pinnipedimorpha) from the Oligocene and Miocene of Oregon and the role of "enaliarctids" in pinniped phylogeny. Smithsonian Contributions to Paleobiology 69:1-33
Pteronarctos goedertae	species	Enaliarctid	United States	Northern Hemisphere	Eastern North Pacific	Astoria	Extinct	Burdigalian	Early Miocene	20.44	15.97	Berta	1994	English	Journal article	A. Berta. 1994. New specimens of the pinnipediform Pteronarctos from the Miocene of Oregon. Smithsonian Contributions to Paleobiology 78:1-30
Pteronarctos goedertae	species	Enaliarctid	United States	Northern Hemisphere	Eastern North Pacific	Astoria	Extinct	Serravallian	Middle Miocene	15.97	11.608	Berta	1994	English	Journal article	A. Berta. 1994. New specimens of the pinnipediform Pteronarctos from the Miocene of Oregon. Smithsonian Contributions to Paleobiology 78:1-30
Pacificotaria hadromma	species	Enaliarctid	United States	Northern Hemisphere	Eastern North Pacific	Astoria	Extinct	Burdigalian	Early Miocene	20.44	15.97	Barnes	1992	English	Journal article	L. G. Barnes. 1992. A new genus and species of middle Miocene enaliarctine pinniped (Mammalia, Carnivora, Otariidae) from the Astoria Formation in Coastal Oregon. Contributions in Science 431:1-27
Atopotarus	genus	Desmatophocidae	Japan	Northern Hemisphere	Western North Pacific	No Information	Extinct	Langhian	Middle Miocene	15.97	13.82	Kimura	1997	Japanese	Journal article	M. Kimura. 1997. Fossil pinniped mandible from the Middle Miocene of Haboro-cho, Hokkaid. Bulletin of the Hobetsu Museum 13:1-7
Pelagiarctos thomasi	species	Odobenidae	United States	Northern Hemisphere	Eastern North Pacific	Round Mountain Silt	Extinct	Langhian	Middle Miocene	15.97	13.82	Barnes	1988	English	Journal article	L. G. Barnes. 1988. A new fossil pinniped (Mammalia: Otariidae) from the middle Miocene Sharktooth Hill Bonebed, California. Contributions in Science 396:1-11
Pelagiarctos thomasi	species	Odobenidae	United States	Northern Hemisphere	Eastern North Pacific	Round Mountain Silt	Extinct	Langhian	Middle Miocene	15.97	13.82	Barnes	1988	English	Journal article	L. G. Barnes. 1988. A new fossil pinniped (Mammalia: Otariidae) from the middle Miocene Sharktooth Hill Bonebed, California. Contributions in Science 396:1-12
Pteronarctos goedertae	species	Enaliarctid	United States	Northern Hemisphere	Eastern North Pacific	Astoria	Extinct	Burdigalian	Early Miocene	20.44	15.97	Barnes	1989	English	Journal article	L. G. Barnes. 1989. A new enaliarctine pinniped from the Astoria Formation, Oregon, and a classification of the Otariidae (Mammalia: Carnivora). Contributions in Science 403:1-26
Desmatophocinae	subfamily	Desmatophocidae	United States	Northern Hemisphere	Eastern North Pacific	Santa Margarita	Extinct	Tortonian	Late Miocene	11.62	7.246	Barnes	1972	English	Journal article	L. G. Barnes. 1972. Miocene Desmatophocinae (Mammalia: Carnivora) from California. University of California Publications in Geological Sciences 89:1-76
Desmatophoca	genus	Desmatophocidae	United States	Northern Hemisphere	Eastern North Pacific	Narrow Cape	Extinct	Langhian	Middle Miocene	15.97	13.82	Repenning	1977	English	Journal article	C. A. Repenning and R. H. Tedford. 1977. Otarioid seals of the Neogene. Geological Survey Professional Paper 992:1-109
Allodesmus kernensis	species	Desmatophocidae	United States	Northern Hemisphere	Eastern North Pacific	Round Mountain Silt	Extinct	Langhian	Middle Miocene	15.97	13.82	Barnes	1969	English	Abstract	L. G. Barnes. 1969. Miocene Desmatophocinae from California. The Geological Society of America Abstracts with Programs 1(3):3-3
Pinnarctidion bishopi	species	Enaliarctid	United States	Northern Hemisphere	Eastern North Pacific	Round Mountain Silt	Extinct	Aquitanian	Early Miocene	23.03	20.44	Barnes	1979	English	Journal article	L. G. Barnes. 1979. Fossil enaliarctine pinnpeds (Mammalia: Otariidae) from Pyramid Hill, Kern County, California). Contributions in Science of the Natural History Museum of Los Angeles County 318:1-41
Enaliarctos mitchelli	species	Enaliarctid	United States	Northern Hemisphere	Eastern North Pacific	Round Mountain Silt	Extinct	Aquitanian	Early Miocene	23.03	20.44	Barnes	1979	English	Journal article	L. G. Barnes. 1979. Fossil enaliarctine pinnpeds (Mammalia: Otariidae) from Pyramid Hill, Kern County, California). Contributions in Science of the Natural History Museum of Los Angeles County 318:1-41
Desmatophoca oregonensis	species	Desmatophocidae	United States	Northern Hemisphere	Eastern North Pacific	Astoria	Extinct	Burdigalian	Early Miocene	20.44	15.97	Barnes	1987	English	Journal article	L. G. Barnes. 1987. An early Miocene pinniped of the genus Desmatophoca (Mammalia: Otariidae) from Washington. Contributions in Science 382:1-20
Desmatophoca oregonensis	species	Desmatophocidae	United States	Northern Hemisphere	Eastern North Pacific	Astoria	Extinct	Burdigalian	Early Miocene	20.44	15.97	Barnes	1987	English	Journal article	L. G. Barnes. 1987. An early Miocene pinniped of the genus Desmatophoca (Mammalia: Otariidae) from Washington. Contributions in Science 382:1-21
Desmatophoca brachycephala	species	Desmatophocidae	United States	Northern Hemisphere	Eastern North Pacific	Astoria	Extinct	Aquitanian	Early Miocene	23.03	20.44	Barnes	1987	English	Journal article	L. G. Barnes. 1987. An early Miocene pinniped of the genus Desmatophoca (Mammalia: Otariidae) from Washington. Contributions in Science 382:1-22
Pteronarctos piersoni	species	Enaliarctid	United States	Northern Hemisphere	Eastern North Pacific	Astoria	Extinct	Burdigalian	Early Miocene	20.44	15.97	Barnes	1990	English	Journal article	L. G. Barnes. 1990. A new Miocene enaliarctine pinniped of the genus Pteronarctos (Mammalia: Otariidae) from the Astoria Formation, Oregon. Contributions in Science 422:1-20
Gomphotaria pugnax	species	Odobenidae	United States	Northern Hemisphere	Eastern North Pacific	Capistrano	Extinct	Messinian	Late Miocene	7.246	5.333	Barnes	1991	English	Journal article	L. G. Barnes and R. E. Raschke. 1991. Gomphotaria pugnax, a new genus and species of late Miocene dusignathine otariid pinniped (Mammalia: Carnivora) from California. Contributions in Science 426:1-16
Acrophoca longirostris	species	Phocidae	Peru	Southern Hemisphere	Eastern South Pacific	Pisco	Extinct	Messinian	Late Miocene	7.246	5.333	Muizon	1985	English	Journal article	C. Muizon and T. J. DeVries. 1985. Geology and paleontology of late Cenozoic marine deposits in the Sacaco area (Peru). Geologische Rundschau 74(3):547-563
Piscophoca pacifica	species	Phocidae	Peru	Southern Hemisphere	Eastern South Pacific	Pisco	Extinct	Messinian	Late Miocene	7.246	5.333	Muizon	1985	English	Journal article	C. Muizon and T. J. DeVries. 1985. Geology and paleontology of late Cenozoic marine deposits in the Sacaco area (Peru). Geologische Rundschau 74(3):547-563
Prophoca rousseaui	species	Phocidae	Belgium	Northern Hemisphere	North Sea	Berchem	Extinct	Langhian	Middle Miocene	15.97	11.62	Ray	1976	English	Journal article	C. E. Ray. 1976. Phoca wymani and other Tertiary seals (Mammalia: Phocidae) described from the eastern seaboard of North America. Smithsonian Contributions to Paleobiology 28:1-33
Leptophoca proxima	species	Phocidae	Belgium	Northern Hemisphere	North Sea	Berchem	Extinct	Langhian	Middle Miocene	15.97	11.62	Ray	1976	English	Journal article	C. E. Ray. 1976. Phoca wymani and other Tertiary seals (Mammalia: Phocidae) described from the eastern seaboard of North America. Smithsonian Contributions to Paleobiology 28:1-33
Platyphoca vulgaris	species	Phocidae	Belgium	Northern Hemisphere	North Sea	Kattendijk	Extinct	Zanclean	Pliocene	5.333	3.6	Van Beneden	1876	French	Journal article	P. J. Van Beneden. 1876. Les phoques fossiles du bassin d'Anvers. Bulletins de l'Academie Royale des Sciences, des Lettres et des Beaux-Arts de Belgique 41:783-811
Gryphoca similis	species	Phocidae	Belgium	Northern Hemisphere	North Sea	Kattendijk	Extinct	Zanclean	Pliocene	5.333	3.6	Ray	1976	English	Journal article	C. E. Ray. 1976. Phoca wymani and other Tertiary seals (Mammalia: Phocidae) described from the eastern seaboard of North America. Smithsonian Contributions to Paleobiology 28:1-33
Phocanella pumila	species	Phocidae	Belgium	Northern Hemisphere	North Sea	Kattendijk	Extinct	Zanclean	Pliocene	5.333	3.6	Van Beneden	1876	French	Journal article	P. J. Van Beneden. 1876. Les phoques fossiles du bassin d'Anvers. Bulletins de l'Academie Royale des Sciences, des Lettres et des Beaux-Arts de Belgique 41:783-812
Phocanella pumila	species	Phocidae	Belgium	Northern Hemisphere	North Sea	Kattendijk	Extinct	Zanclean	Pliocene	5.333	3.6	Van Beneden	1876	French	Journal article	P. J. Van Beneden. 1876. Les phoques fossiles du bassin d'Anvers. Bulletins de l'Academie Royale des Sciences, des Lettres et des Beaux-Arts de Belgique 41:783-813
Pliopedia pacifica	species	Odobenidae	United States	Northern Hemisphere	Eastern North Pacific	Paso Robles	Extinct	Zanclean	Pliocene	5.333	3.6	Kellogg	1921	English	Journal article	R. Kellogg. 1927. Fossil Pinnipeds from California. Contributions to Palaeontology from the Carnegie Institution of Washington 27-37
Pithanotaria starri	species	Otariidae	United States	Northern Hemisphere	Eastern North Pacific	Sisquoc	Extinct	Messinian	Late Miocene	7.246	5.333	Kellogg	1925	English	Journal article	R. Kellogg. 1925. New pinnipeds from the Miocene diatomaceous earth near Lompoc, California. Contributions to Palaeontology from the Carnegie Institution of Washington 348:71-95
Aivukus cedrosensis	species	Odobenidae	Mexico	Northern Hemisphere	Eastern North Pacific	Refugio (Salada)	Extinct	Piacenzian	Late Miocene	11.608	2.588	Repenning	1977	English	Journal article	C. A. Repenning and R. H. Tedford. 1977. Otarioid seals of the Neogene. Geological Survey Professional Paper 992:1-100
Prototaria primigena	species	Odobenidae	Japan	Northern Hemisphere	Western North Pacific	Shimo	Extinct	Langhian	Middle Miocene	15.97	13.82	Kohno	1995	English	Journal article	N. Kohno, L. G. Barnes, and K. Hirota. 1995. Miocene fossil pinnipeds of the genera Prototaria and Neotherium (Carnivora; Otariidae; Imagotariinae) in the North Pacific Ocean: Evolution, relationships and distribution. The Island Arc 3:285-308
Prototaria planicephala	species	Odobenidae	Japan	Northern Hemisphere	Western North Pacific	Moniwa	Extinct	Langhian	Middle Miocene	15.97	13.82	Kohno	1994	English	Journal article	N. Kohno. 1994. A new miocene pinniped in the genus Prototaria (Carnivora: Odobenidae) from the Moniwa Formation, Miyagi, Japan. Journal of Vertebrate Paleontology 14(3):414-426
Proneotherium repenningi	species	Odobenidae	United States	Northern Hemisphere	Eastern North Pacific	Astoria	Extinct	Burdigalian	Early Miocene	20.44	15.97	Kohno	1995	English	Journal article	N. Kohno, L. G. Barnes, and K. Hirota. 1995. Miocene fossil pinnipeds of the genera Prototaria and Neotherium (Carnivora; Otariidae; Imagotariinae) in the North Pacific Ocean: Evolution, relationships and distribution. The Island Arc 3:285-309
Ontocetus emmonsi	species	Odobenidae	United States	Northern Hemisphere	Western North Atlantic	Yorktown	Extinct	Zanclean	Pliocene	5.333	2.588	Repenning	1977	English	Journal article	C. A. Repenning and R. H. Tedford. 1977. Otarioid seals of the Neogene. Geological Survey Professional Paper 992:1-101
Imagotaria downsi	species	Odobenidae	United States	Northern Hemisphere	Eastern North Pacific	Santa Margarita	Extinct	Tortonian	Late Miocene	11.62	7.246	Repenning	1977	English	Journal article	C. A. Repenning and R. H. Tedford. 1977. Otarioid seals of the Neogene. Geological Survey Professional Paper 992:1-102
Imagotaria downsi	species	Odobenidae	United States	Northern Hemisphere	Eastern North Pacific	Santa Margarita	Extinct	Tortonian	Late Miocene	11.62	7.246	Repenning	1977	English	Journal article	C. A. Repenning and R. H. Tedford. 1977. Otarioid seals of the Neogene. Geological Survey Professional Paper 992:1-103
Imagotaria downsi	species	Odobenidae	United States	Northern Hemisphere	Eastern North Pacific	Santa Margarita	Extinct	Tortonian	Late Miocene	11.62	7.246	Repenning	1977	English	Journal article	C. A. Repenning and R. H. Tedford. 1977. Otarioid seals of the Neogene. Geological Survey Professional Paper 992:1-104
Imagotaria downsi	species	Odobenidae	United States	Northern Hemisphere	Eastern North Pacific	Santa Margarita	Extinct	Tortonian	Late Miocene	11.62	7.246	Repenning	1977	English	Journal article	C. A. Repenning and R. H. Tedford. 1977. Otarioid seals of the Neogene. Geological Survey Professional Paper 992:1-105
Imagotaria downsi	species	Odobenidae	United States	Northern Hemisphere	Eastern North Pacific	Santa Margarita	Extinct	Tortonian	Late Miocene	11.62	7.246	Repenning	1977	English	Journal article	C. A. Repenning and R. H. Tedford. 1977. Otarioid seals of the Neogene. Geological Survey Professional Paper 992:1-106
Imagotaria downsi	species	Odobenidae	United States	Northern Hemisphere	Eastern North Pacific	Santa Margarita	Extinct	Tortonian	Late Miocene	11.62	7.246	Repenning	1977	English	Journal article	C. A. Repenning and R. H. Tedford. 1977. Otarioid seals of the Neogene. Geological Survey Professional Paper 992:1-107
Thalassoleon macnallyae	species	Otariidae	United States	Northern Hemisphere	Eastern North Pacific	Drakes Bay	Extinct	Messinian	Late Miocene	7.246	5.333	Repenning	1977	English	Journal article	C. A. Repenning and R. H. Tedford. 1977. Otarioid seals of the Neogene. Geological Survey Professional Paper 992:1-108
Ontocetus emmonsi	species	Odobenidae	Belgium	Northern Hemisphere	Eastern North Atlantic	No Information	Extinct	Piacenzian	Mio-Pliocene	23.03	2.588	Rutten	1907	English	Journal article	L. Rutten. 1907. On fossil trichechids from Zeeland and Belgium. Proceedings of the Royal Netherlands Academy of Arts and Sciences 10(1):2-14
Ontocetus emmonsi	species	Odobenidae	Belgium	Northern Hemisphere	North Sea	Antwerpen	Extinct	Calabrian	Pleistocene	1.806	0.781	Rutten	1907	English	Journal article	L. Rutten. 1907. On fossil trichechids from Zeeland and Belgium. Proceedings of the Royal Netherlands Academy of Arts and Sciences 10(1):2-15
Kamtschatarctos sinelnikovae	species	Odobenidae	Russia	Northern Hemisphere	Western North Pacific	Etolon	Extinct	Langhian	Middle Miocene	15.97	11.608	Dubrovo	1981	English	Journal article	I. A. Dubrovo. 1981. A new subfamily of fossil seals (Pinnipedia, Kamtschatarctinae subfam. nov.). Doklady Earth Science Sections 256:202-206
Prototaria primigena	species	Odobenidae	Japan	Northern Hemisphere	Western North Pacific	No Information	Extinct	Langhian	Middle Miocene	15.97	13.82	Takeyama	1984	English	Journal article	K. Takeyama and T. Ozawa. 1984. A new Miocene otarioid seal from Japan. Proceedings of the Japan Academy Series B Physical and Biological Sciences 40(3):36-39
Homiphoca capensis	species	Phocidae	South Africa	Southern Hemisphere	Eastern South Atlantic	Varswater	Extinct	Messinian	Late Miocene	7.246	2.588	Hendey	1976	English	Journal article	Q. B. Hendey. 1976. The Pliocene fossil occurences in 'E' Quarry, Langebaanweg, South Africa. Annals of the South African Museum 69(9):215-247
Allodesmus sinanoensis	species	Desmatophocidae	Japan	Northern Hemisphere	Western North Pacific	Tsurushi	Extinct	Serravallian	Middle Miocene	13.82	11.62	Barnes	1995	English	Journal article	L. G. Barnes and K. Hirota. 1995. Miocene pinnipeds of the otariid subfamily Allodesminae in the North Pacific Ocean: Systematics and relationships. The Island Arc 3:329-363
Allodesmus sinanoensis	species	Desmatophocidae	Japan	Northern Hemisphere	Western North Pacific	Aoki	Extinct	Serravallian	Middle Miocene	13.82	11.62	Barnes	1995	English	Journal article	L. G. Barnes and K. Hirota. 1995. Miocene pinnipeds of the otariid subfamily Allodesminae in the North Pacific Ocean: Systematics and relationships. The Island Arc 3:329-364
Allodesmus sinanoensis	species	Desmatophocidae	United States	Northern Hemisphere	Eastern North Pacific	Round Mountain Silt	Extinct	Serravallian	Middle Miocene	13.82	11.62	Barnes	1995	English	Journal article	L. G. Barnes and K. Hirota. 1995. Miocene pinnipeds of the otariid subfamily Allodesminae in the North Pacific Ocean: Systematics and relationships. The Island Arc 3:329-365
Allodesmus kernensis	species	Desmatophocidae	United States	Northern Hemisphere	Eastern North Pacific	Round Mountain Silt	Extinct	Serravallian	Middle Miocene	13.82	11.62	Barnes	1996	English	Journal article	L. G. Barnes and K. Hirota. 1995. Miocene pinnipeds of the otariid subfamily Allodesminae in the North Pacific Ocean: Systematics and relationships. The Island Arc 3:329-366
Allodesmus demerei	species	Desmatophocidae	United States	Northern Hemisphere	Eastern North Pacific	Montesano Formation	Extinct	Tortonian	Late Miocene	11.62	7.246	Boessenecker	2018	English	Journal article	R. W. Boessenecker and M. Churchill. 2018. The last of the desmatophocid seals: a new species of Allodesmus from the upper Miocene of Washington, USA, and a revision of the taxonomy of Desmatophocidae. Zoological Journal of the Linnean Society 184(1):211-235
Protodobenus japonicus	species	Odobenidae	Japan	Northern Hemisphere	Western North Pacific	Tamigigawa	Extinct	Zanclean	Pliocene	5.333	3.6	Horikawa	1995	English	Journal article	H. Horikawa. 1995. A primitive odobenine walrus of Early Pliocene age from Japan. The Island Arc 3:309-328
Messiphoca mauretanica	species	Phocidae	Algeria	Northern Hemisphere	Mediterranean Sea	Raz-el-Ain	Extinct	Messinian	Late Miocene	7.246	5.333	Muizon	1981	French	Journal article	C. Muizon. 1981. Premier signalment de Monachinae (Phocidae, Mammalia) dans le Sahelien (Miocene Superieur) d'Oran (Algerie). Palaeovertebrata 11(5):181-194
Pontophoca simionescui	species	Phocidae	Moldova	Northern Hemisphere	Paratethys region	Chisinau	Extinct	Serravallian	Middle Miocene	12.7	11.608	Kretzoi	1941	Hungarian	Journal article	M. Kretzoi. 1941. Foka-maradvanyok az erdi Szarmatabol. Foldtani Kozlony 71:274-280
Allodesmus	genus	Desmatophocidae	United States	Northern Hemisphere	Eastern North Pacific	No Information	Extinct	Miocene	late Miocene	23.03	5.333	Mitchell	1964	English	Abstract	E. D. W. Mitchell and J. H. Lipps. 1964. Miocene marine vertebtates from San Clemente Island, California. Geological Society of America Special Papers 76:214-215
Hydrarctos lomasiensis	species	Otariidae	Peru	Southern Hemisphere	Eastern South Pacific	Pisco	Extinct	Messinian	Late Miocene	7.246	5.333	Muizon	1978	French	Journal article	C. Muizon. 1978. Arctocephalus (Hydrarctos) lomasiensis, subgen. nov. et nov sp., un nouvel Otariidae du Mio-Pliocene de Sacaco. Bulletin de l'Institute Francais d'Etudes Andines 7(3-4):169-189
Praepusa magyaricus	species	Phocidae	Hungary	Northern Hemisphere	Paratethys region	No Information	Extinct	Serravallian	Middle Miocene	12.7	11.608	Koretsky	2003	English	Book/Book Chapter	I. A. Koretsky. 2003. New finds of Sarmatian seals (Mammalia, Carnivora, Phocinae) from southern Hungary. Advances in Vertebrate Paleontology "Hen to Panta" 63-70
Necromites nestoris	species	Phocidae	Azerbaijan	Northern Hemisphere	Paratethys region	Baku	Extinct	Calabrian	Pleistocene	1.806	0.781	Bogachev	1940	Russian	Journal article	V. V. Bogachev. 1940. A finding of a new sea mammal in the Apsheron stage near Baku. Priroda 94:94-94
Neophoca palatina	species	Otariidae	New Zealand	Southern Hemisphere	Western South Pacific	No Information	Extinct	Upper Pleistocene	Pleistocene	2.588	0.0117	King	1983	English	Journal article	J. E. King. 1983. The Ohope skull; a new species of Pleistocene sealion from New Zealand. New Zealand Journal of Geology and Geophysics 26(2):105-120
Oriensarctos watasei	species	Otariidae	Japan	Northern Hemisphere	Western North Pacific	Sanuki	Extinct	Middle Pleistocene	Pleistocene	1.806	0.781	Matsumoto	1925	Japanese	Journal article	H. Matsumoto. 1925. [On a new species of fossil sea lion from Umegase Province of Kazusa]. Geological Society of Tokyo Journal 32:45-49
Ontocetus	genus	Odobenidae	Belgium	Northern Hemisphere	North Sea	Diest	Extinct	Tortonian	Late Miocene	11.62	7.246	Van Beneden	1876	French	Journal article	P. J. Van Beneden. 1876. Les phoques fossiles du bassin d'Anvers. Bulletins de l'Academie Royale des Sciences, des Lettres et des Beaux-Arts de Belgique 41:783-815
Monachopsis pontica	species	Phocidae	Ukraine	Northern Hemisphere	Paratethys region	Grigoryevka	Extinct	Serravallian	Middle Miocene	13.82	11.62	Koretsky	2001	English	Journal article	I. Koretsky. 2001. Morphology and systematics of Miocene Phocinae (Mammalia: Carnivora) from Paratethys and the North Atlantic region. Geologica Hungarica Series Palaeontologica 54:1-109
Praepusa vindobonensis	species	Phocidae	Ukraine	Northern Hemisphere	Paratethys region	Gritsev	Extinct	Serravallian	Middle Miocene	13.82	11.62	Koretsky	2001	English	Journal article	I. Koretsky. 2001. Morphology and systematics of Miocene Phocinae (Mammalia: Carnivora) from Paratethys and the North Atlantic region. Geologica Hungarica Series Palaeontologica 54:1-109
Ontocetus	genus	Odobenidae	Belgium	Northern Hemisphere	North Sea	Antwerpen	Extinct	Zanclean	Pliocene	5.333	3.6	Van Beneden	1876	French	Journal article	P. J. Van Beneden. 1876. Les phoques fossiles du bassin d'Anvers. Bulletins de l'Academie Royale des Sciences, des Lettres et des Beaux-Arts de Belgique 41:783-817
Ontocetus	genus	Odobenidae	Belgium	Northern Hemisphere	North Sea	Antwerpen	Extinct	Pliocene	Pliocene	5.333	2.588	Van Beneden	1876	French	Journal article	P. J. Van Beneden. 1876. Les phoques fossiles du bassin d'Anvers. Bulletins de l'Academie Royale des Sciences, des Lettres et des Beaux-Arts de Belgique 41:783-818
Cryptophoca maeotica	species	Phocidae	Ukraine	Northern Hemisphere	Paratethys region	Homutovo	Extinct	Tortonian	Late Miocene	11.62	7.246	Koretsky	2001	English	Journal article	I. Koretsky. 2001. Morphology and systematics of Miocene Phocinae (Mammalia: Carnivora) from Paratethys and the North Atlantic region. Geologica Hungarica Series Palaeontologica 54:1-109
Monachopsis pontica	species	Phocidae	Ukraine	Northern Hemisphere	Paratethys region	Tobechnik	Extinct	Serravallian	Middle Miocene	13.82	11.62	Koretsky	2001	English	Journal article	I. Koretsky. 2001. Morphology and systematics of Miocene Phocinae (Mammalia: Carnivora) from Paratethys and the North Atlantic region. Geologica Hungarica Series Palaeontologica 54:1-109
Praepusa vindobonensis	species	Phocidae	Ukraine	Northern Hemisphere	Paratethys region	Tobechnik	Extinct	Serravallian	Middle Miocene	13.82	11.62	Koretsky	2001	English	Journal article	I. Koretsky. 2001. Morphology and systematics of Miocene Phocinae (Mammalia: Carnivora) from Paratethys and the North Atlantic region. Geologica Hungarica Series Palaeontologica 54:1-109
Acrophoca	genus	Phocidae	Chile	Southern Hemisphere	Eastern South Pacific	Bahía Inglesa	Extinct	Late Miocene	Late Miocene	11.608	5.333	Walsh	2001	English	Journal article	S. A. Walsh and J. P. Hume. 2001. A new Neogene marine avian assemblage from north-central Chile. Journal of Vertebrate Paleontology 21(3):484-491
Phocidae	family	Phocidae	Slovakia	Northern Hemisphere	Paratethys region	Sandberg Member	Extinct	Serravallian	Middle Miocene	13.82	11.62	Sabol	2002	English	Journal article	M. Sabol and P. Holec. 2002. Temporal and spatial distribution of Miocene mammals in the western Carpatians (Slovakia). Geologica Carpathica 53(4):269-281
Pontophoca sarmatica	species	Phocidae	Ukraine	Northern Hemisphere	Paratethys region	Tobechnik	Extinct	Serravallian	Middle Miocene	13.82	11.62	Koretsky	2001	English	Journal article	I. Koretsky. 2001. Morphology and systematics of Miocene Phocinae (Mammalia: Carnivora) from Paratethys and the North Atlantic region. Geologica Hungarica Series Palaeontologica 54:1-109
Praepusa vindobonensis	species	Phocidae	Ukraine	Northern Hemisphere	Paratethys region	Kirovo	Extinct	Serravallian	Middle Miocene	13.82	11.62	Koretsky	2001	English	Journal article	I. Koretsky. 2001. Morphology and systematics of Miocene Phocinae (Mammalia: Carnivora) from Paratethys and the North Atlantic region. Geologica Hungarica Series Palaeontologica 54:1-109
Monachopsis pontica	species	Phocidae	Ukraine	Northern Hemisphere	Paratethys region	Mount Mitridat	Extinct	Serravallian	Middle Miocene	13.82	11.62	Koretsky	2001	English	Journal article	I. Koretsky. 2001. Morphology and systematics of Miocene Phocinae (Mammalia: Carnivora) from Paratethys and the North Atlantic region. Geologica Hungarica Series Palaeontologica 54:1-109
Praepusa vindobonensis	species	Phocidae	Ukraine	Northern Hemisphere	Paratethys region	Mount Mitridat	Extinct	Serravallian	Middle Miocene	13.82	11.62	Koretsky	2001	English	Journal article	I. Koretsky. 2001. Morphology and systematics of Miocene Phocinae (Mammalia: Carnivora) from Paratethys and the North Atlantic region. Geologica Hungarica Series Palaeontologica 54:1-109
Cryptophoca maeotica	species	Phocidae	Ukraine	Northern Hemisphere	Paratethys region	Novovorontsovka	Extinct	Serravallian	Middle Miocene	13.82	11.62	Koretsky	2001	English	Journal article	I. Koretsky. 2001. Morphology and systematics of Miocene Phocinae (Mammalia: Carnivora) from Paratethys and the North Atlantic region. Geologica Hungarica Series Palaeontologica 54:1-109
Praepusa vindobonensis	species	Phocidae	Ukraine	Northern Hemisphere	Paratethys region	Suchaya Kalina	Extinct	Serravallian	Middle Miocene	13.82	11.62	Koretsky	2001	English	Journal article	I. Koretsky. 2001. Morphology and systematics of Miocene Phocinae (Mammalia: Carnivora) from Paratethys and the North Atlantic region. Geologica Hungarica Series Palaeontologica 54:1-109
Praepusa vindobonensis	species	Phocidae	Ukraine	Northern Hemisphere	Paratethys region	Olenevka	Extinct	Serravallian	Middle Miocene	13.82	11.62	Koretsky	2001	English	Journal article	I. Koretsky. 2001. Morphology and systematics of Miocene Phocinae (Mammalia: Carnivora) from Paratethys and the North Atlantic region. Geologica Hungarica Series Palaeontologica 54:1-109
Pontophoca sarmatica	species	Phocidae	Ukraine	Northern Hemisphere	Paratethys region	Vasilyevka	Extinct	Serravallian	Middle Miocene	13.82	11.62	Koretsky	2001	English	Journal article	I. Koretsky. 2001. Morphology and systematics of Miocene Phocinae (Mammalia: Carnivora) from Paratethys and the North Atlantic region. Geologica Hungarica Series Palaeontologica 54:1-109
Monachopsis pontica	species	Phocidae	Ukraine	Northern Hemisphere	Paratethys region	Velikaya Lepeticha	Extinct	Serravallian	Middle Miocene	13.82	11.62	Koretsky	2001	English	Journal article	I. Koretsky. 2001. Morphology and systematics of Miocene Phocinae (Mammalia: Carnivora) from Paratethys and the North Atlantic region. Geologica Hungarica Series Palaeontologica 54:1-109
Praepusa vindobonensis	species	Phocidae	Ukraine	Northern Hemisphere	Paratethys region	Maryupol	Extinct	Serravallian	Middle Miocene	13.82	11.62	Koretsky	2001	English	Journal article	I. Koretsky. 2001. Morphology and systematics of Miocene Phocinae (Mammalia: Carnivora) from Paratethys and the North Atlantic region. Geologica Hungarica Series Palaeontologica 54:1-109
Monachopsis pontica	species	Phocidae	Moldova	Northern Hemisphere	Paratethys region	Gidigich	Extinct	Serravallian	Middle Miocene	13.82	11.62	Koretsky	2001	English	Journal article	I. Koretsky. 2001. Morphology and systematics of Miocene Phocinae (Mammalia: Carnivora) from Paratethys and the North Atlantic region. Geologica Hungarica Series Palaeontologica 54:1-109
Cryptophoca maeotica	species	Phocidae	Moldova	Northern Hemisphere	Paratethys region	Kalfa	Extinct	Tortonian	Late Miocene	11.1	9.7	Koretsky	2001	English	Journal article	I. Koretsky. 2001. Morphology and systematics of Miocene Phocinae (Mammalia: Carnivora) from Paratethys and the North Atlantic region. Geologica Hungarica Series Palaeontologica 54:1-109
Cryptophoca maeotica	species	Phocidae	Moldova	Northern Hemisphere	Paratethys region	Kayiry	Extinct	Serravallian	Middle Miocene	13.82	11.62	Koretsky	2001	English	Journal article	I. Koretsky. 2001. Morphology and systematics of Miocene Phocinae (Mammalia: Carnivora) from Paratethys and the North Atlantic region. Geologica Hungarica Series Palaeontologica 54:1-109
Valenictus	genus	Odobenidae	United States	Northern Hemisphere	Eastern North Pacific	Deguynos	Extinct	Piacenzian	Pliocene	3.6	2.588	Atterholt	2007	English	Abstract	J. Atterholt, G. Jefferson, and E. Schachner. 2007. New marine vertebrates from the Yuha Member of the Deguynos Formation of Anza-Borrego Desert State Park. Journal of Vertebrate Paleontology 27(3):42A
Histriophoca alekseevi	species	Phocidae	Moldova	Northern Hemisphere	Paratethys region	Chisinau	Extinct	Serravallian	Middle Miocene	12.7	11.608	Koretsky	2001	English	Journal article	I. Koretsky. 2001. Morphology and systematics of Miocene Phocinae (Mammalia: Carnivora) from Paratethys and the North Atlantic region. Geologica Hungarica Series Palaeontologica 54:1-109
Monachopsis pontica	species	Phocidae	Moldova	Northern Hemisphere	Paratethys region	Chisinau	Extinct	Serravallian	Middle Miocene	12.7	11.608	Koretsky	2001	English	Journal article	I. Koretsky. 2001. Morphology and systematics of Miocene Phocinae (Mammalia: Carnivora) from Paratethys and the North Atlantic region. Geologica Hungarica Series Palaeontologica 54:1-109
Praepusa pannonica	species	Phocidae	Moldova	Northern Hemisphere	Paratethys region	Chisinau	Extinct	Serravallian	Middle Miocene	12.7	11.608	Koretsky	2001	English	Journal article	I. Koretsky. 2001. Morphology and systematics of Miocene Phocinae (Mammalia: Carnivora) from Paratethys and the North Atlantic region. Geologica Hungarica Series Palaeontologica 54:1-109
Praepusa vindobonensis	species	Phocidae	Moldova	Northern Hemisphere	Paratethys region	Chisinau	Extinct	Serravallian	Middle Miocene	12.7	11.608	Koretsky	2001	English	Journal article	I. Koretsky. 2001. Morphology and systematics of Miocene Phocinae (Mammalia: Carnivora) from Paratethys and the North Atlantic region. Geologica Hungarica Series Palaeontologica 54:1-109
Sarmatonectes sintsovi	species	Phocidae	Moldova	Northern Hemisphere	Paratethys region	Chisinau	Extinct	Serravallian	Middle Miocene	12.7	11.608	Koretsky	2001	English	Journal article	I. Koretsky. 2001. Morphology and systematics of Miocene Phocinae (Mammalia: Carnivora) from Paratethys and the North Atlantic region. Geologica Hungarica Series Palaeontologica 54:1-109
Pontophoca sarmatica	species	Phocidae	Moldova	Northern Hemisphere	Paratethys region	Chisinau	Extinct	Serravallian	Middle Miocene	12.7	11.608	Koretsky	2001	English	Journal article	I. Koretsky. 2001. Morphology and systematics of Miocene Phocinae (Mammalia: Carnivora) from Paratethys and the North Atlantic region. Geologica Hungarica Series Palaeontologica 54:1-109
Cryptophoca maeotica	species	Phocidae	Moldova	Northern Hemisphere	Paratethys region	Kuchiyery	Extinct	Serravallian	Middle Miocene	13.82	11.62	Koretsky	2001	English	Journal article	I. Koretsky. 2001. Morphology and systematics of Miocene Phocinae (Mammalia: Carnivora) from Paratethys and the North Atlantic region. Geologica Hungarica Series Palaeontologica 54:1-109
Pontophoca sarmatica	species	Phocidae	Moldova	Northern Hemisphere	Paratethys region	Tiraspol	Extinct	Serravallian	Middle Miocene	13.82	11.62	Koretsky	2001	English	Journal article	I. Koretsky. 2001. Morphology and systematics of Miocene Phocinae (Mammalia: Carnivora) from Paratethys and the North Atlantic region. Geologica Hungarica Series Palaeontologica 54:1-109
Pontophoca sarmatica	species	Phocidae	Russia	Northern Hemisphere	Paratethys region	Tsymlyansk	Extinct	Serravallian	Middle Miocene	13.82	11.62	Koretsky	2001	English	Journal article	I. Koretsky. 2001. Morphology and systematics of Miocene Phocinae (Mammalia: Carnivora) from Paratethys and the North Atlantic region. Geologica Hungarica Series Palaeontologica 54:1-109
Praepusa vindobonensis	species	Phocidae	Azerbaijan	Northern Hemisphere	Paratethys region	Perekishkyul	Extinct	Serravallian	Middle Miocene	13.82	11.62	Koretsky	2001	English	Journal article	I. Koretsky. 2001. Morphology and systematics of Miocene Phocinae (Mammalia: Carnivora) from Paratethys and the North Atlantic region. Geologica Hungarica Series Palaeontologica 54:1-109
Pontophoca sarmatica	species	Phocidae	Azerbaijan	Northern Hemisphere	Paratethys region	Perekishkyul	Extinct	Serravallian	Middle Miocene	13.82	11.62	Koretsky	2001	English	Journal article	I. Koretsky. 2001. Morphology and systematics of Miocene Phocinae (Mammalia: Carnivora) from Paratethys and the North Atlantic region. Geologica Hungarica Series Palaeontologica 54:1-109
Praepusa vindobonensis	species	Phocidae	Kazakhstan	Northern Hemisphere	Paratethys region	No information	Extinct	Serravallian	Middle Miocene	13.82	11.62	Koretsky	2001	English	Journal article	I. Koretsky. 2001. Morphology and systematics of Miocene Phocinae (Mammalia: Carnivora) from Paratethys and the North Atlantic region. Geologica Hungarica Series Palaeontologica 54:1-109
Praepusa vindobonensis	species	Phocidae	Austria	Northern Hemisphere	Paratethys region	Heilegenstadt	Extinct	Serravallian	Middle Miocene	13.82	11.62	Koretsky	2001	English	Journal article	I. Koretsky. 2001. Morphology and systematics of Miocene Phocinae (Mammalia: Carnivora) from Paratethys and the North Atlantic region. Geologica Hungarica Series Palaeontologica 54:1-109
Cryptophoca maeotica	species	Phocidae	Malta	Northern Hemisphere	Mediterranean Sea	Globigerina Limestone	Extinct	Langhian	Middle Miocene	15.97	13.82	Koretsky	2001	English	Journal article	I. Koretsky. 2001. Morphology and systematics of Miocene Phocinae (Mammalia: Carnivora) from Paratethys and the North Atlantic region. Geologica Hungarica Series Palaeontologica 54:1-109
Cryptophoca maeotica	species	Phocidae	Italy	Northern Hemisphere	Mediterranean Sea	No Information	Extinct	Tortonian	Late Miocene	11.62	5.333	Koretsky	2001	English	Journal article	I. Koretsky. 2001. Morphology and systematics of Miocene Phocinae (Mammalia: Carnivora) from Paratethys and the North Atlantic region. Geologica Hungarica Series Palaeontologica 54:1-109
Monachopsis pontica	species	Phocidae	Romania	Northern Hemisphere	Paratethys region	Dobrogea	Extinct	Serravallian	Middle Miocene	13.82	11.62	Koretsky	2001	English	Journal article	I. Koretsky. 2001. Morphology and systematics of Miocene Phocinae (Mammalia: Carnivora) from Paratethys and the North Atlantic region. Geologica Hungarica Series Palaeontologica 54:1-109
Praepusa pannonica	species	Phocidae	Romania	Northern Hemisphere	Paratethys region	Dobrogea	Extinct	Serravallian	Middle Miocene	13.82	11.62	Koretsky	2001	English	Journal article	I. Koretsky. 2001. Morphology and systematics of Miocene Phocinae (Mammalia: Carnivora) from Paratethys and the North Atlantic region. Geologica Hungarica Series Palaeontologica 54:1-109
Cryptophoca maeotica	species	Phocidae	Romania	Northern Hemisphere	Paratethys region	Dobrogea	Extinct	Serravallian	Middle Miocene	13.82	11.62	Koretsky	2001	English	Journal article	I. Koretsky. 2001. Morphology and systematics of Miocene Phocinae (Mammalia: Carnivora) from Paratethys and the North Atlantic region. Geologica Hungarica Series Palaeontologica 54:1-109
Pontophoca sarmatica	species	Phocidae	Romania	Northern Hemisphere	Paratethys region	Dobrogea	Extinct	Serravallian	Middle Miocene	13.82	11.62	Koretsky	2001	English	Journal article	I. Koretsky. 2001. Morphology and systematics of Miocene Phocinae (Mammalia: Carnivora) from Paratethys and the North Atlantic region. Geologica Hungarica Series Palaeontologica 54:1-109
Desmatophoca oregonensis	species	Desmatophocidae	United States	Northern Hemisphere	Eastern North Pacific	Astoria	Extinct	Burdigalian	Early Miocene	20.44	15.97	Packard	1934	English	Journal article	E. L. Packard and R. Kellogg. 1934. A new cetothere from the Miocene Astoria Formation of Newport, Oregon. Contributions to Palaeontology Carnegie Institution of Washington 3-62
Leptophoca proxima	species	Phocidae	United States	Northern Hemisphere	Western North Atlantic	Calvert	Extinct	Langhian	Middle Miocene	15.97	13.82	True.	1906	English	Journal article	F. W. True. 1906. Description of a new genus and species of fossil seal from the Miocene of Maryland. Proceedings of the United States National Museum 30:835-840
Pinnarctidion rayi	species	Enaliarctid	United States	Northern Hemisphere	Eastern North Pacific	Nye	Extinct	Burdigalian	Early Miocene	20.43	13.6	Berta	1994	English	Journal article	A. Berta. 1994. A new species of phocoid pinniped Pinnarctidion from the early Miocene of Oregon. Journal of Vertebrate Paleontology 14(3):405-413
Pinnarctidion rayi	species	Enaliarctid	United States	Northern Hemisphere	Eastern North Pacific	Nye	Extinct	Burdigalian	Early Miocene	20.43	13.6	Berta	1994	English	Journal article	A. Berta. 1994. A new species of phocoid pinniped Pinnarctidion from the early Miocene of Oregon. Journal of Vertebrate Paleontology 14(3):405-413
Neotherium mirum	species	Odobenidae	United States	Northern Hemisphere	Eastern North Pacific	Round Mountain Silt	Extinct	Langhian	Middle Miocene	15.97	13.82	Kellogg	1931	English	Journal article	R. Kellogg. 1931. Pelagic mammals of the Temblor Formation of the Kern River region, California. Proceedings of the California Academy of Science 19(12):217-397
Pseudotaria muramotoi	species	Odobenidae	Japan	Northern Hemisphere	Western North Pacific	Ichibangawa	Extinct	Tortonian	Middle Miocene	13.82	7.246	Kohno	2006	English	Journal article	N. Kohno. 2006. A new Miocene odobenid (Mammalia: Carnivora) from Hokkaido, Japan, and its implications for odobenid phylogeny. Journal of Vertebrate Paleontology 26(2):411-421
Praepusa vindobonensis	species	Phocidae	Austria	Northern Hemisphere	Paratethys region	Nussdorf	Extinct	Serravallian	Middle Miocene	12.7	11.608	Toula	1897	English	Journal article	F. Toula. 1897. Phoca vindobonensis n. sp. von Nussdorf in Wien. . Beiträge Palaeontologie Oesterreich-Ungarns und des Orients (Mojsisovics und Neumayer) 11:47-70
Ontocetus emmonsi	species	Odobenidae	Belgium	Northern Hemisphere	North Sea	Lillo	Extinct	Piacenzian	Pliocene	3.6	2.588	Du Bus	1867	French	Journal article	B. Du Bus. 1867. Sur quelques mammiferes du crag d'Anvers. Bulletins de L'Academie Royale des Sciences, des Lettres et des Beaux-Arts 24:562-577
Leptophoca proxima	species	Phocidae	Belgium	Northern Hemisphere	North Sea	Diest	Extinct	Tortonian	Late Miocene	11.62	7.246	Misonne	1958	French	Journal article	X. Misonne. 1958. Faune du Tertiare et du Pleistocene inferieur de Belgique (Oiseaux et mammiferes) Donnees paleontologiques. Institute Royal des Sciences Naturelles de Belgique. Bulletin 34(5):1-36
Leptophoca proxima	species	Phocidae	Belgium	Northern Hemisphere	North Sea	Diest	Extinct	Tortonian	Late Miocene	11.62	7.246	Misonne	1958	French	Journal article	X. Misonne. 1958. Faune du Tertiare et du Pleistocene inferieur de Belgique (Oiseaux et mammiferes) Donnees paleontologiques. Institute Royal des Sciences Naturelles de Belgique. Bulletin 34(5):1-37
Leptophoca proxima	species	Phocidae	Belgium	Northern Hemisphere	North Sea	Berchem	Extinct	Langhian	Middle Miocene	15.97	11.62	Van Beneden	1876	French	Journal article	P. J. Van Beneden. 1876. Les phoques fossiles du bassin d'Anvers. Bulletins de l'Academie Royale des Sciences, des Lettres et des Beaux-Arts de Belgique 41:783-814
Prophoca rousseaui	species	Phocidae	Belgium	Northern Hemisphere	North Sea	Diest	Extinct	Tortonian	Late Miocene	11.62	7.246	Van Beneden	1876	French	Journal article	P. J. Van Beneden. 1876. Les phoques fossiles du bassin d'Anvers. Bulletins de l'Academie Royale des Sciences, des Lettres et des Beaux-Arts de Belgique 41:783-816
Platyphoca vulgaris	species	Phocidae	Belgium	Northern Hemisphere	North Sea	Kattendijk	Extinct	Piacenzian	Pliocene	5.333	2.588	Misonne	1958	French	Journal article	X. Misonne. 1958. Faune du Tertiare et du Pleistocene inferieur de Belgique (Oiseaux et mammiferes) Donnees paleontologiques. Institute Royal des Sciences Naturelles de Belgique. Bulletin 34(5):1-41
Ontocetus emmonsi	species	Odobenidae	Belgium	Northern Hemisphere	North Sea	Antwerpen	Extinct	Piacenzian	Pliocene	5.333	2.588	Du Bus	1867	French	Journal article	B. Du Bus. 1867. Sur quelques mammiferes du crag d'Anvers. Bulletins de L'Academie Royale des Sciences, des Lettres et des Beaux-Arts 24:562-577
Ontocetus emmonsi	species	Odobenidae	Belgium	Northern Hemisphere	North Sea	Antwerpen	Extinct	Piacenzian	Pliocene	5.333	2.588	Misonne	1958	French	Journal article	X. Misonne. 1958. Faune du Tertiare et du Pleistocene inferieur de Belgique (Oiseaux et mammiferes) Donnees paleontologiques. Institute Royal des Sciences Naturelles de Belgique. Bulletin 34(5):1-42
Gryphoca similis	species	Phocidae	Belgium	Northern Hemisphere	North Sea	Antwerpen	Extinct	Piacenzian	Pliocene	5.333	2.588	Misonne	1958	French	Journal article	X. Misonne. 1958. Faune du Tertiare et du Pleistocene inferieur de Belgique (Oiseaux et mammiferes) Donnees paleontologiques. Institute Royal des Sciences Naturelles de Belgique. Bulletin 34(5):1-44
Thalassoleon inouei	species	Otariidae	Japan	Northern Hemisphere	Western North Pacific	Senhata	Extinct	Messinian	Pliocene	5.333	3.6	Kohno	1992	English	Journal article	N. Kohno. 1992. A new Pliocene fur seal (Carnivora: Otariidae) from the Senhata Formation on the Boso Peninsula, Japan. Natural History Research 2(1):15-28
Leptophoca proxima	species	Phocidae	United States	Northern Hemisphere	Western North Atlantic	Calvert	Extinct	Langhian	Middle Miocene	15.97	13.82	Shattuck	1904	English	Book/Book Chapter	G. B. Shattuck. 1904. Geological and paleontological relations, with a review of earlier investigations. Maryland Geological Survey Miocene Text xxxiii-clv
Leptophoca proxima	species	Phocidae	United States	Northern Hemisphere	Western North Atlantic	Calvert	Extinct	Langhian	Middle Miocene	15.97	13.82	Petuch	1992	English	Journal article	E. J. Petuch. 1992. New ecphoras (Gastropoda: Thaididae: Ecphorinae) from the Calvert Formation of Maryland (Langhian Miocene). The Nautilus 106(2):68-71
Leptophoca proxima	species	Phocidae	United States	Northern Hemisphere	Western North Atlantic	Calvert	Extinct	Langhian	Middle Miocene	15.97	13.82	Barwick	1939	English	Journal article	A. R. Barwick. 1939. Miocene porpoise (Delphinodon dividum) from southern Maryland. American Midland Natualist 22:154-159
Leptophoca proxima	species	Phocidae	United States	Northern Hemisphere	Western North Atlantic	Calvert	Extinct	Langhian	Middle Miocene	15.97	13.82	Berry	1937	English	Journal article	C. T. Berry. 1937. More complete remains of a chelonian, Syllomus crispatus Cope, from the Miocene of Virginia. American Museum Novitates 953:1-19
Leptophoca proxima	species	Phocidae	United States	Northern Hemisphere	Western North Atlantic	Calvert	Extinct	Langhian	Middle Miocene	15.97	13.82	Marx	2015	English	Journal article	F. G. Marx and R. E. Fordyce. 2015. Baleen boom and bust: a synthesis of mysticete phylogeny, diversity and disparity. Royal Society Open Science 2:140434
Frisiphoca affine	species	Phocidae	United States	Northern Hemisphere	Western North Atlantic	St Marys	Extinct	Messinian	Late Miocene	11.6	5.3	Dewaele	2018	English	Journal article	L. Dewaele, C. M. Peredo, P. Meyvisch and S. Louwye. 2018. Diversity of late Neogene Monachinae (Carnivora, Phocidae) from the North Atlantic, with the description of two new species. Royal Society Open Science 5(172437):1-27
Phocidae	Family	Phocidae	Austria	Northern Hemisphere	Paratethys region	Vienna Basin	Extinct	Tortonian	Late Miocene	11.62	7.246	Zapfre	1937	German	Journal article	H. Zapfe. 1937. Sonderabdruck aus Verhandlungen der Zoologisch-Botanischen Gesellschaft in Wien. Ein bemerkenswerter Phocidenfund aus dem Torton des Wiener-Beckens 86/87:271-276
Monachopsis pontica	species	Phocidae	Russia	Northern Hemisphere	Paratethys region	No Information	Extinct	Serravallian	Middle Miocene	12.7	11.608	Belyaeva	1948	English	Book/Book Chapter	E. I. Belyaeva. 1948. Catalogue of Tertiary Fossil Sites of the Land Mammals in the U.S.S.R.
Proterozetes ulysses	species	Otariidae	United States	Northern Hemisphere	Eastern North Pacific	Port Orford	Extinct	Upper Pleistocene	Pleistocene	2.588	0.0117	Barnes	2006	English	Book/Book Chapter	L. G. Barnes, C. E. Ray, and I. Koretsky. 2006. A new Pliocene sea lion, Proterozetes ulysses (Mammalia: Otariidae) from Oregon, U.S.A. Mesozoic and Cenozoic Vertebrates and Paleoenvironments 57-77
Miophoca vetusta	species	Phocidae	Netherlands	Northern Hemisphere	North Sea	Aalten Member	Extinct	Langhian	Middle Miocene	15.97	13.82	Schneider	2005	English	Journal article	S. Schneider and K. Heissig. 2005. An early seal (Mammalia, Pinnipedia) from the Middle Miocene (Langhian) of Miste (The Netherlands). Scripta Geologica 129:151-158
Homiphoca capensis	species	Phocidae	South Africa	Southern Hemisphere	Eastern South Atlantic	No Information	Extinct	Piacenzian	Pliocene	5.333	2.588	Avery	2011	English	Journal article	G. A. Avery and R. G. Klein. 2011. Review of fossil phocid and otariid seals from the southern and western coasts of South Africa. Transactions of the Royal Society of South Africa 66(1):14-24
Odobenus mandanoensis	species	Odobenidae	Japan	Northern Hemisphere	Western North Pacific	Mandano	Extinct	Middle Pleistocene	Pleistocene	2.588	0.0117	Tomida	1989	English	Journal article	Y. Tomida. 1989. A new walrus (Carnivora, Odobenidae) from the middle Pleistocene of the Boso Peninsula, Japan, and its implication on odobenid paleobiology. Bulletin of the National Science Museum, Series C (Geology & Paleontology) 15(3):109-119
Callorhinus gilmorei	species	Otariidae	United States	Northern Hemisphere	Eastern North Pacific	Rio Dell	Extinct	Middle Pleistocene	Pleistocene	2.588	0.781	Boessenecker	2007	English	Abstract	R. Boessenecker. 2007. New records of fossil fur seals and walruses (Carnivora, Pinnipedia) from the late Neogene of northern California. Journal of Vertebrate Paleontology 27(3):50A
Enaliarctidae	family	Enaliarctid	Japan	Northern Hemisphere	Western North Pacific	Akeyo	Extinct	Burdigalian	Early Miocene	20.44	15.97	Kohno	1992	English	Journal article	N. Kohno. 1992. An Early Miocene enaliarctine pinniped (Carnivora: Otariidae) fro the western North Pacific. Bulletin of the Mizunami Fossil Museum 19:273-292
Enaliarctidae	family	Enaliarctid	Japan	Northern Hemisphere	Western North Pacific	Akeyo	Extinct	Burdigalian	Early Miocene	20.44	15.97	Kohno	1992	English	Journal article	N. Kohno. 1992. An Early Miocene enaliarctine pinniped (Carnivora: Otariidae) fro the western North Pacific. Bulletin of the Mizunami Fossil Museum 19:273-292
Acrophoca	genus	Phocidae	Chile	Southern Hemisphere	Eastern South Pacific	Bahía Inglesa	Extinct	Late Miocene	Late Miocene	11.608	5.333	Walsh	2002	English	Journal article	S. Walsh and D. Naish. 2002. Fossil seals from late Neogene deposits in South America: A new pinniped (Carnivora, Mammalia) assemblage from Chile. Palaeontology 45(4):821-842
Acrophoca	genus	Phocidae	Chile	Southern Hemisphere	Eastern South Pacific	Bahía Inglesa	Extinct	Tortonian	Late Miocene	11.62	7.246	Walsh	2002	English	Journal article	S. Walsh and D. Naish. 2002. Fossil seals from late Neogene deposits in South America: A new pinniped (Carnivora, Mammalia) assemblage from Chile. Palaeontology 45(4):821-843
Piscophoca	genus	Phocidae	Chile	Southern Hemisphere	Eastern South Pacific	Bahía Inglesa	Extinct	Tortonian	Late Miocene	11.62	7.246	Walsh	2002	English	Journal article	S. Walsh and D. Naish. 2002. Fossil seals from late Neogene deposits in South America: A new pinniped (Carnivora, Mammalia) assemblage from Chile. Palaeontology 45(4):821-844
Callorhinus gilmorei	species	Otariidae	United States	Northern Hemisphere	Eastern North Pacific	Purisima	Extinct	Gelasian	Pleistocene	2.588	1.806	Boessenecker	2007	English	Abstract	R. Boessenecker. 2007. New records of fossil fur seals and walruses (Carnivora, Pinnipedia) from the late Neogene of northern California. Journal of Vertebrate Paleontology 27(3):50A
Allodesmus megallos	species	Desmatophocidae	Japan	Northern Hemisphere	Western North Pacific	Haraichi	Extinct	Tortonian	Late Miocene	11.62	7.246	Hasegawa	2000	Japanese	Journal article	Y. Hasegawa, Y. Takakuwa, H. Nakajima and H. Matsuoka. 2000. Miocene Otariid (Allodesminae) scapula from Haraichi Formation, Tomioka Group, Gunma, Japan. Bulletin of the Gunma Museum of Natural History 4:47-56
Ontocetus emmonsi	species	Odobenidae	United States	Northern Hemisphere	Western North Atlantic	Yorktown	Extinct	Zanclean	Pliocene	4.9	3.9	Kohno	2008	English	Journal article	N. Kohno and C. E. Ray. 2008. Pliocene walruses from the Yorktown Formation of Virginia and North Carolina, and a systematic revision of the North Atlantic Pliocene walruses. Virginia Museum of Natural History Special Publication 14:39-80
Ontocetus emmonsi	species	Odobenidae	United States	Northern Hemisphere	Western North Atlantic	Yorktown	Extinct	Zanclean	Pliocene	4.9	3.9	Kohno	2008	English	Journal article	N. Kohno and C. E. Ray. 2008. Pliocene walruses from the Yorktown Formation of Virginia and North Carolina, and a systematic revision of the North Atlantic Pliocene walruses. Virginia Museum of Natural History Special Publication 14:39-80
Ontocetus emmonsi	species	Odobenidae	United States	Northern Hemisphere	Western North Atlantic	Yorktown	Extinct	Zanclean	Pliocene	4.9	3.9	Kohno	2008	English	Journal article	N. Kohno and C. E. Ray. 2008. Pliocene walruses from the Yorktown Formation of Virginia and North Carolina, and a systematic revision of the North Atlantic Pliocene walruses. Virginia Museum of Natural History Special Publication 14:39-80
Ontocetus emmonsi	species	Odobenidae	United States	Northern Hemisphere	Western North Atlantic	Yorktown	Extinct	Zanclean	Pliocene	4.9	3.9	Kohno	2008	English	Journal article	N. Kohno and C. E. Ray. 2008. Pliocene walruses from the Yorktown Formation of Virginia and North Carolina, and a systematic revision of the North Atlantic Pliocene walruses. Virginia Museum of Natural History Special Publication 14:39-80
Ontocetus emmonsi	species	Odobenidae	United States	Northern Hemisphere	Western North Atlantic	Yorktown	Extinct	Zanclean	Pliocene	4.9	3.9	Leidy	1859	English	Journal article	J. Leidy. 1859. [Remarks on Dromatherium sylvestre and Ontocetus emmonsi]. Proceedings of the Academy of Natural Sciences of Philadelphia 1859:162
Ontocetus emmonsi	species	Odobenidae	United States	Northern Hemisphere	Western North Atlantic	Yorktown	Extinct	Zanclean	Pliocene	4.9	3.9	Kohno	2008	English	Journal article	N. Kohno and C. E. Ray. 2008. Pliocene walruses from the Yorktown Formation of Virginia and North Carolina, and a systematic revision of the North Atlantic Pliocene walruses. Virginia Museum of Natural History Special Publication 14:39-80
Ontocetus emmonsi	species	Odobenidae	United States	Northern Hemisphere	Western North Atlantic	Yorktown	Extinct	Piacenzian	Pliocene	4.9	3.9	Kohno	2008	English	Journal article	N. Kohno and C. E. Ray. 2008. Pliocene walruses from the Yorktown Formation of Virginia and North Carolina, and a systematic revision of the North Atlantic Pliocene walruses. Virginia Museum of Natural History Special Publication 14:39-80
Ontocetus	genus	Odobenidae	Netherlands	Northern Hemisphere	North Sea	No Information	Extinct	Late Miocene	Late Miocene	11.608	5.333	Van Deinse	1964	Dutch	Journal article	A. B. Van Deinse. 1964. De fossiele en recente walrussen van Nederland. Zoologische mededeelingen 39:187-205
Ontocetus	genus	Odobenidae	Netherlands	Northern Hemisphere	North Sea	No Information	Extinct	Miocene	Mio-Pliocene	23.03	2.588	Van Deinse	1964	Dutch	Journal article	A. B. Van Deinse. 1964. De fossiele en recente walrussen van Nederland. Zoologische mededeelingen 39:187-205
Ontocetus	genus	Odobenidae	Netherlands	Northern Hemisphere	North Sea	Westkapelle Ground	Extinct	Pleistocene	Pleistocene	2.588	0.0117	Van Deinse	1964	Dutch	Journal article	A. B. Van Deinse. 1964. De fossiele en recente walrussen van Nederland. Zoologische mededeelingen 39:187-205
Ontocetus	genus	Odobenidae	Netherlands	Northern Hemisphere	North Sea	No Information	Extinct	Pliocene	Pliocene	5.333	0.0117	Van Deinse	1964	Dutch	Journal article	A. B. Van Deinse. 1964. De fossiele en recente walrussen van Nederland. Zoologische mededeelingen 39:187-205
Ontocetus emmonsi	species	Odobenidae	United States	Northern Hemisphere	Western North Atlantic	Yorktown	Extinct	Zanclean	Pliocene	4.9	3.9	Kohno	2008	English	Journal article	N. Kohno and C. E. Ray. 2008. Pliocene walruses from the Yorktown Formation of Virginia and North Carolina, and a systematic revision of the North Atlantic Pliocene walruses. Virginia Museum of Natural History Special Publication 14:39-80
Ontocetus emmonsi	species	Odobenidae	United States	Northern Hemisphere	Western North Atlantic	Yorktown	Extinct	Zanclean	Pliocene	4.9	3.9	Kohno	2008	English	Journal article	N. Kohno and C. E. Ray. 2008. Pliocene walruses from the Yorktown Formation of Virginia and North Carolina, and a systematic revision of the North Atlantic Pliocene walruses. Virginia Museum of Natural History Special Publication 14:39-80
Ontocetus emmonsi	species	Odobenidae	United States	Northern Hemisphere	Western North Atlantic	Yorktown	Extinct	Zanclean	Pliocene	4.9	3.9	Kohno	2008	English	Journal article	N. Kohno and C. E. Ray. 2008. Pliocene walruses from the Yorktown Formation of Virginia and North Carolina, and a systematic revision of the North Atlantic Pliocene walruses. Virginia Museum of Natural History Special Publication 14:39-80
Ontocetus	genus	Odobenidae	Belgium	Northern Hemisphere	North Sea	Diest	Extinct	Miocene	Late Miocene	11.62	7.246	Van Beneden	1876	French	Journal article	P. J. Van Beneden. 1876. Les phoques fossiles du bassin d'Anvers. Bulletins de l'Academie Royale des Sciences, des Lettres et des Beaux-Arts de Belgique 41:783-820
Ontocetus emmonsi	species	Odobenidae	United States	Northern Hemisphere	Western North Atlantic	Yorktown	Extinct	Zanclean	Pliocene	4.9	3.9	Kohno	2008	English	Journal article	N. Kohno and C. E. Ray. 2008. Pliocene walruses from the Yorktown Formation of Virginia and North Carolina, and a systematic revision of the North Atlantic Pliocene walruses. Virginia Museum of Natural History Special Publication 14:39-80
Ontocetus emmonsi	species	Odobenidae	United States	Northern Hemisphere	Western North Atlantic	Yorktown	Extinct	Zanclean	Pliocene	4.9	3.9	Kohno	2008	English	Journal article	N. Kohno and C. E. Ray. 2008. Pliocene walruses from the Yorktown Formation of Virginia and North Carolina, and a systematic revision of the North Atlantic Pliocene walruses. Virginia Museum of Natural History Special Publication 14:39-80
Ontocetus emmonsi	species	Odobenidae	United States	Northern Hemisphere	Western North Atlantic	Yorktown	Extinct	Zanclean	Pliocene	4.9	3.9	Kohno	2008	English	Journal article	N. Kohno and C. E. Ray. 2008. Pliocene walruses from the Yorktown Formation of Virginia and North Carolina, and a systematic revision of the North Atlantic Pliocene walruses. Virginia Museum of Natural History Special Publication 14:39-80
Ontocetus emmonsi	species	Odobenidae	United States	Northern Hemisphere	Western North Atlantic	Yorktown	Extinct	Zanclean	Pliocene	4.9	3.9	Kohno	2008	English	Journal article	N. Kohno and C. E. Ray. 2008. Pliocene walruses from the Yorktown Formation of Virginia and North Carolina, and a systematic revision of the North Atlantic Pliocene walruses. Virginia Museum of Natural History Special Publication 14:39-80
Ontocetus emmonsi	species	Odobenidae	United States	Northern Hemisphere	Western North Atlantic	Yorktown	Extinct	Zanclean	Pliocene	4.9	3.9	Kohno	2008	English	Journal article	N. Kohno and C. E. Ray. 2008. Pliocene walruses from the Yorktown Formation of Virginia and North Carolina, and a systematic revision of the North Atlantic Pliocene walruses. Virginia Museum of Natural History Special Publication 14:39-80
Ontocetus emmonsi	species	Odobenidae	United States	Northern Hemisphere	Western North Atlantic	Canepatch	Extinct	Upper Pleistocene	Pleistocene	2.588	0.0117	Kohno	2008	English	Journal article	N. Kohno and C. E. Ray. 2008. Pliocene walruses from the Yorktown Formation of Virginia and North Carolina, and a systematic revision of the North Atlantic Pliocene walruses. Virginia Museum of Natural History Special Publication 14:39-80
Ontocetus emmonsi	species	Odobenidae	United States	Northern Hemisphere	Western North Atlantic	Raysor	Extinct	Piacenzian	Pliocene	3.6	2.588	Kohno	2008	English	Journal article	N. Kohno and C. E. Ray. 2008. Pliocene walruses from the Yorktown Formation of Virginia and North Carolina, and a systematic revision of the North Atlantic Pliocene walruses. Virginia Museum of Natural History Special Publication 14:39-80
Ontocetus emmonsi	species	Odobenidae	United States	Northern Hemisphere	Western North Atlantic	Goose Creek	Extinct	Piacenzian	Pliocene	5.333	2.588	Kohno	2008	English	Journal article	N. Kohno and C. E. Ray. 2008. Pliocene walruses from the Yorktown Formation of Virginia and North Carolina, and a systematic revision of the North Atlantic Pliocene walruses. Virginia Museum of Natural History Special Publication 14:39-80
Ontocetus emmonsi	species	Odobenidae	United States	Northern Hemisphere	Western North Atlantic	No Information	Extinct	Zanclean	Pliocene	5.333	2.588	Kohno	2008	English	Journal article	N. Kohno and C. E. Ray. 2008. Pliocene walruses from the Yorktown Formation of Virginia and North Carolina, and a systematic revision of the North Atlantic Pliocene walruses. Virginia Museum of Natural History Special Publication 14:39-80
Ontocetus emmonsi	species	Odobenidae	United States	Northern Hemisphere	Western North Atlantic	No Information	Extinct	Piacenzian	Pliocene	5.333	3.6	Kohno	2008	English	Journal article	N. Kohno and C. E. Ray. 2008. Pliocene walruses from the Yorktown Formation of Virginia and North Carolina, and a systematic revision of the North Atlantic Pliocene walruses. Virginia Museum of Natural History Special Publication 14:39-80
Ontocetus emmonsi	species	Odobenidae	United States	Northern Hemisphere	Western North Atlantic	No Information	Extinct	Piacenzian	Pliocene	5.333	2.588	Kohno	2008	English	Journal article	N. Kohno and C. E. Ray. 2008. Pliocene walruses from the Yorktown Formation of Virginia and North Carolina, and a systematic revision of the North Atlantic Pliocene walruses. Virginia Museum of Natural History Special Publication 14:39-80
Ontocetus emmonsi	species	Odobenidae	United States	Northern Hemisphere	Western North Atlantic	No Information	Extinct	Upper Pleistocene	Pliocene	5.333	0.0117	Kohno	2008	English	Journal article	N. Kohno and C. E. Ray. 2008. Pliocene walruses from the Yorktown Formation of Virginia and North Carolina, and a systematic revision of the North Atlantic Pliocene walruses. Virginia Museum of Natural History Special Publication 14:39-80
Ontocetus emmonsi	species	Odobenidae	United States	Northern Hemisphere	Western North Atlantic	No Information	Extinct	Upper Pleistocene	Pleistocene	2.588	0.0117	Kohno	2008	English	Journal article	N. Kohno and C. E. Ray. 2008. Pliocene walruses from the Yorktown Formation of Virginia and North Carolina, and a systematic revision of the North Atlantic Pliocene walruses. Virginia Museum of Natural History Special Publication 14:39-80
Ontocetus emmonsi	species	Odobenidae	United States	Northern Hemisphere	Western North Atlantic	No Information	Extinct	Piacenzian	Pliocene	23.03	2.588	Kohno	2008	English	Journal article	N. Kohno and C. E. Ray. 2008. Pliocene walruses from the Yorktown Formation of Virginia and North Carolina, and a systematic revision of the North Atlantic Pliocene walruses. Virginia Museum of Natural History Special Publication 14:39-80
Ontocetus emmonsi	species	Odobenidae	United States	Northern Hemisphere	Western North Atlantic	No Information	Extinct	Piacenzian	Pliocene	23.03	2.588	Kohno	2008	English	Journal article	N. Kohno and C. E. Ray. 2008. Pliocene walruses from the Yorktown Formation of Virginia and North Carolina, and a systematic revision of the North Atlantic Pliocene walruses. Virginia Museum of Natural History Special Publication 14:39-80
Ontocetus emmonsi	species	Odobenidae	United States	Northern Hemisphere	Western North Atlantic	No Information	Extinct	Piacenzian	Pliocene	23.03	2.588	Kohno	2008	English	Journal article	N. Kohno and C. E. Ray. 2008. Pliocene walruses from the Yorktown Formation of Virginia and North Carolina, and a systematic revision of the North Atlantic Pliocene walruses. Virginia Museum of Natural History Special Publication 14:39-80
Ontocetus emmonsi	species	Odobenidae	United States	Northern Hemisphere	Western North Atlantic	Tamiami	Extinct	Zanclean	Pliocene	3.6	2.588	Kohno	2008	English	Journal article	N. Kohno and C. E. Ray. 2008. Pliocene walruses from the Yorktown Formation of Virginia and North Carolina, and a systematic revision of the North Atlantic Pliocene walruses. Virginia Museum of Natural History Special Publication 14:39-80
Ontocetus emmonsi	species	Odobenidae	United States	Northern Hemisphere	Western North Atlantic	Bone Valley	Extinct	Zanclean	Pliocene	5.333	3.6	Kohno	2008	English	Journal article	N. Kohno and C. E. Ray. 2008. Pliocene walruses from the Yorktown Formation of Virginia and North Carolina, and a systematic revision of the North Atlantic Pliocene walruses. Virginia Museum of Natural History Special Publication 14:39-80
Monotherium	genus	Phocidae	Netherlands	Northern Hemisphere	North Sea	Eibergen Member	Extinct	Serravallian	Middle Miocene	13.82	11.62	Van Deinse	1920	English	Journal article	A. B. Van Deinse. 1920. On fossil Cetacea and Pinnipedia in the Netherlands. Koninkiljke Akademie van Wetenschappen (Netherlands). Afdeeling Natuurkunde 29:1356-1355
Ontocetus emmonsi	species	Odobenidae	United States	Northern Hemisphere	Western North Atlantic	Bone Valley	Extinct	Piacenzian	Pliocene	10.3	4.9	Kohno	2008	English	Journal article	N. Kohno and C. E. Ray. 2008. Pliocene walruses from the Yorktown Formation of Virginia and North Carolina, and a systematic revision of the North Atlantic Pliocene walruses. Virginia Museum of Natural History Special Publication 14:39-80
Ontocetus	genus	Odobenidae	Netherlands	Northern Hemisphere	North Sea	Eibergen Member	Extinct	Serravallian	Middle Miocene	13.82	11.62	Van Deinse	1920	English	Journal article	A. B. Van Deinse. 1920. On fossil Cetacea and Pinnipedia in the Netherlands. Koninkiljke Akademie van Wetenschappen (Netherlands). Afdeeling Natuurkunde 29:1356-1357
Ontocetus emmonsi	species	Odobenidae	United States	Northern Hemisphere	Western North Atlantic	Tamiami	Extinct	Piacenzian	Pliocene	3.6	2.588	Kohno	2008	English	Journal article	N. Kohno and C. E. Ray. 2008. Pliocene walruses from the Yorktown Formation of Virginia and North Carolina, and a systematic revision of the North Atlantic Pliocene walruses. Virginia Museum of Natural History Special Publication 14:39-80
Ontocetus emmonsi	species	Odobenidae	United States	Northern Hemisphere	Western North Atlantic	Tamiami	Extinct	Piacenzian	Pliocene	3.6	2.588	Kohno	2008	English	Journal article	N. Kohno and C. E. Ray. 2008. Pliocene walruses from the Yorktown Formation of Virginia and North Carolina, and a systematic revision of the North Atlantic Pliocene walruses. Virginia Museum of Natural History Special Publication 14:39-80
Ontocetus emmonsi	species	Odobenidae	United States	Northern Hemisphere	Western North Atlantic	No Information	Extinct	Piacenzian	Pliocene	4.9	1.8	Kohno	2008	English	Journal article	N. Kohno and C. E. Ray. 2008. Pliocene walruses from the Yorktown Formation of Virginia and North Carolina, and a systematic revision of the North Atlantic Pliocene walruses. Virginia Museum of Natural History Special Publication 14:39-80
Phocanella	genus	Phocidae	Belgium	Northern Hemisphere	North Sea	Kattendijk	Extinct	Zanclean	Pliocene	5.333	3.6	Friant	1944	English	Journal article	M. Friant. 1944. Le femur des phocides scaldisiens; son interpretation morphologique. Musee royal d'Histoire naturelle de Belgique 20(12):1-4
Ontocetus emmonsi	species	Odobenidae	United States	Northern Hemisphere	Western North Atlantic	No Information	Extinct	Piacenzian	Pliocene	3.6	2.588	Kohno	2008	English	Journal article	N. Kohno and C. E. Ray. 2008. Pliocene walruses from the Yorktown Formation of Virginia and North Carolina, and a systematic revision of the North Atlantic Pliocene walruses. Virginia Museum of Natural History Special Publication 14:39-80
Ontocetus emmonsi	species	Odobenidae	United States	Northern Hemisphere	Western North Atlantic	No Information	Extinct	Piacenzian	Pliocene	4.9	2.588	Kohno	2008	English	Journal article	N. Kohno and C. E. Ray. 2008. Pliocene walruses from the Yorktown Formation of Virginia and North Carolina, and a systematic revision of the North Atlantic Pliocene walruses. Virginia Museum of Natural History Special Publication 14:39-80
Ontocetus emmonsi	species	Odobenidae	United States	Northern Hemisphere	Western North Atlantic	Bermont	Extinct	Gelasian	Pleistocene	1.8	0.3	Kohno	2008	English	Journal article	N. Kohno and C. E. Ray. 2008. Pliocene walruses from the Yorktown Formation of Virginia and North Carolina, and a systematic revision of the North Atlantic Pliocene walruses. Virginia Museum of Natural History Special Publication 14:39-80
Allodesmus	genus	Desmatophocidae	United States	Northern Hemisphere	Eastern North Pacific	"Topanga"	Extinct	Langhian	Middle Miocene	15.97	13.82	Howard	1987	English	Journal article	H. Howard and L. G. Barnes. 1987. Middle Miocene marine birds from the foothills of the Santa Ana Mountains, Orange County, California. Contributions in Science, Natural History Museum of Los Angeles County 383:1-9
Neotherium	genus	Odobenidae	United States	Northern Hemisphere	Eastern North Pacific	"Topanga"	Extinct	Langhian	Middle Miocene	15.97	13.82	Velez-Juarbe	2017	English	Journal article	J. Velez-Juarbe. 2017. Eotaria citrica, sp. nov., a new stem otariid from the “Topanga” formation of Southern California. PeerJ 5:e3022
Ontocetus emmonsi	species	Odobenidae	United Kingdom	Northern Hemisphere	North Sea	Norwich Crag	Extinct	Piacenzian	Pleistocene	2.588	1.806	Kohno	2008	English	Journal article	N. Kohno and C. E. Ray. 2008. Pliocene walruses from the Yorktown Formation of Virginia and North Carolina, and a systematic revision of the North Atlantic Pliocene walruses. Virginia Museum of Natural History Special Publication 14:39-80
Ontocetus emmonsi	species	Odobenidae	Belgium	Northern Hemisphere	North Sea	Lillo	Extinct	Piacenzian	Pliocene	3.6	2.588	Kohno	2008	English	Journal article	N. Kohno and C. E. Ray. 2008. Pliocene walruses from the Yorktown Formation of Virginia and North Carolina, and a systematic revision of the North Atlantic Pliocene walruses. Virginia Museum of Natural History Special Publication 14:39-80
Ontocetus emmonsi	species	Odobenidae	Netherlands	Northern Hemisphere	North Sea	Grebbeberg	Extinct	Upper Pleistocene	Pleistocene	2.588	0.0117	Bosscha	1986	English	Journal article	D. P. Bosscha Erdbrink and P. J. H. Van Bree. 1986. Fossil Odobenidae in some Dutch collections (Mammalia, Carnivora). Beaufortia 36(2):13-33
Gryphoca similis	species	Phocidae	United States	Northern Hemisphere	Western North Atlantic	Yorktown	Extinct	Zanclean	Pliocene	4.9	3.9	Koretsky	2008	English	Journal article	I. A. Koretsky and C. E. Ray. 2008. Phocidae of the Pliocene of eastern USA. Virginia Museum of Natural History Special Publication 14:81-140
Imagotariinae	subfamily	Odobenidae	Japan	Northern Hemisphere	Western North Pacific	Goudo	Extinct	Langhian	Middle Miocene	15.97	13.82	Kohno	1991	English	Journal article	N. Kohno and Y. Hasegawa. 1991. A new occurrence of imagotariine pinniped from the middle Miocene Goudo Formation in Higashimatsuyama City, Saitama, Japan. Transactions and Proceedings of the Palaeontological Society of Japan, New Series 162:801-805
Neotherium	genus	Odobenidae	Japan	Northern Hemisphere	Western North Pacific	Itahana	Extinct	Middle Miocene	Middle Miocene	15.97	11.608	Miyazaki	1985	English	Journal article	S. Miyazaki and H. Horikawa. 1985. Odobenidae cf. Neotherium from the Middle Miocene of Yoshii Town, Gunma Prefecture, Central Japan. The Association for the Geological Collaboration in Japan Monograph 30:75-90
Enaliarctidae	family	Enaliarctid	Japan	Northern Hemisphere	Western North Pacific	Akeyo	Extinct	Burdigalian	Early Miocene	20.44	15.97	Kohno	1992	English	Journal article	N. Kohno. 1992. An Early Miocene enaliarctine pinniped (Carnivora: Otariidae) fro the western North Pacific. Bulletin of the Mizunami Fossil Museum 19:273-292
Enaliarctidae	family	Enaliarctid	Japan	Northern Hemisphere	Western North Pacific	Oidawara	Extinct	Middle Miocene	Middle Miocene	15.97	11.608	Kohno	1992	English	Journal article	N. Kohno. 1992. An Early Miocene enaliarctine pinniped (Carnivora: Otariidae) fro the western North Pacific. Bulletin of the Mizunami Fossil Museum 19:273-292
Allodesmus	genus	Desmatophocidae	Japan	Northern Hemisphere	Western North Pacific	Kanomata-zawa	Extinct	Middle Miocene	Middle Miocene	15.97	11.608	Miyazaki	1995	English	Journal article	S. Miyazaki, H. Horikawa, N. Kohno, K. Hirota, M. Kimura, Y. Hasegawa, Y. Tomida, L. G. Barnes, and C. E. Ray. 1995. Summary of the fossil record of pinnipeds of Japan, and comparisons with that from the eastern North Pacific. The Island Arc 3:361-372
Homiphoca capensis	species	Phocidae	United States	Northern Hemisphere	Western North Atlantic	Yorktown	Extinct	Zanclean	Pliocene	4.9	3.9	Koretsky	2008	English	Journal article	I. A. Koretsky and C. E. Ray. 2008. Phocidae of the Pliocene of eastern USA. Virginia Museum of Natural History Special Publication 14:81-143
Allodesminae	subfamily	Desmatophocidae	Japan	Northern Hemisphere	Western North Pacific	Haraichi	Extinct	Serravallian	Middle Miocene	13.82	11.62	Miyazaki	1995	English	Journal article	S. Miyazaki, H. Horikawa, N. Kohno, K. Hirota, M. Kimura, Y. Hasegawa, Y. Tomida, L. G. Barnes, and C. E. Ray. 1995. Summary of the fossil record of pinnipeds of Japan, and comparisons with that from the eastern North Pacific. The Island Arc 3:361-373
Homiphoca capensis	species	Phocidae	United States	Northern Hemisphere	Western North Atlantic	Bone Valley	Extinct	Zanclean	Pliocene	5.333	3.6	Koretsky	2008	English	Journal article	I. A. Koretsky and C. E. Ray. 2008. Phocidae of the Pliocene of eastern USA. Virginia Museum of Natural History Special Publication 14:81-144
Ontocetus emmonsi	species	Odobenidae	United Kingdom	Northern Hemisphere	North Sea	Red Crag	Extinct	Piacenzian	Pliocene	3.6	2.588	Lankester	1865	English	Journal article	E. R. Lankester. 1865. On the sources of the mammalian fossils of the Red Crag, and the discovery of a new mammal in that deposit, allied to the walrus. Quarterly Journal of the Geological Society of London 21:221-233
Monotherium	genus	Phocidae	Germany	Northern Hemisphere	North Sea	No Information	Extinct	Miocene	Miocene	23.03	5.333	Springhorn	1978	German	Journal article	R. Springhorn. 1978. Extremitatenreste einer Monchsrobbe (Phocidae, Carnivora, Mammalia) aus dem Miozan von Bocholt (Niederrhein). Palaentologische Zeitschrift 52(1/2):19-27
Ontocetus emmonsi	species	Odobenidae	United Kingdom	Northern Hemisphere	North Sea	Norwich Crag	Extinct	Gelasian	Pleistocene	2.588	1.806	Lankester	1865	English	Journal article	E. R. Lankester. 1865. On the sources of the mammalian fossils of the Red Crag, and the discovery of a new mammal in that deposit, allied to the walrus. Quarterly Journal of the Geological Society of London 21:221-234
Ontocetus emmonsi	species	Odobenidae	United Kingdom	Northern Hemisphere	North Sea	Forest Bed	Extinct	Middle Pleistocene	Pleistocene	0.781	0.126	Newton	1882	English	Journal article	E. T. Newton. 1882. The Vertebrata of the Forest Bed Series of Norfolk and Suffolk. Memoirs of the Geological Survey. England and Wales 1-143
Imagotariinae	subfamily	Odobenidae	Japan	Northern Hemisphere	Western North Pacific	Yamami	Extinct	Burdigalian	Early Miocene	20.44	15.97	Miyazaki	1995	English	Journal article	S. Miyazaki, H. Horikawa, N. Kohno, K. Hirota, M. Kimura, Y. Hasegawa, Y. Tomida, L. G. Barnes, and C. E. Ray. 1995. Summary of the fossil record of pinnipeds of Japan, and comparisons with that from the eastern North Pacific. The Island Arc 3:361-375
Imagotariinae	subfamily	Odobenidae	Japan	Northern Hemisphere	Western North Pacific	Ogawa	Extinct	Late Miocene	Late Miocene	11.608	5.333	Miyazaki	1995	English	Journal article	S. Miyazaki, H. Horikawa, N. Kohno, K. Hirota, M. Kimura, Y. Hasegawa, Y. Tomida, L. G. Barnes, and C. E. Ray. 1995. Summary of the fossil record of pinnipeds of Japan, and comparisons with that from the eastern North Pacific. The Island Arc 3:361-376
Allodesminae	subfamily	Desmatophocidae	Japan	Northern Hemisphere	Western North Pacific	Fujina	Extinct	Middle Miocene	Middle Miocene	15.97	11.608	Miyazaki	1995	English	Journal article	S. Miyazaki, H. Horikawa, N. Kohno, K. Hirota, M. Kimura, Y. Hasegawa, Y. Tomida, L. G. Barnes, and C. E. Ray. 1995. Summary of the fossil record of pinnipeds of Japan, and comparisons with that from the eastern North Pacific. The Island Arc 3:361-377
Ontocetus emmonsi	species	Odobenidae	United Kingdom	Northern Hemisphere	North Sea	No Information	Extinct	Middle Pleistocene	Pleistocene	2.588	0.781	Newton	1882	English	Journal article	E. T. Newton. 1882. The Vertebrata of the Forest Bed Series of Norfolk and Suffolk. Memoirs of the Geological Survey. England and Wales 1-143
Hydrarctos lomasiensis	species	Otariidae	Peru	Southern Hemisphere	Eastern South Pacific	Pisco	Extinct	Messinian	Late Miocene	7.246	5.333	Pilleri	1990	German	Book/Book Chapter	G. Pilleri. 1990. Zweiter fund von Arctocephalus lomasiensis und Acrophoca longirostris (Pinnipedia) in der Pisco Formation Perus. Beiträge zur Paläontologie der Cetaceen und Pinnipedier der Pisco Formation Perus II:237-240
Pontolis	genus	Odobenidae	United States	Northern Hemisphere	Eastern North Pacific	Monterey	Extinct	Tortonian	Late Miocene	7.246	3.6	Barnes	1985	English	Journal article	L. G. Barnes, S. A. McLeod, and R. E. Rashke. 1985. A late Miocene marine vertebrate assemblage from Southern California. National Geographic Society Research Reports 21:13-22
Otaria fischeri	species	Otariidae	Argentina	Southern Hemisphere	Western South Atlantic	Entrerriana	Extinct	Tortonian	Late Miocene	11.62	7.246	Gervais	1880	English	Book/Book Chapter	P. Gervais and F. Ameghino. 1880. Les Mammifres Fossiles: de L'Amrique Du Sud 1-255
Palaeotaria henriettae	species	No information	France	Northern Hemisphere	North Sea	Rennes	Extinct	Chattian	Late Oligocene	28.1	23.03	Kellogg	1922	English	Journal article	R. Kellogg. 1922. Pinnipeds from Miocene and Pleistocene deposits of California. University of California Publications in Geological Sciences 13(4):23-132
Phoca (Phoca) moori	species	Phocidae	United Kingdom	Northern Hemisphere	North Sea	Red Crag	Extinct	Piacenzian	Pliocene	3.6	2.588	Kellogg	1922	English	Journal article	R. Kellogg. 1922. Pinnipeds from Miocene and Pleistocene deposits of California. University of California Publications in Geological Sciences 13(4):23-132
Praepusa vindobonensis	species	Phocidae	Slovakia	Northern Hemisphere	Paratethys region	Trnavský kraj	Extinct	Messinian	Late Miocene	11.608	5.333	Kellogg	1922	English	Journal article	R. Kellogg. 1922. Pinnipeds from Miocene and Pleistocene deposits of California. University of California Publications in Geological Sciences 13(4):23-132
Phoca (Phoca) moori	species	Phocidae	United Kingdom	Northern Hemisphere	North Sea	Red Crag	Extinct	Piacenzian	Pliocene	3.6	2.588	Newton	1890	English	Journal article	R. T. Newton. 1890. On some new mammals from the Red and Norwich Crags. The Quarterly Journal of the Geological Society of London 46:444-453
Phocanella pumila	species	Phocidae	United Kingdom	Northern Hemisphere	North Sea	Red Crag	Extinct	Piacenzian	Pliocene	3.6	2.588	Newton	1890	English	Journal article	R. T. Newton. 1890. On some new mammals from the Red and Norwich Crags. The Quarterly Journal of the Geological Society of London 46:444-453
Imagotaria downsi	species	Odobenidae	United States	Northern Hemisphere	Eastern North Pacific	Valmonte	Extinct	Tortonian	Late Miocene	13.6	10.3	Langenwalter	1975	English	Journal article	P. E. Langenwalter. 1975. Marine studies of San Pedro Bay, California. Chordates: The fossil vertebrates of the Los Angeles-Long Beach harbors region 9:36-54
Odobenidae	family	Odobenidae	United States	Northern Hemisphere	Eastern North Pacific	Valmonte	Extinct	Clarendonian	Late Miocene	13.6	10.3	Lyon	1941	English	Journal article	G. M. Lyon. 1941. A Miocene sea lion from Lomita, California. University of California Publications in Zoology 47:23-41
Neotherium	genus	Odobenidae	Mexico	Northern Hemisphere	Eastern North Pacific	Rosarito Beach	Extinct	Langhian	Middle Miocene	15.97	13.82	Aanda-Manteca	2005	Spanish	Abstract	F. J. Aranda-Manteca. 2005. Fauna local La Mision, Mioceno Medio, Baja California, Mexico. Congresso Latino-Americano de Paleontologia de Vertebrados II:30-31
Praepusa vindobonensis	species	Phocidae	Austria	Northern Hemisphere	Paratethys region	Hernals	Extinct	Langhian	Middle Miocene	15.97	13.82	Pia	1934	German	Journal article	J. Pia and O. Sickenberg. 1934. Katalog der in den Osterreichischen sammlungen befindlichen Saugetierreste des Jung-Tertiars Osterreichs un der Randgebiete. Denkschriften des Naturhistorischen Museums in Wien 4:1-546
Ontocetus emmonsi	species	Odobenidae	Netherlands	Northern Hemisphere	North Sea	Oosterhout	Extinct	Zanclean	Pliocene	5.333	2.588	Wijnker	2008	English	Journal article	E. Wijnker, T. J. Bor, F. P. Wesselingh, D. K. Munsterman, H. Brinkhuis, A. W. Burger, H. B. Vonhof, K. Post, K. Hoedemakers, A. C. Janse, and N. Taverne. 2008. Neogene stratigraphy of the Langenboom locality (Noord-Brabant, Netherlands). Netherlands Journal of Geosciences 87(2):165-180
Prophoca rousseaui	species	Phocidae	United States	Northern Hemisphere	Western North Atlantic	No Information	Extinct	Upper Pleistocene	Pleistocene	2.588	0.0117	Koretsky	2008	English	Journal article	I. A. Koretsky and C. E. Ray. 2008. Phocidae of the Pliocene of eastern USA. Virginia Museum of Natural History Special Publication 14:81-147
Monachopsis pontica	species	Phocidae	Ukraine	Northern Hemisphere	Paratethys region	Chersonian	Extinct	Langhian	Late Miocene	11.62	7.246	Salberg	1973	Russian	Book/Book Chapter	I. A. Dubrovo and K. V. Kapelist. 1973. Catalog of Localities of Tertiary Vertebrates of the USSR. 1-159
Pelagiarctos	genus	Odobenidae	United States	Northern Hemisphere	Eastern North Pacific	"Topanga"	Extinct	Burdigalian	Early Miocene	20.44	13.82	Boessenecker	2013	English	Journal article	R. W. Boessenecker and M. Churchill. 2013. A Reevaluation of the Morphology, Paleoecology, and Phylogenetic Relationships of the Enigmatic Walrus Pelagiarctos. PLoS One 8(1):e5411
Prophoca rousseaui	species	Phocidae	Belgium	Northern Hemisphere	North Sea	Berchem	Extinct	Tortonian	Middle Miocene	15.97	11.62	Van Beneden	1876	French	Journal article	P. J. Van Beneden. 1876. Les phoques fossiles du bassin d'Anvers. Bulletins de l'Academie Royale des Sciences, des Lettres et des Beaux-Arts de Belgique 41:783-819
Gryphoca similis	species	Phocidae	Belgium	Northern Hemisphere	North Sea	Berchem	Extinct	Tortonian	Middle Miocene	15.97	11.62	Van Beneden	1876	French	Journal article	P. J. Van Beneden. 1876. Les phoques fossiles du bassin d'Anvers. Bulletins de l'Academie Royale des Sciences, des Lettres et des Beaux-Arts de Belgique 41:783-822
Nanophoca vitulinoides	species	Phocidae	Belgium	Northern Hemisphere	North Sea	Diest	Extinct	Langhian	Late Miocene	11.62	7.246	Van Beneden	1876	French	Journal article	P. J. Van Beneden. 1876. Les phoques fossiles du bassin d'Anvers. Bulletins de l'Academie Royale des Sciences, des Lettres et des Beaux-Arts de Belgique 41:783-803
Phocanella	genus	Phocidae	France	Northern Hemisphere	North Sea	Maine-et-Loire	Extinct	Langhian	Middle Miocene	15.97	13.82	Ginsburg	1995	English	Journal article	L. Ginsburg and M. Bonneau. 1995. La succession des faunes de mammiferes miocenes de Pontigne (Maine-et-Loire, France). Bulletin de Musee national Histoire naturell 4(2-4):313-328
Leptophoca proxima	species	Phocidae	United States	Northern Hemisphere	Western North Atlantic	Calvert	Extinct	Langhian	Middle Miocene	15.97	13.82	Koretsky	2001	English	Journal article	I. Koretsky. 2001. Morphology and systematics of Miocene Phocinae (Mammalia: Carnivora) from Paratethys and the North Atlantic region. Geologica Hungarica Series Palaeontologica 54:1-109
Leptophoca proxima	species	Phocidae	United States	Northern Hemisphere	Western North Atlantic	Calvert	Extinct	Langhian	Middle Miocene	15.97	13.82	Koretsky	2001	English	Journal article	I. Koretsky. 2001. Morphology and systematics of Miocene Phocinae (Mammalia: Carnivora) from Paratethys and the North Atlantic region. Geologica Hungarica Series Palaeontologica 54:1-109
Leptophoca proxima	species	Phocidae	United States	Northern Hemisphere	Western North Atlantic	Calvert	Extinct	Langhian	Middle Miocene	15.97	13.82	Koretsky	2001	English	Journal article	I. Koretsky. 2001. Morphology and systematics of Miocene Phocinae (Mammalia: Carnivora) from Paratethys and the North Atlantic region. Geologica Hungarica Series Palaeontologica 54:1-109
Leptophoca proxima	species	Phocidae	United States	Northern Hemisphere	Western North Atlantic	Calvert	Extinct	Langhian	Middle Miocene	15.97	13.82	Koretsky	2001	English	Journal article	I. Koretsky. 2001. Morphology and systematics of Miocene Phocinae (Mammalia: Carnivora) from Paratethys and the North Atlantic region. Geologica Hungarica Series Palaeontologica 54:1-109
Leptophoca proxima	species	Phocidae	United States	Northern Hemisphere	Western North Atlantic	Calvert	Extinct	Langhian	Middle Miocene	15.97	13.82	Koretsky	2001	English	Journal article	I. Koretsky. 2001. Morphology and systematics of Miocene Phocinae (Mammalia: Carnivora) from Paratethys and the North Atlantic region. Geologica Hungarica Series Palaeontologica 54:1-109
Leptophoca proxima	species	Phocidae	United States	Northern Hemisphere	Western North Atlantic	Calvert	Extinct	Serravallian	Middle Miocene	15.97	13.82	Koretsky	2001	English	Journal article	I. Koretsky. 2001. Morphology and systematics of Miocene Phocinae (Mammalia: Carnivora) from Paratethys and the North Atlantic region. Geologica Hungarica Series Palaeontologica 54:1-109
Leptophoca proxima	species	Phocidae	United States	Northern Hemisphere	Western North Atlantic	Choptank	Extinct	Serravallian	Middle Miocene	13.82	11.62	Koretsky	2001	English	Journal article	I. Koretsky. 2001. Morphology and systematics of Miocene Phocinae (Mammalia: Carnivora) from Paratethys and the North Atlantic region. Geologica Hungarica Series Palaeontologica 54:1-109
Leptophoca proxima	species	Phocidae	United States	Northern Hemisphere	Western North Atlantic	Calvert	Extinct	Serravallian	Middle Miocene	13.82	11.62	Koretsky	2001	English	Journal article	I. Koretsky. 2001. Morphology and systematics of Miocene Phocinae (Mammalia: Carnivora) from Paratethys and the North Atlantic region. Geologica Hungarica Series Palaeontologica 54:1-109
Leptophoca proxima	species	Phocidae	United States	Northern Hemisphere	Western North Atlantic	Calvert	Extinct	Serravallian	Middle Miocene	13.82	11.62	Koretsky	2001	English	Journal article	I. Koretsky. 2001. Morphology and systematics of Miocene Phocinae (Mammalia: Carnivora) from Paratethys and the North Atlantic region. Geologica Hungarica Series Palaeontologica 54:1-109
Leptophoca proxima	species	Phocidae	United States	Northern Hemisphere	Western North Atlantic	Calvert	Extinct	Langhian	Middle Miocene	13.82	11.62	Koretsky	2001	English	Journal article	I. Koretsky. 2001. Morphology and systematics of Miocene Phocinae (Mammalia: Carnivora) from Paratethys and the North Atlantic region. Geologica Hungarica Series Palaeontologica 54:1-109
Leptophoca proxima	species	Phocidae	United States	Northern Hemisphere	Western North Atlantic	Calvert	Extinct	Langhian	Middle Miocene	15.97	13.82	Koretsky	2001	English	Journal article	I. Koretsky. 2001. Morphology and systematics of Miocene Phocinae (Mammalia: Carnivora) from Paratethys and the North Atlantic region. Geologica Hungarica Series Palaeontologica 54:1-109
Leptophoca proxima	species	Phocidae	United States	Northern Hemisphere	Western North Atlantic	Calvert	Extinct	Langhian	Middle Miocene	15.97	13.82	Koretsky	2001	English	Journal article	I. Koretsky. 2001. Morphology and systematics of Miocene Phocinae (Mammalia: Carnivora) from Paratethys and the North Atlantic region. Geologica Hungarica Series Palaeontologica 54:1-109
Leptophoca proxima	species	Phocidae	United States	Northern Hemisphere	Western North Atlantic	Calvert	Extinct	Langhian	Middle Miocene	15.97	13.82	Koretsky	2001	English	Journal article	I. Koretsky. 2001. Morphology and systematics of Miocene Phocinae (Mammalia: Carnivora) from Paratethys and the North Atlantic region. Geologica Hungarica Series Palaeontologica 54:1-109
Leptophoca proxima	species	Phocidae	United States	Northern Hemisphere	Western North Atlantic	Calvert	Extinct	Langhian	Middle Miocene	15.97	13.82	Koretsky	2001	English	Journal article	I. Koretsky. 2001. Morphology and systematics of Miocene Phocinae (Mammalia: Carnivora) from Paratethys and the North Atlantic region. Geologica Hungarica Series Palaeontologica 54:1-109
Leptophoca proxima	species	Phocidae	United States	Northern Hemisphere	Western North Atlantic	Calvert	Extinct	Langhian	Middle Miocene	15.97	13.82	Koretsky	2001	English	Journal article	I. Koretsky. 2001. Morphology and systematics of Miocene Phocinae (Mammalia: Carnivora) from Paratethys and the North Atlantic region. Geologica Hungarica Series Palaeontologica 54:1-109
Gryphoca similis	species	Phocidae	Netherlands	Northern Hemisphere	North Sea	No Information	Extinct	Piacenzian	Miocene	23.03	5.333	Van Deinse	1920	English	Journal article	A. B. Van Deinse. 1920. On fossil Cetacea and Pinnipedia in the Netherlands. Koninkiljke Akademie van Wetenschappen (Netherlands). Afdeeling Natuurkunde 29:1356-1354
Frisiphoca aberrantum	species	Phocidae	Netherlands	Northern Hemisphere	North Sea	Eibergen Member	Extinct	Serravallian	Middle Miocene	11.6	5.3	Van Deinse	1920	English	Journal article	A. B. Van Deinse. 1920. On fossil Cetacea and Pinnipedia in the Netherlands. Koninkiljke Akademie van Wetenschappen (Netherlands). Afdeeling Natuurkunde 29:1356-1356
Phocanella pumila	species	Phocidae	Netherlands	Northern Hemisphere	North Sea	Eibergen Member	Extinct	Serravallian	Middle Miocene	13.82	11.62	Van Deinse	1920	English	Journal article	A. B. Van Deinse. 1920. On fossil Cetacea and Pinnipedia in the Netherlands. Koninkiljke Akademie van Wetenschappen (Netherlands). Afdeeling Natuurkunde 29:1356-1359
Praepusa vindobonensis	species	Phocidae	Slovakia	Northern Hemisphere	Paratethys region	Holic	Extinct	Serravallian	Middle Miocene	12.7	11.608	Bruhl	1860	English	Journal article	C. B. Bruhl. 1860. Der fossil Phocafuss des zoologischen Universitats-Museums zu Pest: Phoca holitschensis. Mittheilungen aus dem K K Zoologischen Institute der Universitat Pest 2:1-17
Leptophoca proxima	species	Phocidae	Belgium	Northern Hemisphere	North Sea	Antwerpen	Extinct	Tortonian	Early Miocene	20.44	11.62	Dollo	1909	English	Journal article	L. Dollo. 1909. The fossil vertebrates of Belgium. Annals of the New York Academy of Science 19(4):99-119
Batavipusa neerlandica	species	Phocidae	Netherlands	Northern Hemisphere	North Sea	No Information	Extinct	Tortonian	Late Miocene	11.62	7.246	Koretsky	2008	English	Journal article	I. A. Koretsky and A. M. M. Peters. 2008. Batavipusa (Carnivora, Phocidae, Phocinae): a new genus from the eastern shore of the North Atlantic Ocean (Miocene seals of the Netherlands, part II). Deinsea 12:53-62
Batavipusa neerlandica	species	Phocidae	Netherlands	Northern Hemisphere	North Sea	Oosterhout	Extinct	Zanclean	Pliocene	5.333	2.588	Koretsky	2008	English	Journal article	I. A. Koretsky and A. M. M. Peters. 2008. Batavipusa (Carnivora, Phocidae, Phocinae): a new genus from the eastern shore of the North Atlantic Ocean (Miocene seals of the Netherlands, part II). Deinsea 12:53-63
Batavipusa neerlandica	species	Phocidae	Belgium	Northern Hemisphere	North Sea	Diest	Extinct	Tortonian	Late Miocene	11.62	7.246	Koretsky	2008	English	Journal article	I. A. Koretsky and A. M. M. Peters. 2008. Batavipusa (Carnivora, Phocidae, Phocinae): a new genus from the eastern shore of the North Atlantic Ocean (Miocene seals of the Netherlands, part II). Deinsea 12:53-64
Pliophoca etrusca	species	Phocidae	Italy	Northern Hemisphere	Mediterranean Sea	Argille Azzurre	Extinct	Piacenzian	Pliocene	3.6	2.588	Tavani	1941	Italian	Journal article	G. Tavani. 1941. Revisione dei resti del pinnipede conservato nel museo di geologia di Pisa. Palaeontographica Italica 40:97-112
Pliophoca etrusca	species	Phocidae	Italy	Northern Hemisphere	Mediterranean Sea	No Information	Extinct	Piacenzian	Pliocene	5.333	2.588	Bianucci	2005	English	Journal article	G. Bianucci and W. Landini. 2005. I paleositi a vertebrati fossili della Provinia di Pisa. Atti della Società Toscana di Scienze Naturali - Memorie serie A 110:1-21
Acrophoca	genus	Phocidae	Chile	Southern Hemisphere	Eastern South Pacific	Bahía Inglesa	Extinct	Tortonian	Late Miocene	11.62	5.333	Pyenson	2014	English	Journal article	N. D. Pyenson, C. S. Gutstein, J. F. Parham, J. P. Le Roux, C. C. Chavarría, H. Little, A. Metallo, V. Rossi, A. M. Valenzuela-Toro, J. Velez-Juarbe, C. M. Santelli, D. R. Rogers, M. A. Cozzuol and M. E. Suárez. 2014. Repeated mass strandings of Miocene marine mammals from Atacama Region of Chile point to sudden death at sea. Proceedings of the Royal Society B
Thalassoleon mexicanus	species	Otariidae	United States	Northern Hemisphere	Eastern North Pacific	Capistrano	Extinct	Messinian	Late Miocene	7.246	5.333	Deméré	2005	English	Journal article	T. A. Deméré and A. Berta. 2005. New skeletal material of Thalassoleon (Otariidae: Pinnipedia) from the late Miocene-early Pliocene (Hemphillian) of California. Bulletin of the Florida Museum of Natural History 45(4):379-411
Thalassoleon mexicanus	species	Otariidae	United States	Northern Hemisphere	Eastern North Pacific	Capistrano	Extinct	Zanclean	Pliocene	5.333	3.6	Deméré	2005	English	Journal article	T. A. Deméré and A. Berta. 2005. New skeletal material of Thalassoleon (Otariidae: Pinnipedia) from the late Miocene-early Pliocene (Hemphillian) of California. Bulletin of the Florida Museum of Natural History 45(4):379-411
Eumetopias kishidai	species	Otariidae	Japan	Northern Hemisphere	Western North Pacific	Sanuki	Extinct	Middle Pleistocene	Pleistocene	1.806	0.781	Shikama	1953	English	Journal article	T. Shikama. 1953. On a fossil remain of sea-lion, Eumetopias (?) kishidai n. sp. from Japan. Scientific Reports of the Yokohama National University Section II(2):10-14
Callorhinus gilmorei	species	Otariidae	Japan	Northern Hemisphere	Western North Pacific	Daineji	Extinct	Piacenzian	Pliocene	3.6	2.588	Kohno	1997	English	Journal article	N. Kohno and Y. Yanagisawa. 1997. The first record of the Pliocene Gilmore fur seal in the western North Pacific Ocean. Bulletin of the National Science Museum Tokyo, Series C 23(3, 4):119-130
Allodesmus naorai	species	Desmatophocidae	Japan	Northern Hemisphere	Western North Pacific	Mito	Extinct	Serravallian	Middle Miocene	13.82	11.62	Kohno	1996	English	Journal article	N. Kohno. 1996. Miocene pinniped Allodesmus (Mammalia: Carnivora); with special reference to the "Mito seal" from Ibaraki Prefecture, Central Japan. Transactions and Proceedings of the Palaeontological Society of Japan, New Series 181:388-404
Thalassoleon mexicanus	species	Otariidae	Japan	Northern Hemisphere	Western North Pacific	Nakawatari	Extinct	Zanclean	Pliocene	5.333	3.6	Miyazaki	1996	English	Journal article	S. Miyazaki. 1996. A new Pliocene fur seal from Tozawa-mura, Yamagata Prefecture, northern Japan. International Geological Conference Abstracts 30:138
Properyptychus argentinus	species	Phocidae	Argentina	Southern Hemisphere	Western South Atlantic	Parana	Extinct	Serravallian	Late Miocene	11.62	5.333	Ameghino	1893	French	Journal article	F. Ameghino. 1893. Periptychus argentinus. Les mammiferes fossiles de la Patagonie australe, in Revue Scientifique 51:13
Pithanotaria starri	species	Otariidae	United States	Northern Hemisphere	Eastern North Pacific	Monterey	Extinct	Tortonian	Late Miocene	7.246	3.6	Barnes	1985	English	Journal article	L. G. Barnes, S. A. McLeod, and R. E. Rashke. 1985. A late Miocene marine vertebrate assemblage from Southern California. National Geographic Society Research Reports 21:13-20
Imagotaria downsi	species	Odobenidae	United States	Northern Hemisphere	Eastern North Pacific	Monterey	Extinct	Tortonian	Late Miocene	7.246	3.6	Barnes	1985	English	Journal article	L. G. Barnes, S. A. McLeod, and R. E. Rashke. 1985. A late Miocene marine vertebrate assemblage from Southern California. National Geographic Society Research Reports 21:13-21
Callorhinus gilmorei	species	Otariidae	United States	Northern Hemisphere	Eastern North Pacific	Rio Dell	Extinct	Piacenzian	Pliocene	3.6	1.806	Boessenecker	2011	English	Journal article	R. W. Boessenecker. 2011. New records of the fur seal Callorhinus (Carnivora: Otariidae) from the Plio-Pleistocene Rio Dell Formation of Northern California and comments on otariid dental evolution. Journal of Vertebrate Paleontology 31(2):454-467
Phocanella	genus	Phocidae	France	Northern Hemisphere	North Sea	Pontigne 3	Extinct	Langhian	Middle Miocene	15.97	13.82	Friant	1947	French	Journal article	M. Friant. 1947. Recherches sur le femur des phocidae. Bulletin du Musee royal d'Hisoire naturelle de Belgique 23(2):1-51
Palmidophoca	genus	Phocidae	France	Northern Hemisphere	North Sea	Luble	Extinct	Tortonian	Late Miocene	11.62	7.246	Ginsburg	1999	French	Journal article	L. Ginsburg and P. Janvier. 1999. Les phoques (Phocidae, Pinnipedia, Carnivora, Mammalia) des faluns Miocenes de L'Anjou. Bulletin de la Societe des Sciences naturelles de l'Ouest de la France, Nouvelle serie 21(4):169-178
Ontocetus emmonsi	species	Odobenidae	Netherlands	Northern Hemisphere	North Sea	Maasvlakte	Extinct	Middle Pleistocene	Pleistocene	0.781	0.126	Oosterschelde	2017	English	Journal article	D. J. Scager, H.-J. Ahrens, F. E. Dieleman, L. W. Hoek Ostende, J. Vos and J. W. F. Reumer. 2017. The Kor & Bot collection revisited, with a biostratigraphic interpretation of the Early Pleistocene Oosterschelde Fauna (Oosterschelde Estuary, the Netherlands). Deinsea 17:16-31
Homiphoca capensis	species	Phocidae	South Africa	Southern Hemisphere	Eastern South Atlantic	No Information	Extinct	Zanclean	Pliocene	5.333	3.6	Avery	2011	English	Journal article	G. A. Avery and R. G. Klein. 2011. Review of fossil phocid and otariid seals from the southern and western coasts of South Africa. Transactions of the Royal Society of South Africa 66(1):14-25
Ontocetus emmonsi	species	Odobenidae	Morocco	Northern Hemisphere	Eastern North Atlantic	No Information	Extinct	Piacenzian	Pliocene	3.6	2.588	Geraads	2006	English	Journal article	D. Geraads. 2006. The late Pliocene locality of Ahl al Oughlam, Morocco; vertebrate fauna and interpretation. Transactions of the Royal Society of South Africa 61(2):97-101
Ontocetus emmonsi	species	Odobenidae	Belgium	Northern Hemisphere	North Sea	Antwerpen	Extinct	Piacenzian	Pliocene	5.333	2.588	Hasse	1909	French	Journal article	G. Hasse. 1909. Les Morses Pliocene poederlien a Anvers. Bulletin de la Societe Belge de Geologie de Paleontologie et D'Hydrologie (Bruxelles) 23:293-322
Ontocetus emmonsi	species	Odobenidae	Netherlands	Northern Hemisphere	North Sea	No Information	Extinct	Piacenzian	Pliocene	3.6	2.588	Kohno	2008	English	Journal article	N. Kohno and C. E. Ray. 2008. Pliocene walruses from the Yorktown Formation of Virginia and North Carolina, and a systematic revision of the North Atlantic Pliocene walruses. Virginia Museum of Natural History Special Publication 14:39-80
Pontolis magnus	species	Odobenidae	United States	Northern Hemisphere	Eastern North Pacific	Empire	Extinct	Tortonian	Late Miocene	11.62	7.246	Shotwell	1951	English	Abstract	J. A. Shotwell. 1951. A fossil sea-lion from Fossil Point, Oregon. Proceedings of the Oregon Academy of Science 2:97
Leptophoca proxima	species	Phocidae	United States	Northern Hemisphere	Western North Atlantic	Calvert	Extinct	Langhian	Middle Miocene	15.97	13.82	Dewaele	2017	English	Journal article	L. Dewaele, O. Lambert, and S. Louwye. 2017. On Prophoca and Leptophoca (Pinnipedia, Phocidae) from the Miocene of the North Atlantic realm: redescription, phylogenetic affinities and paleobiogeographic implications. PeerJ 5:e3024
Leptophoca proxima	species	Phocidae	Netherlands	Northern Hemisphere	North Sea	Breda	Extinct	Burdigalian	Early Miocene	20.44	15.97	Dewaele	2017	English	Journal article	L. Dewaele, O. Lambert, and S. Louwye. 2017. On Prophoca and Leptophoca (Pinnipedia, Phocidae) from the Miocene of the North Atlantic realm: redescription, phylogenetic affinities and paleobiogeographic implications. PeerJ 5:e3024
Leptophoca proxima	species	Phocidae	United States	Northern Hemisphere	Western North Atlantic	Calvert	Extinct	Langhian	Middle Miocene	15.97	13.82	Dewaele	2017	English	Journal article	L. Dewaele, O. Lambert, and S. Louwye. 2017. On Prophoca and Leptophoca (Pinnipedia, Phocidae) from the Miocene of the North Atlantic realm: redescription, phylogenetic affinities and paleobiogeographic implications. PeerJ 5:e3024
Leptophoca proxima	species	Phocidae	United States	Northern Hemisphere	Western North Atlantic	St Marys	Extinct	Tortonian	Late Miocene	11.62	7.246	Dewaele	2017	English	Journal article	L. Dewaele, O. Lambert, and S. Louwye. 2017. On Prophoca and Leptophoca (Pinnipedia, Phocidae) from the Miocene of the North Atlantic realm: redescription, phylogenetic affinities and paleobiogeographic implications. PeerJ 5:e3024
Pithanotaria starri	species	Otariidae	United States	Northern Hemisphere	Eastern North Pacific	Monterey	Extinct	Tortonian	Late Miocene	11.62	7.246	Kellogg	1925	English	Journal article	R. Kellogg. 1925. A new fossil sirenian from Santa Barbara County, California. Carnegie Institution of Washington 348:9-11
Imagotaria downsi	species	Odobenidae	United States	Northern Hemisphere	Eastern North Pacific	Monterey	Extinct	Tortonian	Late Miocene	11.62	7.246	Mitchell	1968	English	Journal article	E. D. Mitchell. 1968. The Mio-Pliocene pinniped Imagotaria. Journal of the Fisheries Research Board of Canada 25(9):1843-1903
Homiphoca capensis	species	Phocidae	South Africa	Southern Hemisphere	Eastern South Atlantic	Varswater	Extinct	Zanclean	Pliocene	5.333	3.6	Muizon	1980	English	Journal article	C. Muizon and Q.B. Hendey. 1980. Late Tertiary seals of the South Atlantic Ocean. Annals of the South African Museum 82(3):91-128
Palmidophoca callirhoe	species	Phocidae	France	Northern Hemisphere	North Sea	Les Beilleaux	Extinct	Langhian	Middle Miocene	15.97	13.82	Ginsburg	1975	French	Journal article	L. Ginsburg and P. Janvier. 1975. Les mammiferes marins des faluns de la Touraine et de l'Anjou: faune, gisements et paleobiologie. Bulletin Society E. sci. Anjou, N. S. 9:73-96
Hadrokirus martini	species	Phocidae	Peru	Southern Hemisphere	Eastern South Pacific	Pisco	Extinct	Messinian	Late Miocene	7.246	5.333	Amson	2013	English	Journal article	E. Amson and C. Muizon. 2013. A new durophagous phocid (Mammalia: Carnivora) from the late Neogene of Peru and considerations on monachine seals phylogeny. Journal of Systematic Palaeontology 12(5):523-548
Piscophoca	genus	Phocidae	Peru	Southern Hemisphere	Eastern South Pacific	Pisco	Extinct	Tortonian	Late Miocene	11.62	7.246	Collareta	2017	English	Journal article	A. Collareta, O. Lambert, W. Landini, C. Di Celma, E. Malinverno, R. Varas-Malca, M. Urbina and G. Bianucci. 2017. Did the giant extinct shark Carcharocles megalodon target small prey? Bite marks on marine mammal remains from the late Miocene of Peru. Palaeogeography, Palaeoclimatology, Palaeoecology 469:84-91
Valenictus imperialensis	species	Odobenidae	United States	Northern Hemisphere	Eastern North Pacific	San Joaquin	Extinct	Zanclean	Pliocene	5.333	3.6	Repenning	1977	English	Journal article	C. A. Repenning and R. H. Tedford. 1977. Otarioid seals of the Neogene. Geological Survey Professional Paper 992:1-113
Thalassoleon macnallyae	species	Otariidae	United States	Northern Hemisphere	Eastern North Pacific	Purisima	Extinct	Messinian	Late Miocene	7.246	5.333	Repenning	1977	English	Journal article	C. A. Repenning and R. H. Tedford. 1977. Otarioid seals of the Neogene. Geological Survey Professional Paper 992:1-113
Thalassoleon macnallyae	species	Otariidae	United States	Northern Hemisphere	Eastern North Pacific	Purisima	Extinct	Messinian	Late Miocene	7.246	5.333	Repenning	1977	English	Journal article	C. A. Repenning and R. H. Tedford. 1977. Otarioid seals of the Neogene. Geological Survey Professional Paper 992:1-113
Thalassoleon macnallyae	species	Otariidae	United States	Northern Hemisphere	Eastern North Pacific	Purisima	Extinct	Piacenzian	Pliocene	3.6	2.588	Repenning	1977	English	Journal article	C. A. Repenning and R. H. Tedford. 1977. Otarioid seals of the Neogene. Geological Survey Professional Paper 992:1-113
Dusignathus santacruzensis	species	Odobenidae	United States	Northern Hemisphere	Eastern North Pacific	Purisima	Extinct	Messinian	Late Miocene	7.246	3.6	Kellogg	1927	English	Journal article	R. Kellogg. 1927. Fossil Pinnipeds from California. Contributions to Palaeontology from the Carnegie Institution of Washington 27-37
Dusignathus santacruzensis	species	Odobenidae	United States	Northern Hemisphere	Eastern North Pacific	Purisima	Extinct	Messinian	Late Miocene	7.246	3.6	Repenning	1977	English	Journal article	C. A. Repenning and R. H. Tedford. 1977. Otarioid seals of the Neogene. Geological Survey Professional Paper 992:1-113
Dusignathus santacruzensis	species	Odobenidae	Mexico	Northern Hemisphere	Eastern North Pacific	Almejas	Extinct	Messinian	Late Miocene	7.246	5.333	Repenning	1977	English	Journal article	C. A. Repenning and R. H. Tedford. 1977. Otarioid seals of the Neogene. Geological Survey Professional Paper 992:1-113
Dusignathus santacruzensis	species	Odobenidae	United States	Northern Hemisphere	Eastern North Pacific	Purisima	Extinct	Messinian	Late Miocene	7.246	5.333	Repenning	1977	English	Journal article	C. A. Repenning and R. H. Tedford. 1977. Otarioid seals of the Neogene. Geological Survey Professional Paper 992:1-113
Valenictus	genus	Odobenidae	United States	Northern Hemisphere	Eastern North Pacific	Purisima	Extinct	Zanclean	Pliocene	5.333	3.6	Boessenecker	2017	English	Journal article	R. W. Boessenecker. 2017. A new early Pliocene record of the toothless walrus Valenictus (Carnivora, Odobenidae) from the Purisima Formation of northern California. PaleoBios 34:1-6
Dusignathus santacruzensis	species	Odobenidae	United States	Northern Hemisphere	Eastern North Pacific	Purisima	Extinct	Messinian	Late Miocene	7.246	5.333	Repenning	1977	English	Journal article	C. A. Repenning and R. H. Tedford. 1977. Otarioid seals of the Neogene. Geological Survey Professional Paper 992:1-113
Imagotaria downsi	species	Odobenidae	United States	Northern Hemisphere	Eastern North Pacific	Santa Margarita	Extinct	Tortonian	Late Miocene	11.62	7.246	Repenning	1977	English	Journal article	C. A. Repenning and R. H. Tedford. 1977. Otarioid seals of the Neogene. Geological Survey Professional Paper 992:1-113
Imagotaria downsi	species	Odobenidae	United States	Northern Hemisphere	Eastern North Pacific	Santa Margarita	Extinct	Tortonian	Late Miocene	11.62	7.246	Repenning	1977	English	Journal article	C. A. Repenning and R. H. Tedford. 1977. Otarioid seals of the Neogene. Geological Survey Professional Paper 992:1-113
Pithanotaria starri	species	Otariidae	United States	Northern Hemisphere	Eastern North Pacific	Santa Margarita	Extinct	Tortonian	Late Miocene	11.62	7.246	Repenning	1977	English	Journal article	C. A. Repenning and R. H. Tedford. 1977. Otarioid seals of the Neogene. Geological Survey Professional Paper 992:1-113
Pithanotaria starri	species	Otariidae	United States	Northern Hemisphere	Eastern North Pacific	Santa Margarita	Extinct	Tortonian	Late Miocene	11.62	7.246	Repenning	1977	English	Journal article	C. A. Repenning and R. H. Tedford. 1977. Otarioid seals of the Neogene. Geological Survey Professional Paper 992:1-113
Pithanotaria starri	species	Otariidae	United States	Northern Hemisphere	Eastern North Pacific	Santa Margarita	Extinct	Tortonian	Late Miocene	11.62	7.246	Repenning	1977	English	Journal article	C. A. Repenning and R. H. Tedford. 1977. Otarioid seals of the Neogene. Geological Survey Professional Paper 992:1-113
Pachyphoca ukrainica	species	Phocidae	Ukraine	Northern Hemisphere	Paratethys region	Homutovo	Extinct	Tortonian	Late Miocene	11.62	7.246	Koretsky	2013	English	Journal article	I. A. Koretsky and S. J. Rahmat. 2013. First record of fossil Cystophorinae (Carnivora, Phocidae): Middle Miocene seals from the northern Paratethys. Rivista Italiana di Paleontologia e Stratigrafia 119(3):325-350
Pachyphoca ukrainica	species	Phocidae	Ukraine	Northern Hemisphere	Paratethys region	Zolotaya Balka	Extinct	Serravallian	Middle Miocene	13.82	11.62	Koretsky	2013	English	Journal article	I. A. Koretsky and S. J. Rahmat. 2013. First record of fossil Cystophorinae (Carnivora, Phocidae): Middle Miocene seals from the northern Paratethys. Rivista Italiana di Paleontologia e Stratigrafia 119(3):325-351
Pachyphoca ukrainica	species	Phocidae	Ukraine	Northern Hemisphere	Paratethys region	Tobechnik	Extinct	Serravallian	Middle Miocene	13.82	11.62	Koretsky	2013	English	Journal article	I. A. Koretsky and S. J. Rahmat. 2013. First record of fossil Cystophorinae (Carnivora, Phocidae): Middle Miocene seals from the northern Paratethys. Rivista Italiana di Paleontologia e Stratigrafia 119(3):325-352
Pachyphoca ukrainica	species	Phocidae	Ukraine	Northern Hemisphere	Paratethys region	No Information	Extinct	Serravallian	Middle Miocene	13.82	11.62	Belyaeva	1948	English	Book/Book Chapter	E. I. Belyaeva. 1948. Catalogue of Tertiary Fossil Sites of the Land Mammals in the U.S.S.R.
Imagotaria	genus	Odobenidae	United States	Northern Hemisphere	Eastern North Pacific	Wilson Grove	Extinct	Tortonian	Late Miocene	11.62	7.246	Smith	2017	English	Abstract	N. A. Smith, R. W. Boessenecker, D. Long and C. Powell. 2017. A new marine vertebrate assemblage from the Wilson Grove Formation at Bloomfield Quarry (Late Miocene), Sonoma County, California. Society of Vertebrate Paleontology Program and Abstracts 2017:195-196
Pontolis	genus	Odobenidae	United States	Northern Hemisphere	Eastern North Pacific	Wilson Grove	Extinct	Tortonian	Late Miocene	11.62	7.246	Smith	2017	English	Abstract	N. A. Smith, R. W. Boessenecker, D. Long and C. Powell. 2017. A new marine vertebrate assemblage from the Wilson Grove Formation at Bloomfield Quarry (Late Miocene), Sonoma County, California. Society of Vertebrate Paleontology Program and Abstracts 2017:195-196
Pachyphoca chapskii	species	Phocidae	Ukraine	Northern Hemisphere	Paratethys region	No Information	Extinct	Serravallian	Middle Miocene	13.82	11.62	Belyaeva	1948	English	Book/Book Chapter	E. I. Belyaeva. 1948. Catalogue of Tertiary Fossil Sites of the Land Mammals in the U.S.S.R.
Afrophoca libyca	species	Phocidae	Libya	Northern Hemisphere	Mediterranean Sea	Marada	Extinct	Burdigalian	Early Miocene	20.44	13.82	Koretsky	2014	English	Journal article	I. A. Koretsky and D. P. Domning. 2014. One of the oldest seals (Carnivora, Phocidae) from the Old World. Journal of Vertebrate Paleontology 34(1):224-229
Noriphoca gaudini	species	Phocidae	Italy	Northern Hemisphere	Mediterranean Sea	No Information	Extinct	Aquitanian	Mio-Pliocene	23.03	20.44	Guiscardi	1870	English	Journal article	G. Guiscardi. 1870. Sopra una Foca fossile. Accademia delle Scienze Fisiche e Matematiche di Napoli 5(6):207
Dusignathus seftoni	species	Odobenidae	United States	Northern Hemisphere	Eastern North Pacific	Purisima	Extinct	Zanclean	Pliocene	5.333	3.6	Boessenecker	2013	English	Journal article	R. W. Boessenecker. 2013. A new marine vertebrate assemblage from the Late Neogene Purisima Formation in Central California, part II: Pinnipeds and Cetaceans. Geodiversitas 35(4):815-940
Pliopedia pacifica	species	Odobenidae	United States	Northern Hemisphere	Eastern North Pacific	Etchegoin	Extinct	Zanclean	Pliocene	5.333	3.6	Repenning	1977	English	Journal article	C. A. Repenning and R. H. Tedford. 1977. Otarioid seals of the Neogene. Geological Survey Professional Paper 992:1-126
Ontocetus emmonsi	species	Odobenidae	United States	Northern Hemisphere	Western North Atlantic	Bone Valley	Extinct	Zanclean	Pliocene	5.333	3.6	Morgan	1994	English	Book/Book Chapter	G. S. Morgan. 1994. Miocene and Pliocene marine mammal faunas from the Bone Valley Formation of central Florida. Contributions in Marine Mammal Paleontology Honoring Frank C. Whitmore Jr., Proceedings of the San Diego Society of Natural History 29:239-268
Pontophoca jutlandica	species	Phocidae	Denmark	Northern Hemisphere	North Sea	Gram	Extinct	Tortonian	Late Miocene	11.62	7.246	Koretsky	2014	English	Journal article	I. Koretsky, S. Rahmat, and N. Peters. 2014. Rare late Miocene seal taxa (Carnivora, Phocidae) from the North Sea Basin. Vestnik zoologii 48(5):419-432
Gryphoca nordica	species	Phocidae	Denmark	Northern Hemisphere	North Sea	Gram	Extinct	Tortonian	Late Miocene	11.62	7.246	Koretsky	2014	English	Journal article	I. Koretsky, S. Rahmat, and N. Peters. 2014. Rare late Miocene seal taxa (Carnivora, Phocidae) from the North Sea Basin. Vestnik zoologii 48(5):419-432
Enaliarctos	genus	Enaliarctid	United States	Northern Hemisphere	Western North Pacific	UCMP V75135	Extinct	Burdigalian	Early Miocene	20.44	15.97	Poust	2018	English	Journal article	A. W. Poust. 2018. Expanding the geographic and geochronologic range of early pinnipeds: New specimens of Enaliarctos from Northern California and Oregon. Acta Palaeontologica Polonica
Gryphoca nordica	species	Phocidae	Netherlands	Northern Hemisphere	North Sea	No Information	Extinct	Zanclean	Pliocene	5.333	3.6	Koretsky	2014	English	Journal article	I. Koretsky, S. Rahmat, and N. Peters. 2014. Rare late Miocene seal taxa (Carnivora, Phocidae) from the North Sea Basin. Vestnik zoologii 48(5):419-432
Otariidae	family	Otariidae	United States	Northern Hemisphere	Eastern North Pacific	Pysht Formation	Extinct	Chattian	Late Oligocene	28.1	23.03	Boessenecker	2018	English	Journal article	R. W. Boessenecker and M. Churchill. 2018. The last of the desmatophocid seals: a new species of Allodesmus from the upper Miocene of Washington, USA, and a revision of the taxonomy of Desmatophocidae. Zoological Journal of the Linnean Society
Platyphoca danica	species	Phocidae	Denmark	Northern Hemisphere	North Sea	Gram	Extinct	Tortonian	Late Miocene	11.62	7.246	Koretsky	2014	English	Journal article	I. Koretsky, S. Rahmat, and N. Peters. 2014. Rare late Miocene seal taxa (Carnivora, Phocidae) from the North Sea Basin. Vestnik zoologii 48(5):419-432
Pristiphoca	genus	Phocidae	Egypt	Northern Hemisphere	Mediterranean Sea	Gar El Muluk Formation	Extinct	Early Pliocene	Pliocene	5.333	2.588	El-Shahat	1997	English	Journal article	A. El-Shahat, S. N. Ayyad, and M. A. Abdalla. 1997. Pliocene Facies and Fossil Contents of Qaret EI-Muluk Formation at Wadi EI-Natrun Depression, Western Desert, Egypt. Facies 37:211-224
Pliophoca etrusca	species	Phocidae	Italy	Northern Hemisphere	Mediterranean Sea	Argille Azzurre	Extinct	Piacenzian	Pliocene	3.6	2.588	Berta	2015	English	Journal article	A. Berta, S. Kienle, G. Bianucci and S. Sorbi. 2015. A reevaluation of Pliophoca etrusca (Pinnipedia, Phocidae) from the Pliocene of Italy: phylogenetic and biogeographic implications. Journal of Vertebrate Paleontology e889148
Pliophoca etrusca	species	Phocidae	Spain	Northern Hemisphere	Mediterranean Sea	Tarragona	Extinct	Zanclean	Pliocene	5.333	3.6	Berta	2015	English	Journal article	A. Berta, S. Kienle, G. Bianucci and S. Sorbi. 2015. A reevaluation of Pliophoca etrusca (Pinnipedia, Phocidae) from the Pliocene of Italy: phylogenetic and biogeographic implications. Journal of Vertebrate Paleontology e889148
Pliophoca etrusca	species	Phocidae	Spain	Northern Hemisphere	Mediterranean Sea	Riera de Bonet	Extinct	Piacenzian	Pliocene	3.6	2.588	Berta	2015	English	Journal article	A. Berta, S. Kienle, G. Bianucci and S. Sorbi. 2015. A reevaluation of Pliophoca etrusca (Pinnipedia, Phocidae) from the Pliocene of Italy: phylogenetic and biogeographic implications. Journal of Vertebrate Paleontology e889148
Eotaria crypta	species	Pan-Otariidae	United States	Northern Hemisphere	Eastern North Pacific	"Topanga"	Extinct	Burdigalian	Early Miocene	20.44	13.82	Boessenecker	2015	English	Journal article	R. W. Boessenecker and M. Churchill. 2015. The oldest known fur seal. Biology Letters
Praepusa boeska	species	Phocidae	Netherlands	Northern Hemisphere	North Sea	No Information	Extinct	Zanclean	Pliocene	5.333	3.6	Koretsky	2015	English	Journal article	I. A. Koretsky, N. Peters, and S. Rahmat. 2015. New species of Praepusa (Carnivora, Phocidae, Phocinae) from the Netherlands supports east to west Neogene dispersal of true seals. Vestnik zoologii 49(1):57-66
Archaeodobenus akamatsui	species	Odobenidae	Japan	Northern Hemisphere	Western North Pacific	Ichibangawa	Extinct	Tortonian	Late Miocene	11.62	7.246	Tanaka	2015	English	Journal article	Y. Tanaka and N. Kohno. 2015. A New Late Miocene Odobenid (Mammalia: Carnivora) from Hokkaido, Japan Suggests Rapid Diversification of Basal Miocene Odobenids. PLoS One
Australophoca changorum	species	Phocidae	Peru	Southern Hemisphere	Eastern South Pacific	Pisco	Extinct	Tortonian	Late Miocene	11.62	7.246	Valenzuela-Toro	2015	English	Journal article	A. Valenzuela-Toro, N. D. Pyenson, C. S. Gutstein and M. E. Suarez. 2015. A new dwarf seal from the Late Neogene of South America and the evolution of pinnipeds in the southern hemisphere. Papers in Palaeontology 1-15
Australophoca changorum	species	Phocidae	Chile	Southern Hemisphere	Eastern South Pacific	Bahía Inglesa	Extinct	Tortonian	Late Miocene	11.62	5.333	Valenzuela-Toro	2015	English	Journal article	A. Valenzuela-Toro, N. D. Pyenson, C. S. Gutstein and M. E. Suarez. 2015. A new dwarf seal from the Late Neogene of South America and the evolution of pinnipeds in the southern hemisphere. Papers in Palaeontology 1-16
Australophoca changorum	species	Phocidae	Chile	Southern Hemisphere	Eastern South Pacific	Bahía Inglesa	Extinct	Tortonian	Late Miocene	11.62	7.246	Valenzuela-Toro	2015	English	Journal article	A. Valenzuela-Toro, N. D. Pyenson, C. S. Gutstein and M. E. Suarez. 2015. A new dwarf seal from the Late Neogene of South America and the evolution of pinnipeds in the southern hemisphere. Papers in Palaeontology 1-17
Valenictus chulavistensis	species	Odobenidae	United States	Northern Hemisphere	Eastern North Pacific	San Diego	Extinct	Gelasian	Pleistocene	4.9	1.8	Deméré	1994	English	Book/Book Chapter	T. A. Deméré. 1994. Two new species of fossil walruses (Pinnipedia: Odobenidae) from the Upper Pliocene San Diego Formation, California. Proceedings of the San Diego Society of Natural History 29:77-98
Ontocetus	genus	Odobenidae	Japan	Northern Hemisphere	Western North Pacific	Joshita Formation	Extinct	Early Pliocene	Mio-Pliocene	5.333	3.6	Kohno	1998	English	Journal article	N. Kohno, K. Narita, and H. Koike. 1998. An early Pliocene odobenid (Mammalia: Carnivora) from the Joshita Formation, Nagano Prefecture, central Japan. Shinshūshinmachi kaseki hakubutsukan kenkyū hōkoku 1:1-7
Homiphoca	genus	Phocidae	Spain	Northern Hemisphere	Mediterranean Sea	Arenas de Huelva Formation	Extinct	Early Pliocene	Mio-Pliocene	5.333	3.6	Rahmat	2018	English	Journal article	S. Rahmat, F. Muniz, A. Toscano, R. Esperante, and I. Koretsky. 2018. First European record of Homiphoca (Phocidae: Monachinae: Lobodontini) and its bearing on the paleobiogeography of the genus. Historical Biology
Dusignathus seftoni	species	Odobenidae	United States	Northern Hemisphere	Eastern North Pacific	San Diego	Extinct	Piacenzian	Pliocene	3.6	2.588	Deméré	1994	English	Book/Book Chapter	T. A. Deméré. 1994. Two new species of fossil walruses (Pinnipedia: Odobenidae) from the Upper Pliocene San Diego Formation, California. Proceedings of the San Diego Society of Natural History 29:77-98
Homiphoca	genus	Phocidae	South Africa	Southern Hemisphere	Eastern South Atlantic	Varswater Formation	Extinct	Zanclean	Mio-Pliocene	5.333	3.6	Govender	2019	English	Journal article	R. Govender. 2019. Fossil cetaceans from Duinefontein (Koeberg) an early Pliocene site on the southwestern Cape, South Africa. Palaeontologia Electronica 22(1.6A):1-21
Devinophoca emryi	species	Phocidae	Slovakia	Northern Hemisphere	Paratethys region	No Information	Extinct	Serravallian	Middle Miocene	13.82	11.62	Koretsky	2015	English	Journal article	I. A. Koretsky and S. J. Rahmat. 2015. A new species of the Subfamily Devinophocinae (Carnivora, Phocidae) from the Central Paratethys. ￼Rivista Italiana di Paleontologia e Stratigrafia 121(1):31-47
Phocanella pumila	species	Phocidae	Netherlands	Northern Hemisphere	North Sea	No Information	Extinct	Piacenzian	Mio-Pliocene	23.03	2.588	Hooijer	1975	Dutch	Journal article	D. A. Hooijer. 1975. Phocanella minor Van Beneden, een kleine fossile zeehond nieuw voor de zwarte bottenfauna van de schelde. Zoologische Bijdragen 17:77-78
Monachopsis pontica	species	Phocidae	Ukraine	Northern Hemisphere	Paratethys region	Novoaleksandrovka	Extinct	Serravallian	Middle Miocene	13.82	11.62	Koretsky	2001	English	Journal article	I. Koretsky. 2001. Morphology and systematics of Miocene Phocinae (Mammalia: Carnivora) from Paratethys and the North Atlantic region. Geologica Hungarica Series Palaeontologica 54:1-109
Monachopsis pontica	species	Phocidae	Ukraine	Northern Hemisphere	Paratethys region	No information	Extinct	Tortonian	Late Miocene	11.62	7.246	Dubrovo	1973	Russian	Book/Book Chapter	I. A. Dubrovo and K. V. Kapelist. 1973. Catalog of Localities of Tertiary Vertebrates of the USSR. 1-159
Cryptophoca maeotica	species	Phocidae	Ukraine	Northern Hemisphere	Paratethys region	No information	Extinct	Tortonian	Late Miocene	11.62	7.246	Dubrovo	1973	Russian	Book/Book Chapter	I. A. Dubrovo and K. V. Kapelist. 1973. Catalog of Localities of Tertiary Vertebrates of the USSR. 1-159
Cryptophoca maeotica	species	Phocidae	Ukraine	Northern Hemisphere	Paratethys region	Tyagnika	Extinct	Serravallian	Middle Miocene	13.82	11.62	Koretsky	2001	English	Journal article	I. Koretsky. 2001. Morphology and systematics of Miocene Phocinae (Mammalia: Carnivora) from Paratethys and the North Atlantic region. Geologica Hungarica Series Palaeontologica 54:1-109
Monachopsis pontica	species	Phocidae	Ukraine	Northern Hemisphere	Paratethys region	Gnilozubovo	Extinct	Serravallian	Middle Miocene	13.82	11.62	Koretsky	2001	English	Journal article	I. Koretsky. 2001. Morphology and systematics of Miocene Phocinae (Mammalia: Carnivora) from Paratethys and the North Atlantic region. Geologica Hungarica Series Palaeontologica 54:1-109
Cryptophoca maeotica	species	Phocidae	Ukraine	Northern Hemisphere	Paratethys region	Gnilozubovo	Extinct	Serravallian	Middle Miocene	13.82	11.62	Koretsky	2001	English	Journal article	I. Koretsky. 2001. Morphology and systematics of Miocene Phocinae (Mammalia: Carnivora) from Paratethys and the North Atlantic region. Geologica Hungarica Series Palaeontologica 54:1-109
Acrophoca longirostris	species	Phocidae	Peru	Southern Hemisphere	Eastern South Pacific	Pisco	Extinct	Tortonian	Late Miocene	11.62	7.246	Collareta	2017	English	Journal article	A. Collareta, O. Lambert, W. Landini, C. Di Celma, E. Malinverno, R. Varas-Malca, M. Urbina and G. Bianucci. 2017. Did the giant extinct shark Carcharocles megalodon target small prey? Bite marks on marine mammal remains from the late Miocene of Peru. Palaeogeography, Palaeoclimatology, Palaeoecology 469:84-91
Eotaria citrica	species	Pan-Otariidae	United States	Northern Hemisphere	Eastern North Pacific	Topanga	Extinct	Langhian	Middle Miocene	15.97	13.82	Velez-Juarbe	2017	English	Journal article	J. Velez-Juarbe. 2017. Eotaria citrica, sp. nov., a new stem otariid from the “Topanga” formation of Southern California. PeerJ 5:e3022
Prophoca rousseaui	species	Phocidae	Belgium	Northern Hemisphere	North Sea	Antwerpen	Extinct	Burdigalian	Early Miocene	20.44	13.82	Dewaele	2017	English	Journal article	L. Dewaele, O. Lambert, and S. Louwye. 2017. On Prophoca and Leptophoca (Pinnipedia, Phocidae) from the Miocene of the North Atlantic realm: redescription, phylogenetic affinities and paleobiogeographic implications. PeerJ 5:e3024
Callorhinus gilmorei	species	Otariidae	United States	Northern Hemisphere	Eastern North Pacific	Purisima	Extinct	Piacenzian	Pliocene	3.6	2.588	Boessenecker	2013	English	Journal article	R. W. Boessenecker. 2013. A new marine vertebrate assemblage from the Late Neogene Purisima Formation in Central California, part II: Pinnipeds and Cetaceans. Geodiversitas 35(4):815-943
Callorhinus gilmorei	species	Otariidae	United States	Northern Hemisphere	Eastern North Pacific	Purisima	Extinct	Piacenzian	Pliocene	3.6	2.588	Boessenecker	2013	English	Journal article	R. W. Boessenecker. 2013. A new marine vertebrate assemblage from the Late Neogene Purisima Formation in Central California, part II: Pinnipeds and Cetaceans. Geodiversitas 35(4):815-943
Dusignathus seftoni	species	Odobenidae	United States	Northern Hemisphere	Eastern North Pacific	Purisima	Extinct	Piacenzian	Pliocene	3.6	2.588	Boessenecker	2013	English	Journal article	R. W. Boessenecker. 2013. A new marine vertebrate assemblage from the Late Neogene Purisima Formation in Central California, part II: Pinnipeds and Cetaceans. Geodiversitas 35(4):815-943
Dusignathus seftoni	species	Odobenidae	United States	Northern Hemisphere	Eastern North Pacific	Purisima	Extinct	Zanclean	Pliocene	5.333	3.6	Boessenecker	2013	English	Journal article	R. W. Boessenecker. 2013. A new marine vertebrate assemblage from the Late Neogene Purisima Formation in Central California, part II: Pinnipeds and Cetaceans. Geodiversitas 35(4):815-943
Callorhinus gilmorei	species	Otariidae	United States	Northern Hemisphere	Eastern North Pacific	Purisima	Extinct	Zanclean	Pliocene	5.333	3.6	Boessenecker	2013	English	Journal article	R. W. Boessenecker. 2013. A new marine vertebrate assemblage from the Late Neogene Purisima Formation in Central California, part II: Pinnipeds and Cetaceans. Geodiversitas 35(4):815-943
Callorhinus gilmorei	species	Otariidae	United States	Northern Hemisphere	Eastern North Pacific	Purisima	Extinct	Piacenzian	Pliocene	3.6	2.588	Boessenecker	2013	English	Journal article	R. W. Boessenecker. 2013. A new marine vertebrate assemblage from the Late Neogene Purisima Formation in Central California, part II: Pinnipeds and Cetaceans. Geodiversitas 35(4):815-943
Proterozetes ulysses	species	Otariidae	United States	Northern Hemisphere	Eastern North Pacific	Port Orford	Extinct	Middle Pleistocene	Pleistocene	0.781	0.126	Poust	2017	English	Journal article	A. W. Poust and R. W. Boessenecker. 2017. Mandibles of the sea lion Proterozetes ulysses from the middle Pleistocene Port Orford Formation of Oregon. Journal of Vertebrate Paleontology 37(3):e1317637
Nanophoca vitulinoides	species	Phocidae	Belgium	Northern Hemisphere	North Sea	Diest-Berchem	Extinct	Serravallian	Middle Miocene	14.2	12.8	Dewaele	2017	English	Journal article	L. Dewaele, E. Amson, O. Lambert and S. Louwye. 2017. Reappraisal of the extinct seal “Phoca” vitulinoides from the Neogene of the North Sea Basin, with bearing on its geological age, phylogenetic affinities, and locomotion. PeerJ 5:e3316
Nanophoca vitulinoides	species	Phocidae	Belgium	Northern Hemisphere	North Sea	Diest	Extinct	Langhian	Middle Miocene	14.2	12.8	Dewaele	2017	English	Journal article	L. Dewaele, E. Amson, O. Lambert and S. Louwye. 2017. Reappraisal of the extinct seal “Phoca” vitulinoides from the Neogene of the North Sea Basin, with bearing on its geological age, phylogenetic affinities, and locomotion. PeerJ 5:e3316
Leptophoca proxima	species	Phocidae	United States	Northern Hemisphere	Western North Atlantic	Calvert	Extinct	Langhian	Middle Miocene	15.97	13.82	Weems	2017	English	Journal article	R. E. Weems, L. E. Edwards, and B. Landacre. 2017. Geology and biostratigraphy of the Potomac River Cliffs at Stratford Hall, Westmoreland County, Virginia. The Geological Society of America Field Guide 47:125-152
Leptophoca proxima	species	Phocidae	United States	Northern Hemisphere	Western North Atlantic	Choptank	Extinct	Serravallian	Middle Miocene	13.82	11.62	Weems	2017	English	Journal article	R. E. Weems, L. E. Edwards, and B. Landacre. 2017. Geology and biostratigraphy of the Potomac River Cliffs at Stratford Hall, Westmoreland County, Virginia. The Geological Society of America Field Guide 47:125-152
Monotherium wymani	species	Phocidae	United States	Northern Hemisphere	Western North Atlantic	Choptank	Extinct	Serravallian	Middle Miocene	13.82	11.62	Weems	2017	English	Journal article	R. E. Weems, L. E. Edwards, and B. Landacre. 2017. Geology and biostratigraphy of the Potomac River Cliffs at Stratford Hall, Westmoreland County, Virginia. The Geological Society of America Field Guide 47:125-152
Homiphoca capensis	species	Phocidae	United States	Northern Hemisphere	Western North Atlantic	Eastover	Extinct	Messinian	Late Miocene	7.246	5.333	Weems	2017	English	Journal article	R. E. Weems, L. E. Edwards, and B. Landacre. 2017. Geology and biostratigraphy of the Potomac River Cliffs at Stratford Hall, Westmoreland County, Virginia. The Geological Society of America Field Guide 47:125-152
Ontocetus emmonsi	species	odobenidae	United States	Northern Hemisphere	Western North Atlantic	Austin Sand Pit	Extinct	Calabrian	Pleistocene	1.8	0.781	Boessenecker	2017	English	Abstract	S. J. Boessenecker, R. W. Boessenecker, and J. Geisler. 2017. Youngest record of extinct walrus Ontocetus ommonsi (Carnivora: Odobenidae): Plio-Pleistocene Austin Sand Pit, South Carolina, USA. Society of Vertebrate Paleontology Program and Abstracts 2017:83
Dusignathus santacruzensis	species	Odobenidae	United States	Northern Hemisphere	Eastern North Pacific	Wilson Grove	Extinct	Tortonian	Late Miocene	11.62	7.246	Smith	2017	English	Abstract	N. A. Smith, R. W. Boessenecker, D. Long and C. Powell. 2017. A new marine vertebrate assemblage from the Wilson Grove Formation at Bloomfield Quarry (Late Miocene), Sonoma County, California. Society of Vertebrate Paleontology Program and Abstracts 2017:195-196
Gomphotaria pugnax	species	Odobenidae	United States	Northern Hemisphere	Eastern North Pacific	Wilson Grove	Extinct	Tortonian	Late Miocene	11.62	7.246	Smith	2017	English	Abstract	N. A. Smith, R. W. Boessenecker, D. Long and C. Powell. 2017. A new marine vertebrate assemblage from the Wilson Grove Formation at Bloomfield Quarry (Late Miocene), Sonoma County, California. Society of Vertebrate Paleontology Program and Abstracts 2017:195-196
Ontocetus emmonsi	species	Odobenidae	Netherlands	Northern Hemisphere	North Sea	Oosterschelde	Extinct	Middle Pleistocene	Pleistocene	15.97	0.781	Scager	2017	English	Journal article	D. J. Scager, H.-J. Ahrens, F. E. Dieleman, L. W. Hoek Ostende, J. Vos and J. W. F. Reumer. 2017. The Kor & Bot collection revisited, with a biostratigraphic interpretation of the Early Pleistocene Oosterschelde Fauna (Oosterschelde Estuary, the Netherlands). Deinsea 17:16-31
Phocanella pumila	species	Phocidae	Netherlands	Northern Hemisphere	North Sea	Oosterschelde	Extinct	Middle Pleistocene	Pleistocene	15.97	0.781	Scager	2017	English	Journal article	D. J. Scager, H.-J. Ahrens, F. E. Dieleman, L. W. Hoek Ostende, J. Vos and J. W. F. Reumer. 2017. The Kor & Bot collection revisited, with a biostratigraphic interpretation of the Early Pleistocene Oosterschelde Fauna (Oosterschelde Estuary, the Netherlands). Deinsea 17:16-31
Ontocetus emmonsi	species	Odobenidae	Netherlands	Northern Hemisphere	North Sea	Oosterschelde	Extinct	Calabrian	Pleistocene	15.97	0.781	Scager	2017	English	Journal article	D. J. Scager, H.-J. Ahrens, F. E. Dieleman, L. W. Hoek Ostende, J. Vos and J. W. F. Reumer. 2017. The Kor & Bot collection revisited, with a biostratigraphic interpretation of the Early Pleistocene Oosterschelde Fauna (Oosterschelde Estuary, the Netherlands). Deinsea 17:16-31
Phocanella pumila	species	Phocidae	Netherlands	Northern Hemisphere	North Sea	Oosterschelde	Extinct	Calabrian	Pleistocene	15.97	0.781	Scager	2017	English	Journal article	D. J. Scager, H.-J. Ahrens, F. E. Dieleman, L. W. Hoek Ostende, J. Vos and J. W. F. Reumer. 2017. The Kor & Bot collection revisited, with a biostratigraphic interpretation of the Early Pleistocene Oosterschelde Fauna (Oosterschelde Estuary, the Netherlands). Deinsea 17:16-31
Pliophoca etrusca	species	Phocidae	Italy	Northern Hemisphere	Mediterranean Sea	Case Nuove	Extinct	Piacenzian	Pliocene	3.6	2.588	Dominici	2018	English	Journal article	S. Dominici, S. Danise, and M. Benvenuti. 2018. Pliocene stratigraphic paleobiology in Tuscany and the fossil record of marine megafauna. Earth-Science Reviews 176:277-310
Pliophoca etrusca	species	Phocidae	Italy	Northern Hemisphere	Mediterranean Sea	Case Nuove	Extinct	Zanclean	Pliocene	5.333	3.6	Dominici	2018	English	Journal article	S. Dominici, S. Danise, and M. Benvenuti. 2018. Pliocene stratigraphic paleobiology in Tuscany and the fossil record of marine megafauna. Earth-Science Reviews 176:277-310
Enaliarctos mealsi	species	Enaliarctid	United States	Northern Hemisphere	Western North Pacific	UCMP V75135	Extinct	Aquitanian	Early Miocene	23.03	20.44	Poust	2018	English	Journal article	A. W. Poust. 2018. Expanding the geographic and geochronologic range of early pinnipeds: New specimens of Enaliarctos from Northern California and Oregon. Acta Palaeontologica Polonica
Enaliarctos tedfordi	species	Enaliarctid	United States	Northern Hemisphere	Western North Pacific	UCMP V75135	Extinct	Chattian	Late Oligocene	28.1	23.03	Poust	2018	English	Journal article	A. W. Poust. 2018. Expanding the geographic and geochronologic range of early pinnipeds: New specimens of Enaliarctos from Northern California and Oregon. Acta Palaeontologica Polonica
Allodesmus demerei	species	Desmatophocidae	United States	Northern Hemisphere	Eastern North Pacific	Montesano Formation	Extinct	Tortonian	Late Miocene	11.62	7.246	Boessenecker	2018	English	Journal article	R. W. Boessenecker and M. Churchill. 2018. The last of the desmatophocid seals: a new species of Allodesmus from the upper Miocene of Washington, USA, and a revision of the taxonomy of Desmatophocidae. Zoological Journal of the Linnean Society
Pteronarctos piersoni	species	Enaliarctid	United States	Northern Hemisphere	Eastern North Pacific	Astoria Formation	Extinct	Burdigalian	Early Miocene	20.44	15.97	Hunt	1994	English	Journal article	R. M. J. Hunt and L. G. Barnes. 1994. Basicranial evidence for ursid affinity of the oldest pinnipeds. Proceedings of the San Diego Society of Natural History 29:57-67
Monachopsis pontica	species	Phocidae	Azerbaijan	Northern Hemisphere	Paratethys region	Baku	Extinct	Calabrian	Pleistocene	1.806	0.781	Bogachev	1927	Russian	Journal article	V. V. Bogachev. 1927. Seals in the Miocene of the Caspian basin. Annals of the V.I. Lenin State University of Azerbaijan 6:135-148
Praepusa vindobonensis	species	Phocidae	Azerbaijan	Northern Hemisphere	Paratethys region	Baku	Extinct	Calabrian	Pleistocene	1.806	0.781	Bogachev	1927	Russian	Journal article	V. V. Bogachev. 1927. Seals in the Miocene of the Caspian basin. Annals of the V.I. Lenin State University of Azerbaijan 6:135-148
Auroraphoca atlantica	species	Phocidae	United States	Northern Hemisphere	Western North Atlantic	Yorktown	Extinct	Zanclean	Pliocene	4.9	3.9	Dewaele	2018	English	Journal article	L. Dewaele, C. M. Peredo, P. Meyvisch and S. Louwye. 2018. Diversity of late Neogene Monachinae (Carnivora, Phocidae) from the North Atlantic, with the description of two new species. Royal Society Open Science 5(172437):1-27
Virginiaphoca magurai	species	Phocidae	United States	Northern Hemisphere	Western North Atlantic	Eastover Formation	Extinct	Zanclean	Late Miocene	8.7	6.46	Dewaele	2018	English	Journal article	L. Dewaele, C. M. Peredo, P. Meyvisch and S. Louwye. 2018. Diversity of late Neogene Monachinae (Carnivora, Phocidae) from the North Atlantic, with the description of two new species. Royal Society Open Science 5(172437):1-27
Frisiphoca aberrantum	species	Phocidae	United States	Northern Hemisphere	Western North Atlantic	Gay Head Formation	Extinct	Tortonian	Late Miocene	11.6	5.3	Dewaele	2018	English	Journal article	L. Dewaele, O. Lambert, and S. Louwye. 2018. A critical revision of the fossil record, stratigraphy and diversity of the Neogene seal genus Monotherium (Carnivora, Phocidae). Royal Society Open Science 5:171669
Callophoca obscura	species	Phocidae	United States	Northern Hemisphere	Western North Atlantic	Gay Head Formation	Extinct	Tortonian	Late Miocene	11.62	7.246	Dewaele	2018	English	Journal article	L. Dewaele, O. Lambert, and S. Louwye. 2018. A critical revision of the fossil record, stratigraphy and diversity of the Neogene seal genus Monotherium (Carnivora, Phocidae). Royal Society Open Science 5:171669
Homiphoca capensis	species	Phocidae	South Africa	Southern Hemisphere	Eastern South Atlantic	Hondeklip Bay	Extinct	Zanclean	Mio-Pliocene	5.333	3.6	Govender	2018	English	Journal article	R. Govender. 2018. Extension of the geographic range of Homiphoca into Northern Cape Province, South Africa, with comments on the possible feeding strategies used by Homiphoca . Journal of Vertebrate Paleontology 38(3):e1463536
Nanodobenus arandai	species	Phocidae	United States	Northern Hemisphere	Eastern North Pacific	Tortugas Formation	Extinct	Langhian	Middle Miocene	15.97	7.246	Velez-Juarbe	2018	English	Journal article	J. Velez and F. M. Salinas-Márquez. 2018. A dwarf walrus from the Miocene of Baja California Sur, Mexico. Royal Society Open Science5:180423
Titanotaria orangensis	species	Odobenidae	United States	Northern Hemisphere	Eastern North Pacific	Capistrano Formation	Extinct	Messinian	late Miocene	7.246	5.333	Magallanes	2018	English	Journal article	I. Magallanes, J. F. Parham, G.-P. Santos and J. Velez-Juarbe. 2018. A new tuskless walrus from the Miocene of Orange County, California, with comments on the diversity and taxonomy of odobenids. PeerJ 6:e5708
Titanotaria orangensis	species	Odobenidae	United States	Northern Hemisphere	Eastern North Pacific	Capistrano Formation	Extinct	Messinian	late Miocene	7.246	5.333	Magallanes	2018	English	Journal article	I. Magallanes, J. F. Parham, G.-P. Santos and J. Velez-Juarbe. 2018. A new tuskless walrus from the Miocene of Orange County, California, with comments on the diversity and taxonomy of odobenids. PeerJ 6:e5708
Allodesmus uraiporensis	species	Desmatophocidae	Japan	Northern Hemisphere	Western North Pacific	Okoppezawa Formation	Extinct	Langhian	Middle Miocene	15.97	13.82	Tonomori	2018	English	Journal article	W. Tonomori, H. Sawamura, T. Sato and N. Kohno. 2018. A new Miocene pinniped Allodesmus (Mammalia: Carnivora) from Hokkaido, northern Japan. Royal Society Open Science 5(5):172440
Callophoca obscura	species	Phocidae	Belgium	Northern Hemisphere	North Sea	Antwerpen	Extinct	Piacenzian	Pliocene	5.333	2.588	Misonne	1958	French	Journal article	X. Misonne. 1958. Faune du Tertiare et du Pleistocene inferieur de Belgique (Oiseaux et mammiferes) Donnees paleontologiques. Institute Royal des Sciences Naturelles de Belgique. Bulletin 34(5):1-45
Phoca	genus	Phocidae	United Kingdom	Northern Hemisphere	North Sea	Red Crag Formation	No information	Gelasian	Pleistocene	2.588	1.806	Lumley	1988	French	Journal article	H. de Lumley, H.-D. Kahlke, A.-M. Moigne and P.-E. Moulle. 1988. Les Faunes de grands mammiferes de la Grotte du Vallonnet, Roquebrune-Cap-Martin, Alpes-Maritimes. L'Anthropologie 92(2):465-496
Phoca	genus	Phocidae	Canada	Northern Hemisphere	Western North Atlantic	No information	No information	Late Pleistocene	Pleistocene	0.126	0.0117	Harington	1988	English	Journal article	C. R. Harington. 1988. Marine mammals of the Champlain Sea, and the problem of whales in Michigan. Geological Association of Canada Special Paper 35:225-240
Phoca	genus	Phocidae	Canada	Northern Hemisphere	Western North Atlantic	Saint-Nicolas	No information	Late Pleistocene	Pleistocene	0.126	0.0117	Harington	1988	English	Journal article	C. R. Harington. 1988. Marine mammals of the Champlain Sea, and the problem of whales in Michigan. Geological Association of Canada Special Paper 35:225-240
Phoca	genus	Phocidae	Canada	Northern Hemisphere	Western North Atlantic	Finch	No information	Late Pleistocene	Pleistocene	0.126	0.0117	Harington	1988	English	Journal article	C. R. Harington. 1988. Marine mammals of the Champlain Sea, and the problem of whales in Michigan. Geological Association of Canada Special Paper 35:225-240
Phoca	genus	Phocidae	Canada	Northern Hemisphere	Western North Atlantic	Green's Creek	No information	Late Pleistocene	Pleistocene	0.126	0.0117	Harington	1988	English	Journal article	C. R. Harington. 1988. Marine mammals of the Champlain Sea, and the problem of whales in Michigan. Geological Association of Canada Special Paper 35:225-240
Phoca	genus	Phocidae	Canada	Northern Hemisphere	Western North Atlantic	Ottawa	No information	Late Pleistocene	Pleistocene	0.126	0.0117	Harington	1988	English	Journal article	C. R. Harington. 1988. Marine mammals of the Champlain Sea, and the problem of whales in Michigan. Geological Association of Canada Special Paper 35:225-240
Phoca	genus	Phocidae	Canada	Northern Hemisphere	Western North Atlantic	No Information	No information	Late Pleistocene	Pleistocene	0.126	0.0117	Harington	1977	English	Journal article	C. E. Harington. 1977. Marine mammals in the Champlain Sea and the Great Lakes. Annals of the New York Academy of Sciences 288:508-537
Phoca	genus	Phocidae	Canada	Northern Hemisphere	Western North Atlantic	No Information	No information	Late Pleistocene	Pleistocene	0.126	0.0117	Harington	1988	English	Journal article	C. R. Harington. 1988. Marine mammals of the Champlain Sea, and the problem of whales in Michigan. Geological Association of Canada Special Paper 35:225-240
Otariinae	subfamily	Otariidae	Japan	Northern Hemisphere	Western North Pacific	Setana	No information	Early Pleistocene	Pleistocene	2.588	0.781	Kohno	1993	English	Journal article	N. Kohno and Y. Tomida. 1993. Marine mammal teeth (Otariidae and Delphinidae) from the early Pleistocene Setana Formation, Hokkaido, Japan. Bulletin of the National Science Museum, Tokyo, Series C 18(4):139-146
Otariidae	family	Otariidae	Japan	Northern Hemisphere	Western North Pacific	No Information	No information	Pleistocene	Pleistocene	2.588	0.0117	Ohmi	1986	Japanese	Journal article	K. Ohmi. 1986. Three fossil marine mammals from the Neogene of Sakiyama Peninsula, Ishikawa Prefecture, Central Japan. Chikyu kagaku 40(6):449-452
Odobenus	genus	Odobenidae	Japan	Northern Hemisphere	Western North Pacific	Shimonopporo	No information	Early Pleistocene	Pleistocene	2.588	0.781	Kimura	1983	Japanese	Journal article	M. Kimura, T. Tonosaki, M. Akamatsu, Y. Kitagawa, M. Yoshida and T. Kamei. 1983. Occurrences of early-middle Pleistocene mammalian fossils from the Nopporo Hills in the Ishikari Lowland, Hokkaido. Chikyu Kagaku 37(3):162-177
Odobenus	genus	Odobenidae	Netherlands	Northern Hemisphere	North Sea	Westkapelle Ground	No information	Pleistocene	Pleistocene	2.588	0.0117	Bosscha	1999	English	Journal article	D. P. Bosscha Erdbrink and P. J. H. Van Bree. 1999. Fossil axial skeletal walrus material from the North Sea and the estuary of the Schelde, and a fossil Sirenian rib (Mammalia, Carnivora; Sirenia). Beaufortia 49(2):11-20
Odobenus	genus	Odobenidae	Japan	Northern Hemisphere	Western North Pacific	Shimonopporo	No information	Middle Pleistocene	Pleistocene	2.588	0.0117	Shinohara	1985	English	Journal article	S. Shinohara, M. Kimura, and H. Furusawa. 1985. Steller's Sea-cow (Hydrodamalis gigas) from the Nopporo Hills in the Ishikari lowland, Hokkaido, Japan. The Association for the Geological Collaboration in Japan Monograph 30:97-117
Phoca	genus	Phocidae	United States	Northern Hemisphere	Western North Atlantic	No Information	No information	Pleistocene	Pleistocene	2.588	0.0117	Gallagher	1989	English	Journal article	W. B. Gallagher, D. C. Parris, B. S. Grandstaff and C. DeTample. 1989. Quaternary mammals from the continental shelf off New Jersey. The Mosasaur 4:101-110
Odobenus	genus	Odobenidae	United States	Northern Hemisphere	Western North Atlantic	No Information	No information	Pleistocene	Pleistocene	2.588	0.0117	Gallagher	1989	English	Journal article	W. B. Gallagher, D. C. Parris, B. S. Grandstaff and C. DeTample. 1989. Quaternary mammals from the continental shelf off New Jersey. The Mosasaur 4:101-110
Phoca	genus	Phocidae	Canada	Northern Hemisphere	Eastern North Pacific	Yukon	No information	Late Pleistocene	Pleistocene	0.126	0.0117	Harington	1990	English	Journal article	C. R. Harington. 1990. Geographie physique et Quaternaire 44(3)
Phocidae	family	Phocidae	United States	Northern Hemisphere	Eastern North Pacific	No information	No information	Late Pleistocene	Pleistocene	0.126	0.0117	Miller	1971	English	Journal article	W. E. Miller. 1971. Pleistocene vertebrates of the Los Angeles basin and vicinity:(exclusive of Rancho La Brea). Bulletin of the Los Angeles County Museum of Natural History, Science 10:1-124
Zalophus	genus	Otariidae	United States	Northern Hemisphere	Eastern North Pacific	Port Orford	No information	Pleistocene	Pleistocene	2.588	0.0117	Barnes	2006	English	Book/Book Chapter	L. G. Barnes, C. E. Ray, and I. Koretsky. 2006. A new Pliocene sea lion, Proterozetes ulysses (Mammalia: Otariidae) from Oregon, U.S.A. Mesozoic and Cenozoic Vertebrates and Paleoenvironments 57-78
Callorhinus	genus	Otariidae	United States	Northern Hemisphere	Eastern North Pacific	Port Orford	No information	Pleistocene	Pleistocene	2.588	0.0117	Barnes	2006	English	Book/Book Chapter	L. G. Barnes, C. E. Ray, and I. Koretsky. 2006. A new Pliocene sea lion, Proterozetes ulysses (Mammalia: Otariidae) from Oregon, U.S.A. Mesozoic and Cenozoic Vertebrates and Paleoenvironments 57-79
Odobenidae	family	Odobenidae	United States	Northern Hemisphere	Eastern North Pacific	Purisima	No information	Gelasian	Pleistocene	2.588	1.806	Boessenecker	2007	English	Abstract	R. Boessenecker. 2007. New records of fossil fur seals and walruses (Carnivora, Pinnipedia) from the late Neogene of northern California. Journal of Vertebrate Paleontology 27(3):50A
Callorhinus	genus	Otariidae	United States	Northern Hemisphere	Eastern North Pacific	Rio Dell	No information	Calabrian	Pleistocene	1.806	0.781	Boessenecker	2007	English	Abstract	R. Boessenecker. 2007. New records of fossil fur seals and walruses (Carnivora, Pinnipedia) from the late Neogene of northern California. Journal of Vertebrate Paleontology 27(3):50A
Odobenus	genus	Odobenidae	Netherlands	Northern Hemisphere	North Sea	No Information	No information	Pleistocene	Pleistocene	2.588	0.0117	Bosscha	1990	English	Journal article	D. P. Bosscha Erdbrink and P. J. H. Van Bree. 1990. Further observations on fossil and subfossil odobenid material (Mammalia, Carnivora) from the North Sea. 40(5):85-101
Phoca	genus	Phocidae	United Kingdom	Northern Hemisphere	North Sea	Cromer Forest Bed	No information	Middle Pleistocene	Pleistocene	0.781	0.126	Newton	1882	English	Journal article	E. T. Newton. 1882. The Vertebrata of the Forest Bed Series of Norfolk and Suffolk. Memoirs of the Geological Survey. England and Wales 1-143
Odobenus	genus	Odobenidae	United States	Northern Hemisphere	Western North Atlantic	No Information	No information	Rancholabrean	Pleistocene	0.3	0.012	Sanders	2002	English	Journal article	A. E. Sanders. 2002. Additions to the Pleistocene Mammal Faunas of South Carolina, North Carolina, and Georgia. American Philosophical Society 1-154
Eumetopias	genus	Otariidae	Japan	Northern Hemisphere	Western North Pacific	Iimuro	No information	Early Pleistocene	Pleistocene	2.588	0.781	Koizumi	1990	English	Journal article	A. Koizumi. 1990. Early Pleistocene Otariidae from Iimuro Formation Kawasaki, Kanagawa Prefecture, Japan. Bulletin of the Kanagawa Prefectural Museum 19:45-66
Zalophus	genus	Otariidae	Japan	Northern Hemisphere	Western North Pacific	Iimuro	No information	Early Pleistocene	Pleistocene	2.588	0.781	Koizumi	1990	English	Journal article	A. Koizumi. 1990. Early Pleistocene Otariidae from Iimuro Formation Kawasaki, Kanagawa Prefecture, Japan. Bulletin of the Kanagawa Prefectural Museum 19:45-66
Zalophus	genus	Otariidae	United States	Northern Hemisphere	Eastern North Pacific	San Pedro Sand	No information	Rancholabrean	Pleistocene	0.3	0.012	Jefferson	1991	English	Journal article	G. T. Jefferson. 1991. A catalogue of late Quaternary vertebrates from California. Part two, mammals. Natural History Museum of Los Angeles County Technical Report 7:1-129
Pinnipedia	unranked clade	N/A	United States	Northern Hemisphere	Eastern North Pacific	Palos Verdes Sand	No information	Rancholabrean	Pleistocene	0.3	0.012	Jefferson	1991	English	Journal article	G. T. Jefferson. 1991. A catalogue of late Quaternary vertebrates from California. Part two, mammals. Natural History Museum of Los Angeles County Technical Report 7:1-129
Arctocephalinae	subfamily	Otariidae	United States	Northern Hemisphere	Eastern North Pacific	San Pedro Sand	No information	Late Pleistocene	Pleistocene	0.126	0.0117	Jefferson	1991	English	Journal article	G. T. Jefferson. 1991. A catalogue of late Quaternary vertebrates from California. Part two, mammals. Natural History Museum of Los Angeles County Technical Report 7:1-129
Otariidae	family	Otariidae	United States	Northern Hemisphere	Eastern North Pacific	Palos Verdes Sand	No information	Late Pleistocene	Pleistocene	0.126	0.0117	Jefferson	1991	English	Journal article	G. T. Jefferson. 1991. A catalogue of late Quaternary vertebrates from California. Part two, mammals. Natural History Museum of Los Angeles County Technical Report 7:1-129
Eumetopias	genus	Otariidae	United States	Northern Hemisphere	Eastern North Pacific	Palos Verdes Sand	No information	Rancholabrean	Pleistocene	0.3	0.012	Jefferson	1991	English	Journal article	G. T. Jefferson. 1991. A catalogue of late Quaternary vertebrates from California. Part two, mammals. Natural History Museum of Los Angeles County Technical Report 7:1-129
Otariidae	family	Otariidae	United States	Northern Hemisphere	Eastern North Pacific	Palos Verdes Sand	No information	Rancholabrean	Pleistocene	0.3	0.012	Jefferson	1991	English	Journal article	G. T. Jefferson. 1991. A catalogue of late Quaternary vertebrates from California. Part two, mammals. Natural History Museum of Los Angeles County Technical Report 7:1-129
Pinnipedia	unranked clade	N/A	United States	Northern Hemisphere	Eastern North Pacific	No information	No information	Rancholabrean	Pleistocene	0.3	0.012	Jefferson	1991	English	Journal article	G. T. Jefferson. 1991. A catalogue of late Quaternary vertebrates from California. Part two, mammals. Natural History Museum of Los Angeles County Technical Report 7:1-129
Eumetopias	genus	Otariidae	United States	Northern Hemisphere	Eastern North Pacific	No information	No information	Rancholabrean	Pleistocene	0.3	0.012	Jefferson	1991	English	Journal article	G. T. Jefferson. 1991. A catalogue of late Quaternary vertebrates from California. Part two, mammals. Natural History Museum of Los Angeles County Technical Report 7:1-129
Zalophus	genus	Otariidae	Japan	Northern Hemisphere	Western North Pacific	Iimuro	No information	Early Pleistocene	Pleistocene	2.588	0.781	Taru	2002	English	Journal article	H. Taru and Y. Hasegawa. 2002. The Plio-Pleistocene fossil mammals from the Kasumi and Tama Hills. Memoirs of the National Science Museum, Tokyo 38:43-56
Eumetopias	genus	Otariidae	Japan	Northern Hemisphere	Western North Pacific	Iimuro	No information	Early Pleistocene	Pleistocene	2.588	0.781	Taru	2002	English	Journal article	H. Taru and Y. Hasegawa. 2002. The Plio-Pleistocene fossil mammals from the Kasumi and Tama Hills. Memoirs of the National Science Museum, Tokyo 38:43-57
Zalophus	genus	Otariidae	Japan	Northern Hemisphere	Western North Pacific	Hirayama	No information	Early Pleistocene	Pleistocene	2.588	0.781	Taru	2002	English	Journal article	H. Taru and Y. Hasegawa. 2002. The Plio-Pleistocene fossil mammals from the Kasumi and Tama Hills. Memoirs of the National Science Museum, Tokyo 38:43-58
Otariidae	family	Otariidae	Japan	Northern Hemisphere	Western North Pacific	Hirayama	No information	Early Pleistocene	Pleistocene	2.588	0.781	Taru	2002	English	Journal article	H. Taru and Y. Hasegawa. 2002. The Plio-Pleistocene fossil mammals from the Kasumi and Tama Hills. Memoirs of the National Science Museum, Tokyo 38:43-59
Pinnipedia	unranked clade	N/A	Japan	Northern Hemisphere	Western North Pacific	Hirayama	No information	Early Pleistocene	Pleistocene	2.588	0.781	Taru	2002	English	Journal article	H. Taru and Y. Hasegawa. 2002. The Plio-Pleistocene fossil mammals from the Kasumi and Tama Hills. Memoirs of the National Science Museum, Tokyo 38:43-60
Zalophus	genus	Otariidae	United States	Northern Hemisphere	Eastern North Pacific	San Pedro Sand	No information	Rancholabrean	Pleistocene	0.3	0.012	Langenwalter	1975	English	Journal article	P. E. Langenwalter. 1975. Marine studies of San Pedro Bay, California. Chordates: The fossil vertebrates of the Los Angeles-Long Beach harbors region 9:36-55
Zalophus	genus	Otariidae	United States	Northern Hemisphere	Eastern North Pacific	Palos Verdes Sand	No information	Late Pleistocene	Pleistocene	0.126	0.0117	Langenwalter	1975	English	Journal article	P. E. Langenwalter. 1975. Marine studies of San Pedro Bay, California. Chordates: The fossil vertebrates of the Los Angeles-Long Beach harbors region 9:36-56
Eumetopias	genus	Otariidae	United States	Northern Hemisphere	Eastern North Pacific	No Information	No information	Late Pleistocene	Pleistocene	0.126	0.0117	Langenwalter	1975	English	Journal article	P. E. Langenwalter. 1975. Marine studies of San Pedro Bay, California. Chordates: The fossil vertebrates of the Los Angeles-Long Beach harbors region 9:36-57
Zalophus	genus	Otariidae	United States	Northern Hemisphere	Eastern North Pacific	No Information	No information	Rancholabrean	Pleistocene	0.3	0.012	Langenwalter	1975	English	Journal article	P. E. Langenwalter. 1975. Marine studies of San Pedro Bay, California. Chordates: The fossil vertebrates of the Los Angeles-Long Beach harbors region 9:36-58
Phocidae	family	Phocidae	France	Northern Hemisphere	North Sea	Isturitz	No information	Late Pleistocene	Pleistocene	0.126	0.0117	Petillon	2008	English	Journal article	J.-M. Petillon. 2008. First evidence of a whale-bone industry in the western European Upper Paleolithic: Magdalenian artifacts from Isturitz (Pyrenees-Atlantiques, France). Journal of Human Evolution 54:720-726
Phocidae	family	Phocidae	France	Northern Hemisphere	North Sea	La Marche	No information	Late Pleistocene	Pleistocene	0.126	0.0117	Petillon	2008	English	Journal article	J.-M. Petillon. 2008. First evidence of a whale-bone industry in the western European Upper Paleolithic: Magdalenian artifacts from Isturitz (Pyrenees-Atlantiques, France). Journal of Human Evolution 54:720-727
Phocidae	family	Phocidae	New Zealand	Southern Hemisphere	Western South Pacific	Hillgrove	No information	Late Pleistocene	Pleistocene	0.126	0.0117	Worthy	2003	English	Journal article	T. H. Worthy and J. A. Grant-Mackie. 2003. Late-Pleistocene avifaunas from Cape Wanbrow, Otago, South Island, New Zealand. Journal of the Royal Society of New Zealand 33(1):427-485
Phocidae	family	Phocidae	New Zealand	Southern Hemisphere	Western South Pacific	Hillgrove	No information	Late Pleistocene	Pleistocene	0.126	0.0117	Worthy	2003	English	Journal article	T. H. Worthy and J. A. Grant-Mackie. 2003. Late-Pleistocene avifaunas from Cape Wanbrow, Otago, South Island, New Zealand. Journal of the Royal Society of New Zealand 33(1):427-485
Otariidae	family	Otariidae	New Zealand	Southern Hemisphere	Western South Pacific	No Information	No information	Early Pleistocene	Pleistocene	2.588	0.781	Fordyce	2009	English	Book/Book Chapter	R. E. Fordyce and C. D. Roberts. 2009. Fossil Pinnipedia and Cetacea. In D. P. Gordon (ed.), New Zealand Inventory of Biodiversity 553
Odobenus	genus	Odobenidae	United States	Northern Hemisphere	Western North Atlantic	No Information	No information	Pleistocene	Pleistocene	2.588	0.0117	Koretsky	2008	English	Journal article	I. A. Koretsky and C. E. Ray. 2008. Phocidae of the Pliocene of eastern USA. Virginia Museum of Natural History Special Publication 14:81-145
Monachinae	subfamily	Phocidae	United States	Northern Hemisphere	Western North Atlantic	No Information	No information	Pleistocene	Pleistocene	2.588	0.0117	Koretsky	2008	English	Journal article	I. A. Koretsky and C. E. Ray. 2008. Phocidae of the Pliocene of eastern USA. Virginia Museum of Natural History Special Publication 14:81-148
Monachinae	subfamily	Phocidae	United States	Northern Hemisphere	Western North Atlantic	No Information	No information	Pleistocene	Pleistocene	2.588	0.0117	Koretsky	2008	English	Journal article	I. A. Koretsky and C. E. Ray. 2008. Phocidae of the Pliocene of eastern USA. Virginia Museum of Natural History Special Publication 14:81-149
Phocidae	family	Phocidae	United States	Northern Hemisphere	Western North Atlantic	No Information	No information	Tortonian	Pleistocene	2.588	0.0117	Koretsky	2008	English	Journal article	I. A. Koretsky and C. E. Ray. 2008. Phocidae of the Pliocene of eastern USA. Virginia Museum of Natural History Special Publication 14:81-150
Phocidae	family	Phocidae	Spain	Northern Hemisphere	Eastern North Atlantic	Gorham Cave	No information	Late Pleistocene	Pleistocene	0.126	0.0117	Stringer	2008	English	Journal article	C. B. Stringer, J. C. Finlayson, R. N. E. Barton, Y. Fernandez-Jalvo, I. Caceres, R. C. Sabin, E. J. Rhodes, A. P. Currant, J. Rodriguez-Vidal, F. Giles-Pacheco, and J. A. Riquelme-Cantal. 2008. Neanderthal exploitation of marine mammals in Gibraltar. Proceedings of the National Academy of Sciences 105(38):14319-14324
Otariidae	family	Otariidae	South Africa	Southern Hemisphere	Eastern South Atlantic	No Information	No information	Late Pleistocene	Pleistocene	0.126	0.0117	Klein	1987	English	Journal article	R. C. Klein and K. Cruz-Uribe. 1987. Large mammal and tortoise bones from Eland's Bay Cave and nearby sites, Western Cape Province, South Africa. BAR International Series 332(I):132-163
Otariidae	family	Otariidae	United States	Northern Hemisphere	Eastern North Pacific	Elk River	No information	Irvingtonian	Pleistocene	1.8	0.3	Leffler	1964	English	Journal article	S. T. Leffler. 1964. Fossil Mammals from the Elk River Formation, Cape Blanco, Oregon. Journal of Mammalogy 45(1):53-61
Eumetopias	genus	Otariidae	Mexico	Northern Hemisphere	Eastern North Pacific	No Information	No information	Pleistocene	Pleistocene	2.588	0.0117	Chiasson	1961	English	Journal article	R. B. Chiasson. 1961. A Pleistocene Record of Zalophus from Mexico. Journal of Mammalogy 42(4):547-549
Phoca	genus	Phocidae	Canada	Northern Hemisphere	Western North Atlantic	No Information	No information	Late Pleistocene	Pleistocene	0.126	0.0117	Harington	1977	English	Journal article	C. E. Harington. 1977. Marine mammals in the Champlain Sea and the Great Lakes. Annals of the New York Academy of Sciences 288:508-541
Phoca	genus	Phocidae	Canada	Northern Hemisphere	Western North Atlantic	No Information	No information	Late Pleistocene	Pleistocene	0.126	0.0117	Harington	1977	English	Journal article	C. E. Harington. 1977. Marine mammals in the Champlain Sea and the Great Lakes. Annals of the New York Academy of Sciences 288:508-542
Phoca	genus	Phocidae	Canada	Northern Hemisphere	Western North Atlantic	No Information	No information	Late Pleistocene	Pleistocene	0.126	0.0117	Harington	1977	English	Journal article	C. E. Harington. 1977. Marine mammals in the Champlain Sea and the Great Lakes. Annals of the New York Academy of Sciences 288:508-543
Phocidae	family	Phocidae	South Africa	Southern Hemisphere	Eastern South Atlantic	No Information	No information	Late Pleistocene	Pleistocene	0.126	0.0117	Pickford	1997	English	Journal article	M. Pickford and B. Senut. 1997. Cainozoic mammals from coastal Namaqualand, South Africa. Paleontologia Africana 34:199-217
Phocidae	family	Phocidae	New Zealand	Southern Hemisphere	Western South Pacific	No Information	No information	Nukumaruan	Pleistocene	2.4	1.63	Fleming	1968	English	Journal article	C. A. Fleming. 1968. New Zealand fossil seals. New Zealand Journal of Geology and Geophysics 11:1184-1187
Zalophus	genus	Otariidae	Japan	Northern Hemisphere	Western North Pacific	Nagahama?	No information	Middle Pleistocene	Pleistocene	0.781	0.126	Matsumoto	1939	Japanese	Journal article	H. Matsumoto. 1939. On two fossil mammals from Kazusa. Dobutsugaku zasshi 51(5):257-266
Odobenus	genus	Odobenidae	Russia	Northern Hemisphere	Western North Pacific	Rmoo River mouth	No information	Pleistocene	Pleistocene	2.588	0.0117	Matsumoto	1926	English	Journal article	H. Matsumoto. 1926. On two species of fossil Pinnipedia from Kazusa and Saghalin. Scientific Reports of Tohoku Imperial University 10(1):13-16
Eumetopias	genus	Otariidae	Japan	Northern Hemisphere	Western North Pacific	Onma	No information	Early Pleistocene	Pleistocene	2.588	0.781	Mitchell	1968	English	Journal article	E. D. Mitchell. 1968. The Mio-Pliocene pinniped Imagotaria. Journal of the Fisheries Research Board of Canada 25(9):1843-1901
Otariidae	family	Otariidae	Ecuador	Southern Hemisphere	Eastern South Pacific	No Information	No information	Late Pleistocene	Pleistocene	0.126	0.0117	Finger	2007	English	Abstract	K. L. Finger, C. S. Hickman, M. J. James, J. H. Lipps, D. E. Peterson, L. J. Pitt, and W. D. Pitt. 2007. Pleistocene marine paleoenvironments on the Galapagos Islands. Geological Society of America Abstracts with Programs 39(6):399
Odobenus	genus	Odobenidae	Japan	Northern Hemisphere	Western North Pacific	No Information	No information	Pleistocene	Pleistocene	2.588	0.0117	Hoshimi	1989	Japanese	Journal article	K. Hoshimi and S. Akagi. 1989. Discovery of two skulls of the walrus from the off San-in. Journal of Fossil Research 22(6):6
Odobenus	genus	Odobenidae	Japan	Northern Hemisphere	Western North Pacific	No Information	No information	Late Pleistocene	Pleistocene	0.126	0.0117	Hoshimi	1989	Japanese	Journal article	K. Hoshimi and S. Akagi. 1989. Discovery of two skulls of the walrus from the off San-in. Journal of Fossil Research 22(6):7
Eumetopias	genus	Otariidae	Japan	Northern Hemisphere	Western North Pacific	Mandano	No information	Middle Pleistocene	Pleistocene	2.588	0.0117	Mandano	1987	Japanese	Journal article	Mandano Fossil Research Group. 1987. On a fossil of Otariidae (Mammalia) from the middle Pleistocene Mandano Formation of Ichihara City, Chibu Prefecture, Japan. Chikyu Kagaku 41(6):327-330
Eumetopias	genus	Otariidae	Japan	Northern Hemisphere	Western North Pacific	Mandano	No information	Middle Pleistocene	Pleistocene	0.781	0.126	Mandano	1987	Japanese	Journal article	Mandano Fossil Research Group. 1987. On a fossil of Otariidae (Mammalia) from the middle Pleistocene Mandano Formation of Ichihara City, Chibu Prefecture, Japan. Chikyu Kagaku 41(6):327-331
Odobenus	genus	Odobenidae	United States	Northern Hemisphere	Western North Atlantic	No Information	No information	Pleistocene	Pleistocene	2.588	0	Kardas	1965	Spanish	Journal article	S. Kardas. 1965. Notas sobre el genero Odobenus (Mammalia, Pinnipedia). 1. Una nueva suespecie fosil del Pleistoceno superior-Holoceno. Boletin de la Real Sociedad Espanola de Historia Natural. Organo del Instituto de Ciencias Naturales Joseph de Acosta Seccion Geologica 63:363-380
Odobenus	genus	Odobenidae	United States	Northern Hemisphere	Western North Atlantic	No Information	No information	Late Pleistocene	Pleistocene	0.126	0	Kardas	1965	Spanish	Journal article	S. Kardas. 1965. Notas sobre el genero Odobenus (Mammalia, Pinnipedia). 1. Una nueva suespecie fosil del Pleistoceno superior-Holoceno. Boletin de la Real Sociedad Espanola de Historia Natural. Organo del Instituto de Ciencias Naturales Joseph de Acosta Seccion Geologica 63:363-380
Odobenus	genus	Odobenidae	United States	Northern Hemisphere	Western North Atlantic	No Information	No information	Late Pleistocene	Pleistocene	0.126	0	Kardas	1965	Spanish	Journal article	S. Kardas. 1965. Notas sobre el genero Odobenus (Mammalia, Pinnipedia). 1. Una nueva suespecie fosil del Pleistoceno superior-Holoceno. Boletin de la Real Sociedad Espanola de Historia Natural. Organo del Instituto de Ciencias Naturales Joseph de Acosta Seccion Geologica 63:363-380
Odobenus	genus	Odobenidae	Iceland	Northern Hemisphere	Eastern North Atlantic	No Information	No information	Late Pleistocene	Pleistocene	0.126	0	Kardas	1965	Spanish	Journal article	S. Kardas. 1965. Notas sobre el genero Odobenus (Mammalia, Pinnipedia). 1. Una nueva suespecie fosil del Pleistoceno superior-Holoceno. Boletin de la Real Sociedad Espanola de Historia Natural. Organo del Instituto de Ciencias Naturales Joseph de Acosta Seccion Geologica 63:363-380
Odobenus	genus	Odobenidae	Iceland	Northern Hemisphere	Eastern North Atlantic	No Information	No information	Late Pleistocene	Pleistocene	0.126	0	Kardas	1965	Spanish	Journal article	S. Kardas. 1965. Notas sobre el genero Odobenus (Mammalia, Pinnipedia). 1. Una nueva suespecie fosil del Pleistoceno superior-Holoceno. Boletin de la Real Sociedad Espanola de Historia Natural. Organo del Instituto de Ciencias Naturales Joseph de Acosta Seccion Geologica 63:363-380
Odobenus	genus	Odobenidae	Iceland	Northern Hemisphere	Eastern North Atlantic	No Information	No information	Late Pleistocene	Pleistocene	0.126	0	Kardas	1965	Spanish	Journal article	S. Kardas. 1965. Notas sobre el genero Odobenus (Mammalia, Pinnipedia). 1. Una nueva suespecie fosil del Pleistoceno superior-Holoceno. Boletin de la Real Sociedad Espanola de Historia Natural. Organo del Instituto de Ciencias Naturales Joseph de Acosta Seccion Geologica 63:363-380
Odobenus	genus	Odobenidae	Iceland	Northern Hemisphere	Eastern North Atlantic	No Information	No information	Late Pleistocene	Pleistocene	0.126	0	Kardas	1965	Spanish	Journal article	S. Kardas. 1965. Notas sobre el genero Odobenus (Mammalia, Pinnipedia). 1. Una nueva suespecie fosil del Pleistoceno superior-Holoceno. Boletin de la Real Sociedad Espanola de Historia Natural. Organo del Instituto de Ciencias Naturales Joseph de Acosta Seccion Geologica 63:363-380
Odobenus	genus	Odobenidae	Iceland	Northern Hemisphere	Eastern North Atlantic	No Information	No information	Late Pleistocene	Pleistocene	0.126	0	Kardas	1965	Spanish	Journal article	S. Kardas. 1965. Notas sobre el genero Odobenus (Mammalia, Pinnipedia). 1. Una nueva suespecie fosil del Pleistoceno superior-Holoceno. Boletin de la Real Sociedad Espanola de Historia Natural. Organo del Instituto de Ciencias Naturales Joseph de Acosta Seccion Geologica 63:363-380
Odobenus	genus	Odobenidae	Iceland	Northern Hemisphere	Eastern North Atlantic	No Information	No information	Late Pleistocene	Pleistocene	0.126	0	Kardas	1965	Spanish	Journal article	S. Kardas. 1965. Notas sobre el genero Odobenus (Mammalia, Pinnipedia). 1. Una nueva suespecie fosil del Pleistoceno superior-Holoceno. Boletin de la Real Sociedad Espanola de Historia Natural. Organo del Instituto de Ciencias Naturales Joseph de Acosta Seccion Geologica 63:363-380
Odobenus	genus	Odobenidae	Iceland	Northern Hemisphere	Eastern North Atlantic	No Information	No information	Late Pleistocene	Pleistocene	0.126	0	Kardas	1965	Spanish	Journal article	S. Kardas. 1965. Notas sobre el genero Odobenus (Mammalia, Pinnipedia). 1. Una nueva suespecie fosil del Pleistoceno superior-Holoceno. Boletin de la Real Sociedad Espanola de Historia Natural. Organo del Instituto de Ciencias Naturales Joseph de Acosta Seccion Geologica 63:363-380
Odobenus	genus	Odobenidae	Iceland	Northern Hemisphere	Eastern North Atlantic	No Information	No information	Late Pleistocene	Pleistocene	0.126	0	Kardas	1965	Spanish	Journal article	S. Kardas. 1965. Notas sobre el genero Odobenus (Mammalia, Pinnipedia). 1. Una nueva suespecie fosil del Pleistoceno superior-Holoceno. Boletin de la Real Sociedad Espanola de Historia Natural. Organo del Instituto de Ciencias Naturales Joseph de Acosta Seccion Geologica 63:363-380
Odobenus	genus	Odobenidae	Iceland	Northern Hemisphere	Eastern North Atlantic	No Information	No information	Late Pleistocene	Pleistocene	0.126	0	Kardas	1965	Spanish	Journal article	S. Kardas. 1965. Notas sobre el genero Odobenus (Mammalia, Pinnipedia). 1. Una nueva suespecie fosil del Pleistoceno superior-Holoceno. Boletin de la Real Sociedad Espanola de Historia Natural. Organo del Instituto de Ciencias Naturales Joseph de Acosta Seccion Geologica 63:363-380
Odobenus	genus	Odobenidae	Iceland	Northern Hemisphere	Eastern North Atlantic	No Information	No information	Late Pleistocene	Pleistocene	0.126	0	Kardas	1965	Spanish	Journal article	S. Kardas. 1965. Notas sobre el genero Odobenus (Mammalia, Pinnipedia). 1. Una nueva suespecie fosil del Pleistoceno superior-Holoceno. Boletin de la Real Sociedad Espanola de Historia Natural. Organo del Instituto de Ciencias Naturales Joseph de Acosta Seccion Geologica 63:363-380
Odobenus	genus	Odobenidae	Iceland	Northern Hemisphere	Eastern North Atlantic	No Information	No information	Late Pleistocene	Pleistocene	0.126	0	Kardas	1965	Spanish	Journal article	S. Kardas. 1965. Notas sobre el genero Odobenus (Mammalia, Pinnipedia). 1. Una nueva suespecie fosil del Pleistoceno superior-Holoceno. Boletin de la Real Sociedad Espanola de Historia Natural. Organo del Instituto de Ciencias Naturales Joseph de Acosta Seccion Geologica 63:363-380
Odobenus	genus	Odobenidae	United Kingdom	Northern Hemisphere	North Sea	No Information	No information	Late Pleistocene	Pleistocene	0.126	0	Kardas	1965	Spanish	Journal article	S. Kardas. 1965. Notas sobre el genero Odobenus (Mammalia, Pinnipedia). 1. Una nueva suespecie fosil del Pleistoceno superior-Holoceno. Boletin de la Real Sociedad Espanola de Historia Natural. Organo del Instituto de Ciencias Naturales Joseph de Acosta Seccion Geologica 63:363-380
Odobenus	genus	Odobenidae	United Kingdom	Northern Hemisphere	North Sea	No Information	No information	Late Pleistocene	Pleistocene	0.126	0	Kardas	1965	Spanish	Journal article	S. Kardas. 1965. Notas sobre el genero Odobenus (Mammalia, Pinnipedia). 1. Una nueva suespecie fosil del Pleistoceno superior-Holoceno. Boletin de la Real Sociedad Espanola de Historia Natural. Organo del Instituto de Ciencias Naturales Joseph de Acosta Seccion Geologica 63:363-380
Odobenus	genus	Odobenidae	France	Northern Hemisphere	North Sea	Montrouge	No information	Late Pleistocene	Pleistocene	0.126	0	Kardas	1965	Spanish	Journal article	S. Kardas. 1965. Notas sobre el genero Odobenus (Mammalia, Pinnipedia). 1. Una nueva suespecie fosil del Pleistoceno superior-Holoceno. Boletin de la Real Sociedad Espanola de Historia Natural. Organo del Instituto de Ciencias Naturales Joseph de Acosta Seccion Geologica 63:363-380
Odobenus	genus	Odobenidae	Belgium	Northern Hemisphere	North Sea	No Information	No information	Pleistocene	Pleistocene	2.588	0.0117	Kardas	1965	Spanish	Journal article	S. Kardas. 1965. Notas sobre el genero Odobenus (Mammalia, Pinnipedia). 1. Una nueva suespecie fosil del Pleistoceno superior-Holoceno. Boletin de la Real Sociedad Espanola de Historia Natural. Organo del Instituto de Ciencias Naturales Joseph de Acosta Seccion Geologica 63:363-380
Odobenus	genus	Odobenidae	Netherlands	Northern Hemisphere	North Sea	No Information	No information	Late Pleistocene	Pleistocene	0.126	0	Kardas	1965	Spanish	Journal article	S. Kardas. 1965. Notas sobre el genero Odobenus (Mammalia, Pinnipedia). 1. Una nueva suespecie fosil del Pleistoceno superior-Holoceno. Boletin de la Real Sociedad Espanola de Historia Natural. Organo del Instituto de Ciencias Naturales Joseph de Acosta Seccion Geologica 63:363-380
Odobenus	genus	Odobenidae	Netherlands	Northern Hemisphere	North Sea	No Information	No information	Late Pleistocene	Pleistocene	0.126	0	Kardas	1965	Spanish	Journal article	S. Kardas. 1965. Notas sobre el genero Odobenus (Mammalia, Pinnipedia). 1. Una nueva suespecie fosil del Pleistoceno superior-Holoceno. Boletin de la Real Sociedad Espanola de Historia Natural. Organo del Instituto de Ciencias Naturales Joseph de Acosta Seccion Geologica 63:363-380
Odobenus	genus	Odobenidae	Netherlands	Northern Hemisphere	North Sea	No Information	No information	Late Pleistocene	Pleistocene	0.126	0	Kardas	1965	Spanish	Journal article	S. Kardas. 1965. Notas sobre el genero Odobenus (Mammalia, Pinnipedia). 1. Una nueva suespecie fosil del Pleistoceno superior-Holoceno. Boletin de la Real Sociedad Espanola de Historia Natural. Organo del Instituto de Ciencias Naturales Joseph de Acosta Seccion Geologica 63:363-380
Odobenus	genus	Odobenidae	Germany	Northern Hemisphere	North Sea	No Information	No information	Late Pleistocene	Pleistocene	0.126	0	Kardas	1965	Spanish	Journal article	S. Kardas. 1965. Notas sobre el genero Odobenus (Mammalia, Pinnipedia). 1. Una nueva suespecie fosil del Pleistoceno superior-Holoceno. Boletin de la Real Sociedad Espanola de Historia Natural. Organo del Instituto de Ciencias Naturales Joseph de Acosta Seccion Geologica 63:363-380
Odobenus	genus	Odobenidae	Japan	Northern Hemisphere	Western North Pacific	No Information	No information	Pleistocene	Pleistocene	2.588	0	Miyazaki	1995	English	Journal article	S. Miyazaki, H. Horikawa, N. Kohno, K. Hirota, M. Kimura, Y. Hasegawa, Y. Tomida, L. G. Barnes, and C. E. Ray. 1995. Summary of the fossil record of pinnipeds of Japan, and comparisons with that from the eastern North Pacific. The Island Arc 3:361-378
Odobenus	genus	Odobenidae	Japan	Northern Hemisphere	Western North Pacific	Tokyo	No information	Middle Pleistocene	Pleistocene	0.781	0.126	Miyazaki	1995	English	Journal article	S. Miyazaki, H. Horikawa, N. Kohno, K. Hirota, M. Kimura, Y. Hasegawa, Y. Tomida, L. G. Barnes, and C. E. Ray. 1995. Summary of the fossil record of pinnipeds of Japan, and comparisons with that from the eastern North Pacific. The Island Arc 3:361-380
Odobenus	genus	Odobenidae	Japan	Northern Hemisphere	Western North Pacific	Yabu	No information	Middle Pleistocene	Pleistocene	0.781	0.126	Miyazaki	1995	English	Journal article	S. Miyazaki, H. Horikawa, N. Kohno, K. Hirota, M. Kimura, Y. Hasegawa, Y. Tomida, L. G. Barnes, and C. E. Ray. 1995. Summary of the fossil record of pinnipeds of Japan, and comparisons with that from the eastern North Pacific. The Island Arc 3:361-381
Callorhinus	genus	Otariidae	United States	Northern Hemisphere	Eastern North Pacific	Rio Dell	No information	Gelasian	Pleistocene	2.588	0.781	Boessenecker	2011	English	Journal article	R. W. Boessenecker. 2011. New records of the fur seal Callorhinus (Carnivora: Otariidae) from the Plio-Pleistocene Rio Dell Formation of Northern California and comments on otariid dental evolution. Journal of Vertebrate Paleontology 31(2):454-467
Phoca	genus	Phocidae	Canada	Northern Hemisphere	Eastern North Pacific	No Information	No information	Late Pleistocene	Pleistocene	0.126	0.0117	Harington	1989	English	Journal article	C. R. Harington. 1989. Pleistocene vertebrate localities in the Yukon. US Geological Survey Circular 1026:93-98
Odobenus	genus	Odobenidae	Russia	Northern Hemisphere	Western North Pacific	Petrovska	No information	Pleistocene	Pleistocene	2.588	0.0117	Borissiak	1930	Russian	Journal article	A. Borissiak. 1930. A fossil walrus from the Okhotsk coast. Annals of the Russian Paleontological Society 8:1-10
Otariidae	family	Otariidae	Chile	Southern Hemisphere	Eastern South Pacific	Estratos de Caldera	No information	Pleistocene	Pleistocene	2.588	0.0117	Valenzuela-Toro	2013	English	Journal article	A. M. Valenzuela-Toro, C. S. Gutstein, R. M. Varas-Malca, M. E. Suarez, and N. D. Pyenson. 2013. Pinniped Turnover in the South Pacific Ocean: New Evidence from the Plio- Pleistocene of the Atacama Desert, Chile. Journal of Vertebrate Paleontology 33(1):216-233
Phocidae	family	Phocidae	United Kingdom	Northern Hemisphere	North Sea	Dunbar	No information	Pleistocene	Pleistocene	2.588	0.0117	Kellogg	1922	English	Journal article	R. Kellogg. 1922. Pinnipeds from Miocene and Pleistocene deposits of California. University of California Publications in Geological Sciences 13(4):23-132
Arctocephalus	genus	Otariidae	Brazil	Southern Hemisphere	Western South Atlantic	Chui	No information	Late Pleistocene	Pleistocene	0.126	0.0117	Bergqvist	1999	English	Journal article	L. P. Bergqvist, C. J. Drehmer, A. M. Ribeiro and E. V. Oliveira. 1999. Aquatic mammal fossils from Brazil: A review. 4(6):28-32
Otariidae	family	Otariidae	Brazil	Southern Hemisphere	Western South Atlantic	Chui	No information	Late Pleistocene	Pleistocene	0.126	0.0117	Bergqvist	1999	English	Journal article	L. P. Bergqvist, C. J. Drehmer, A. M. Ribeiro and E. V. Oliveira. 1999. Aquatic mammal fossils from Brazil: A review. 4(6):28-32
Zalophus	genus	Otariidae	United States	Northern Hemisphere	Eastern North Pacific	San Pedro	No information	Pleistocene	Pleistocene	2.588	0.0117	Kellogg	1927	English	Journal article	R. Kellogg. 1927. Fossil Pinnipeds from California. Contributions to Palaeontology from the Carnegie Institution of Washington 27-37
Phoca	genus	Phocidae	Norway	Northern Hemisphere	North Sea	No Information	No information	Late Pleistocene	Pleistocene	0.126	0.0117	Valen	1996	English	Journal article	V. Valen, J. Mangerud, E. Larsen and A. K. Hufthammer. 1996. Sedimentology and stratigraphy in the cave Hamnsundhelleren, western Norway. Journal of Quaternary Science 11(3):185-201
Monachini	tribe	Phocidae	Italy	Northern Hemisphere	Mediterranean Sea	Sabbie di nugola Vecchia	No information	Early Pleistocene	Pleistocene	2.588	0.781	Berta	2015	English	Journal article	A. Berta, S. Kienle, G. Bianucci and S. Sorbi. 2015. A reevaluation of Pliophoca etrusca (Pinnipedia, Phocidae) from the Pliocene of Italy: phylogenetic and biogeographic implications. Journal of Vertebrate Paleontology e889148
Otariidae	family	Otariidae	United States	Northern Hemisphere	Eastern North Pacific	Santa Rosa Island	No information	Rancholabrean	Pleistocene	0.3	0.012	Orr	1960	English	Journal article	P. C. Orr. 1960. Late Pleistocene marine terraces on Santa Rosa Island, California. GSA Bulletin 71(7):1113-1120
Arctocephalus	genus	Otariidae	South Africa	Southern Hemisphere	Eastern South Atlantic	Varswater Formation	No information	Zanclean	Pliocene	5.333	3.6	Govender	2019	English	Journal article	R. Govender. 2019. Fossil cetaceans from Duinefontein (Koeberg) an early Pliocene site on the southwestern Cape, South Africa. Palaeontologia Electronica 22(1.6A):1-21
Arctocephalus	genus	Otariidae	South Africa	Southern Hemisphere	Eastern South Atlantic	No Information	No information	Holocene	Holocene	0.0117	0	Stynder	2008	English	Journal article	D. D. Stynder. 2008. The impact of medium-sized canids on a seal bone assemblage from Dunefield Midden, West Coast, South Africa. South African Archaeological Bulletin 63:159-163
Phocidae	family	Phocidae	South Africa	Southern Hemisphere	Eastern South Atlantic	Varswater	No information	Miocene	Mio-Pliocene	23.03	2.588	Hendey	1981	English	Journal article	Q. B. Hendey. 1981. Paleoecology of the late Tertiary fossil occurences in 'E' Quarry, Langebaanweg, South Africa and a reinterpretation of their geological context. Annals of the South African Museum 84(1):1-104
Phocidae	family	Phocidae	Denmark	Northern Hemisphere	North Sea	Gram	No information	Tortonian	Late Miocene	11.62	7.246	Roth	1978	English	Journal article	F. Roth. 1978. Mesocetus argillarius sp.n. (Cetacea, Mysticeti) from Upper Miocene of Denmark, with remarks on the lower jaw and echolocation system in whale phylogeny. Zoologica Scripta 7:63-79
Otariidae	family	Otariidae	United States	Northern Hemisphere	Eastern North Pacific	Round Mountain Silt	No information	Langhian	Middle Miocene	15.97	13.82	Kellogg	1922	English	Journal article	R. Kellogg. 1922. Pinnipeds from Miocene and Pleistocene deposits of California. University of California Publications in Geological Sciences 13(4):23-132
Monachinae	subfamily	Phocidae	United States	Northern Hemisphere	Western North Atlantic	Bone Valley	No information	Late Hemphillian	Late Miocene	10.3	4.9	Morgan	1994	English	Book/Book Chapter	G. S. Morgan. 1994. Miocene and Pliocene marine mammal faunas from the Bone Valley Formation of central Florida. Contributions in Marine Mammal Paleontology Honoring Frank C. Whitmore Jr., Proceedings of the San Diego Society of Natural History 29:239-268
Monachinae	subfamily	Phocidae	United States	Northern Hemisphere	Western North Atlantic	Bone Valley	No information	Zanclean	Pliocene	5.333	3.6	Morgan	1994	English	Book/Book Chapter	G. S. Morgan. 1994. Miocene and Pliocene marine mammal faunas from the Bone Valley Formation of central Florida. Contributions in Marine Mammal Paleontology Honoring Frank C. Whitmore Jr., Proceedings of the San Diego Society of Natural History 29:239-268
Pinnipedia	unranked clade	N/A	Kazakhstan	Northern Hemisphere	Paratethys region	Karaginskaya	No information	Chattian	Late Oligocene	28.1	23.03	Dubrovo	2000	English	Book/Book Chapter	B. Grfinnow. 1994 Qeqertasussuk - the archaeology of a frozen Saqqaq site in Disko Bugt, West Greenland. Pp. 197-238 in Morrison, D. & Pilon, J. L. (eds.): Threads of arctic prehistory: Papers in honour of William E. Taylor Jr. Mercury series, Archaeological Survey of Canada, paper 149.
Phocidae	family	Phocidae	Peru	Southern Hemisphere	Eastern South Pacific	Pisco	No information	Messinian	Late Miocene	7.246	5.333	Marocco	1988	Spanish	Journal article	R. Marocco and C. d.e. Muizon. 1988. Los vertebrados del Neogeno de La Costa Sur del Perú: Ambiente sedimentario y condiciones de fosilización. Bulletin de l'Institut Frances d'Etudes Andines 17(2):105-117
Monachinae	subfamily	Phocidae	Peru	Southern Hemisphere	Eastern South Pacific	Pisco	No information	Tortonian	Late Miocene	11.62	7.246	Muizon	1985	English	Journal article	C. Muizon and T. J. DeVries. 1985. Geology and paleontology of late Cenozoic marine deposits in the Sacaco area (Peru). Geologische Rundschau 74(3):547-563
Monachinae	subfamily	Phocidae	Peru	Southern Hemisphere	Eastern South Pacific	Pisco	No information	Messinian	Late Miocene	7.246	5.333	Muizon	1985	English	Journal article	C. Muizon and T. J. DeVries. 1985. Geology and paleontology of late Cenozoic marine deposits in the Sacaco area (Peru). Geologische Rundschau 74(3):547-563
Otariidae	family	Otariidae	Peru	Southern Hemisphere	Eastern South Pacific	Pisco	No information	Messinian	Late Miocene	7.246	5.333	Marocco	1988	Spanish	Journal article	R. Marocco and C. d.e. Muizon. 1988. Los vertebrados del Neogeno de La Costa Sur del Perú: Ambiente sedimentario y condiciones de fosilización. Bulletin de l'Institut Frances d'Etudes Andines 17(2):105-117
Phocidae	family	Phocidae	Peru	Southern Hemisphere	Eastern South Pacific	Pisco	No information	Messinian	Late Miocene	7.246	5.333	Marocco	1988	Spanish	Journal article	R. Marocco and C. d.e. Muizon. 1988. Los vertebrados del Neogeno de La Costa Sur del Perú: Ambiente sedimentario y condiciones de fosilización. Bulletin de l'Institut Frances d'Etudes Andines 17(2):105-117
Monachinae	subfamily	Phocidae	Peru	Southern Hemisphere	Eastern South Pacific	Pisco	No information	Serravallian	Middle Miocene	13.82	11.62	Marocco	1988	Spanish	Journal article	R. Marocco and C. d.e. Muizon. 1988. Los vertebrados del Neogeno de La Costa Sur del Perú: Ambiente sedimentario y condiciones de fosilización. Bulletin de l'Institut Frances d'Etudes Andines 17(2):105-117
Phocidae	family	Phocidae	Germany	Northern Hemisphere	North Sea	Langenfelde	No information	Serravallian	Middle Miocene	13.82	11.62	Rothausen	1986	German	Journal article	K. Rothausen. 1986. Marine Tetrapoden im tertären Nordsee-Becken. Beitrage zur regionalen Geologe der Erde 18:510-557
Pinnipedia	unranked clade	N/A	United States	Northern Hemisphere	Eastern North Pacific	Jewett Sand	No information	Chattian	Early Miocene	23.03	20.44	Barnes	1979	English	Journal article	L. G. Barnes. 1979. Fossil enaliarctine pinnpeds (Mammalia: Otariidae) from Pyramid Hill, Kern County, California). Contributions in Science of the Natural History Museum of Los Angeles County 318:1-41
Odobeninae	subfamily	Odobenidae	United States	Northern Hemisphere	Eastern North Pacific	San Mateo	No information	Zanclean	Pliocene	5.333	3.6	Barnes	1981	English	Journal article	L. G. Barnes, H. Howard, J. H. Hutchison and B. J. Welton. 1981. The vertebrate fossils of the marine Cenozoic San Mateo Formation at Oceanside, California. Geologic Investigations of the Coastal Plain 53-70
Otariinae	subfamily	Otariidae	United States	Northern Hemisphere	Eastern North Pacific	San Mateo	No information	Zanclean	Pliocene	5.333	3.6	Barnes	1981	English	Journal article	L. G. Barnes, H. Howard, J. H. Hutchison and B. J. Welton. 1981. The vertebrate fossils of the marine Cenozoic San Mateo Formation at Oceanside, California. Geologic Investigations of the Coastal Plain 53-70
Odobeninae	subfamily	Odobenidae	United States	Northern Hemisphere	Eastern North Pacific	San Mateo	No information	Tortonian	Pliocene	5.333	3.6	Barnes	1981	English	Journal article	L. G. Barnes, H. Howard, J. H. Hutchison and B. J. Welton. 1981. The vertebrate fossils of the marine Cenozoic San Mateo Formation at Oceanside, California. Geologic Investigations of the Coastal Plain 53-70
Otariinae	subfamily	Otariidae	United States	Northern Hemisphere	Eastern North Pacific	San Mateo	No information	Tortonian	Pliocene	5.333	3.6	Barnes	1981	English	Journal article	L. G. Barnes, H. Howard, J. H. Hutchison and B. J. Welton. 1981. The vertebrate fossils of the marine Cenozoic San Mateo Formation at Oceanside, California. Geologic Investigations of the Coastal Plain 53-70
Phocidae	family	Phocidae	South Africa	Southern Hemisphere	Eastern South Atlantic	No Information	No information	Late Miocene	Late Miocene	11.608	5.333	Pickford	1997	English	Journal article	M. Pickford and B. Senut. 1997. Cainozoic mammals from coastal Namaqualand, South Africa. Paleontologia Africana 34:199-217
Mirounga	genus	Phocidae	South Africa	Southern Hemisphere	Eastern South Atlantic	No Information	No information	Burdigalian	Early Miocene	20.44	15.97	Pickford	2000	English	Serial Monograph	M. Pickford and B. Senut. 2000. Geology and Palaeobiology of the Central and Southern Namib Desert, Southwestern Africa, Volume 1: Geology and History of Study. Geological Survey of Namibia, Memoire 18 1-155
Pinnipedia	unranked clade	N/A	Japan	Northern Hemisphere	Western North Pacific	Fushina	No information	Late Miocene	Late Miocene	11.608	5.333	Hirota	1979	English	Journal article	K. Hirota. 1979. A list of vertebrate fossils from the Shimame Prefecture. Fossil Club Bulletin 13:21-27
Pinnipedia	unranked clade	N/A	Japan	Northern Hemisphere	Western North Pacific	Fujina	No information	Late Miocene	Late Miocene	11.608	5.333	Hirota	1979	English	Journal article	K. Hirota. 1979. A list of vertebrate fossils from the Shimame Prefecture. Fossil Club Bulletin 13:21-27
Pinnipedia	unranked clade	N/A	Japan	Northern Hemisphere	Western North Pacific	Karakane	No information	Middle Miocene	Middle Miocene	15.97	11.608	Hirota	1979	English	Journal article	K. Hirota. 1979. A list of vertebrate fossils from the Shimame Prefecture. Fossil Club Bulletin 13:21-27
Zalophus	genus	Otariidae	Japan	Northern Hemisphere	Western North Pacific	Karakane	No information	Middle Miocene	Middle Miocene	15.97	11.608	Hirota	1979	English	Journal article	K. Hirota. 1979. A list of vertebrate fossils from the Shimame Prefecture. Fossil Club Bulletin 13:21-27
Otariidae	family	Otariidae	United States	Northern Hemisphere	Eastern North Pacific	Santa Margarita	No information	Tortonian	Late Miocene	11.62	7.246	Domning	1978	English	Journal article	D. P. Domning. 1978. Sirenian evolution in the North Pacific Ocean. University of California Publications in Geological Sciences 118:1-176
Arctocephalus	genus	Otariidae	United States	Northern Hemisphere	Eastern North Pacific	San Mateo	No information	Piacenzian	Pliocene	3.6	2.588	Domning	1978	English	Journal article	D. P. Domning. 1978. Sirenian evolution in the North Pacific Ocean. University of California Publications in Geological Sciences 118:1-176
Otariinae	subfamily	Otariidae	United States	Northern Hemisphere	Eastern North Pacific	San Mateo	No information	Hemphillian	Late Miocene	10.3	4.9	Domning	1978	English	Journal article	D. P. Domning. 1978. Sirenian evolution in the North Pacific Ocean. University of California Publications in Geological Sciences 118:1-176
Arctocephalinae	subfamily	Otariidae	United States	Northern Hemisphere	Eastern North Pacific	No information	No information	Piacenzian	Pliocene	3.6	2.588	Domning	1978	English	Journal article	D. P. Domning. 1978. Sirenian evolution in the North Pacific Ocean. University of California Publications in Geological Sciences 118:1-176
[truncated: 207 more rows]
