# Supplementary material for: What do we know about the fossil record of pinnipeds? A historiographical investigation
Source: R Soc Open Sci. 2019 Nov 27;6(11):191394. doi: 10.1098/rsos.191394 (PMC6894555; doi:10.1098/rsos.191394)
Supplement: SUPPLEMENTARY TABLE 2 [file rsos191394supp6.xlsx]

## Sheet: Sheet1
Species	Family	Holotype	Type Locality	Country	Hemisphere	Oceanic basin	Geologic formation	Material	Osteological elements	Articulation category	Year of publication	Reference
Acrophoca longirostris	Phocidae	MNHN SAS 563	Sud-Sacaco	Peru	Southern Hemisphere	Eastern South Pacific	Pisco	Skeleton	N/A	Category 2	1981	C. Muizon. 1981. Les vertebres fossiles de la Formation Pisco (Perou). Premiere parti: Deux nouveaux Monachina (Phocidae, Mammalia) du Pliocene de Sud-Sacaco. Recherche sur les grandes civilisations Memoire 6:1-150
Afrophoca libyca	Phocidae	ELNRP 2Z131	Jabal Zaltan Z131	Libya	Northern Hemisphere	Mediterranean Sea	Marada	Mandible	N/A	Category 3	2014	I. A. Koretsky and D. P. Domning. 2014. One of the oldest seals (Carnivora, Phocidae) from the Old World. Journal of Vertebrate Paleontology 34(1):224-229
Aivukus cedrosensis	Odobenidae	IGCU 901	UCR locality RV 7309	United States	Northern Hemisphere	Eastern North Pacific	Almejas	Skeleton	N/A	Category 2	1977	C. A. Repenning and R. H. Tedford. 1977. Otarioid seals of the Neogene. Geological Survey Professional Paper 992:1-93
Allodesmus demerei	Desmatophocidae	UWBM 75640,	C0343	United States	Northern Hemisphere	Eastern North Pacific	Montesano	Skeleton	N/A	Category 1	2018	R. W. Boessenecker and M. Churchill. 2018. The last of the desmatophocid seals: a new species of Allodesmus from the upper Miocene of Washington, USA, and a revision of the taxonomy of Desmatophocidae. Zoological Journal of the Linnean Society
Allodesmus kelloggi	Desmatophocidae	LACM 4320	LACM locality 1557	United States	Northern Hemisphere	Eastern North Pacific	Round Mountain Silt	Skeleton	N/A	Category 1	1966	E. D. Mitchell. 1966. The Miocene pinniped Allodesmus. University of California Publications in Geological Sciences 61:1-105
Allodesmus kernensis	Desmatophocidae	CAS 275	No information	United States	Northern Hemisphere	Eastern North Pacific	Round Mountain Silt	Mandible	N/A	Category 3	1922	R. Kellogg. 1922. Pinnipeds from Miocene and Pleistocene deposits of California. University of California Publications in Geological Sciences 13(4):23-132
Allodesmus megallos	Desmatophocidae	SFMV 0002	No information	Japan	Northern Hemisphere	Western North Pacific	Aoki	Cranium	N/A	Category 3	1995	L. G. Barnes and K. Hirota. 1995. Miocene pinnipeds of the otariid subfamily Allodesminae in the North Pacific Ocean: Systematics and relationships. The Island Arc 3:329-360
Allodesmus naorai	Desmatophocidae	NMJH N-001	No information	Japan	Northern Hemisphere	Western North Pacific	Mito	Cranium	N/A	Category 3	1996	N. Kohno. 1996. Miocene pinniped Allodesmus (Mammalia: Carnivora); with special reference to the "Mito seal" from Ibaraki Prefecture, Central Japan. Transactions and Proceedings of the Palaeontological Society of Japan, New Series 181:388-404
Allodesmus sinanoensis	Desmatophocidae	No information	Aso	Japan	Northern Hemisphere	Western North Pacific	Aoki	Cranium	N/A	Category 3	1941	T. Nagao. 1941. An occurrence of a fossil sea lion in the Miocene deposits of Sinano, Japan. Journal of the Faculty of Science, Hokkaido Imperial University. Series 4, Geology and Mineralogy 6(2):75-84
Allodesmus uraiporensis	Desmatophocidae	AMP 25	Okoppezawa River about 2 km from the mouth of the river, Atsunai, Urahoro Town, Tokachi, Hokkaido 44°49′30′′ N, 143°46′30′′	Japan	Northern Hemisphere	Western North Pacific	Okoppezawa	Skeleton	N/A	Category 1	2018	W. Tonomori, H. sawamura, T. Sato and N. Kohno. 2018. A new Miocene pinniped Allodesmus (Mammalia: Carnivora) from Hokkaido, northern Japan. Royal Society Open Science 5:172440
Archaeodobenus akamatsui	Odobenidae	UHR 33282	Rutaka Bridge	Japan	Northern Hemisphere	Western North Pacific	Ichibangawa Formation	Skeleton	N/A	Category 2	2015	Tanaka Y, Kohno N. 2015. Correction: A New Late Miocene Odobenid (Mammalia: Carnivora) from Hokkaido, Japan Suggests Rapid Diversification of Basal Miocene Odobenids. PLoS ONE 10(10): e0141406. doi:10.1371/journal.pone.0141406
Atopotarus courseni	Desmatophocidae	LACM 1376	LACM locality 1098	United States	Northern Hemisphere	Eastern North Pacific	Monterrey	Skeleton	N/A	Category 2	1956	T. Downs. 1956. A new pinniped from the Micocene of southern California: With remarks on the Otariidae. Journal of Paleontology 30(1):115-131
Auroraphoca atlantica	Phocidae	USNM 181419	Lee Creek Mine	United States	Northern Hemisphere	Western North Atlantic	Yorktown	Postcranium	Humerus	Category 3	2018	L. Dewaele, C. M. Peredo, P. Meyvisch and S. Louwye. 2018. Diversity of late Neogene Monachinae (Carnivora, Phocidae) from the North Atlantic, with the description of two new species. Royal Society Open Science 5(172437):1-27
Australophoca changorum	Phocidae	USNM 438707	Aguada de Lomas	Peru	Southern Hemisphere	Eastern South Pacific	Pisco	Postcranium	Various	Category 2	2015	A. Valenzuela-Toro, N. D. Pyenson, C. S. Gutstein and M. E. Suarez. 2015. A new dwarf seal from the Late Neogene of South America and the evolution of pinnipeds in the southern hemisphere. Papers in Palaeontology 1-15
Batavipusa neerlandica	Phocidae	MAB 3798	No information	Netherlands	Northern Hemisphere	North Sea	Marine deposits in sandpit Hoogdonk	Postcranium	Humerus	Category 3	2008	Koretsky, I.A. & Peters, A.M.M., 2008 - Batavipusa (Carnivora, Phocidae, Phocinae): a new genus from the eastern shore of the North Atlantic Ocean (Miocene seals of the Netherlands, part II) - DEINSEA 12: 53-62 [ISSN 0923-9308]
Brachyallodesmus packardi	Desmatophocidae	CAS 4371A	Stanford University locality number 3415	United States	Northern Hemisphere	Eastern North Pacific	Vaqueros	Cranium	N/A	Category 3	1972	L. G. Barnes. 1972. Miocene Desmatophocinae (Mammalia: Carnivora) from California. University of California Publications in Geological Sciences 89:1-76
Callophoca obscura	Phocidae	IRSNB 1198	Sable Superieur d'Anvers,	Belgium	Northern Hemisphere	Paratethys Region	Kattendijk	Postcranium	Humerus	Category 3	1876	P. J. Van Beneden. 1876. Les phoques fossiles du bassin d'Anvers. Bulletins de l'Academie Royale des Sciences, des Lettres et des Beaux-Arts de Belgique 41:783-803
Callorhinus gilmorei	Otariidae	SDSNH 25176	SDSNH locality 3174-D	United States	Northern Hemisphere	Eastern North Pacific	San Diego	Skeleton	N/A	Category 2	1986	A. Berta and T. A. Demere. 1986. Callorhinus gilmorei n. sp., (Carnivora: Otariidae) from the San Diego Formation (Blancan) and its impliations for otariid phylogeny. Transactions of the San Diego Society of Natural History 21(7):111-126
Cryptophoca maeotica	Phocidae	N1815	Chisinau	Moldova	Northern Hemisphere	Paratethys Region	No information	Postcranium	Femur	Category 3	1860	A. Nordmann. 1860. Palaentologie Sudresslands 1-360
Desmatophoca brachycephala	Desmatophocidae	LACM 120199	LACM 4584 (LACMIP locality 5864)	United States	Northern Hemisphere	Eastern North Pacific	Astoria	Cranium	N/A	Category 3	1987	L. G. Barnes. 1987. An early Miocene pinniped of the genus Desmatophoca (Mammalia: Otariidae) from Washington. Contributions in Science 382:1-20
Desmatophoca oregonensis	Desmatophocidae	UOMNH F735	Miocene sandstone	United States	Northern Hemisphere	Eastern North Pacific	No information	Skull	N/A	Category 2	1906	T. Condon. 1906. A new fossil pinniped (Desmatophoca oregonensis) from the Miocene of the Oregon coast. University of Oregon Bulletin 3(3):1-14
Devinophoca claytoni	Phocidae	SNM Z14523	Stockerau lime quarry	Slovakia	Northern Hemisphere	Paratethys Region	Devíska Kobyla?	Cranium	N/A	Category 3	2002	I. A. Koretsky and P. Holec. 2002. A primitive seal (Mammalia: Phocidae) from the early middle Miocene of central Paratethys. Smithsonian Contributions to Paleobiology 93:163-178
Devinophoca emryi	Phocidae	USNM 553684	Stockerau lime Plant	Slovakia	Northern Hemisphere	Paratethys Region	No information	Cranium	N/A	Category 3	2015	I. A. Koretsky and S. J. Rahmat. 2015. A new species of the Subfamily Devinophocinae (Carnivora, Phocidae) from the Central Paratethys. Rivista Italiana di Paleontologia e Stratigrafia 121(1):31-47
Dusignathus santacruzensis	Odobenidae	UCMP 27121	Santa Cruz County	United States	Northern Hemisphere	Eastern North Pacific	Santa Margarita	Skull	N/A	Category 2	1927	R. Kellogg. 1927. Fossil Pinnipeds from California. Contributions to Palaeontology from the Carnegie Institution of Washington 27-37
Dusignathus seftoni	Odobenidae	SDSNH 38342	SDSNH locality 3468	United States	Northern Hemisphere	Eastern North Pacific	San Diego	Cranium	N/A	Category 3	1994	T. A. Demere. 1994. Two new species of fossil walruses (Pinnipedia: Odobenidae) from the Upper Pliocene San Diego Formation, California. Proceedings of the San Diego Society of Natural History 29:77-98
Enaliarctos barnesi	"Enaliarctinae"	USNM 314295	USGS: 44°31'06"N, 124°04'40"W.	United States	Northern Hemisphere	Eastern North Pacific	Nye	Skull	N/A	Category 2	1991	A. Berta. 1991. New Enaliarctos* (Pinnipedimorpha) from the Oligocene and Miocene of Oregon and the role of "enaliarctids" in pinniped phylogeny. Smithsonian Contributions to Paleobiology 69:1-33
Enaliarctos emlongi	"Enaliarctinae"	USNM 250345	USGS: 44°39'17"N, 124°04'42"W.	United States	Northern Hemisphere	Eastern North Pacific	Nye	Skeleton	N/A	Category 2	1991	A. Berta. 1991. New Enaliarctos* (Pinnipedimorpha) from the Oligocene and Miocene of Oregon and the role of "enaliarctids" in pinniped phylogeny. Smithsonian Contributions to Paleobiology 69:1-33
Enaliarctos mealsi	"Enaliarctinae"	LACM 4321	directly below LACM Locs.1627 and 1628	United States	Northern Hemisphere	Eastern North Pacific	Jewett Sand	Cranium	N/A	Category 3	1973	E. D. Mitchell and R. H. Tedford. 1973. The Enarliarctinae: A new group of extinct Aquatic Carnivora and a consideration the origin of the Otariidae. Bulletin of the American Museum of Natural History 151 (3): 201-284
Enaliarctos mitchelli	"Enaliarctinae"	UCMP 100391	UCMP V6618 (=CIT 481)	United States	Northern Hemisphere	Eastern North Pacific	Nye	Cranium	N/A	Category 3	1979	L. G. Barnes. 1979. Fossil enaliarctine pinnpeds (Mammalia: Otariidae) from Pyramid Hill, Kern County, California). Contributions in Science of the Natural History Museum of Los Angeles County 318:1-41
Enaliarctos tedfordi	"Enaliarctinae"	USNM 206273	No information	United States	Northern Hemisphere	Eastern North Pacific	Yaquina	Skull	N/A	Category 2	1991	A. Berta. 1991. New Enaliarctos* (Pinnipedimorpha) from the Oligocene and Miocene of Oregon and the role of "enaliarctids" in pinniped phylogeny. Smithsonian Contributions to Paleobiology 69:1-33
Eotaria citrica	Pan-Otariidae	LACM 122666	LACM loc. 4546	United States	Northern Hemisphere	Eastern North Pacific	Topanga	Mandible	N/A	Category 3	2017	J. Velez-Juarbe. 2017. Eotaria citrica, sp. nov., a new stem otariid from the “Topanga” formation of Southern California. PeerJ 5:e3022
Eotaria crypta	Pan-Otariidae	OCPC 5710	No information	United States	Northern Hemisphere	Eastern North Pacific	Topanga	Mandible	N/A	Category 3	2015	R. W. Boessenecker and M. Churchill. 2015. The oldest known fur seal. Biology Letters
Eumetopias kishidai	Otariidae	No information	No information	Japan	Northern Hemisphere	Western North Pacific	Sanuki	Cranium	N/A	Category 3	1953	T. Shikama. 1953. On a fossil remain of sea-lion, Eumetopias (?) kishidai n. sp. from Japan. Scientific Reports of the Yokohama National University Section II(2):10-14
Frisiphoca aberrantum	Phocidae	IRSNB 1191-M266	‘Diestian’ of the ‘third section’ at Borgerhout, Antwerp	Belgium	Northern Hemisphere	Paratethys Region	Diest	Postcranium	Humerus	Category 3	1876	P. J. Van Beneden. 1876. Les phoques fossiles du bassin d'Anvers. Bulletins de l'Academie Royale des Sciences, des Lettres et des Beaux-Arts de Belgique 41:783-803
Frisiphoca affine	Phocidae	IRSNB 1118-M260	‘Third section at Deurne’	Belgium	Northern Hemisphere	Paratethys Region	Diest	Postcranium	Humerus	Category 3	1876	P. J. Van Beneden. 1876. Les phoques fossiles du bassin d'Anvers. Bulletins de l'Academie Royale des Sciences, des Lettres et des Beaux-Arts de Belgique 41:783-803
Gomphotaria pugnax	Odobenidae	LACM 121508	LACM 4631	United States	Northern Hemisphere	Eastern North Pacific	Capistrano	Skeleton	N/A	Category 1	1991	L. G. Barnes and R. E. Raschke. 1991. Gomphotaria pugnax, a new genus and species of late Miocene dusignathine otariid pinniped (Mammalia: Carnivora) from California. Contributions in Science 426:1-16
Gryphoca nordica	Phocidae	MAB 4602	Mill-Langenboom	Netherlands	Northern Hemisphere	North Sea	Mill-Langenboom	Postcranium	Humerus	Category 3	2014	I. Koretsky, S. Rahmat, and N. Peters. 2014. Rare late Miocene seal taxa (Carnivora, Phocidae) from the North Sea Basin. Vestnik zoologii 48(5):419-432
Gryphoca similis	Phocidae	IRSNB 1081, Ct. M. 217	No information	Belgium	Northern Hemisphere	North Sea	No information	Skeleton	N/A	Category 2	1876	P. J. Van Beneden. 1876. Les phoques fossiles du bassin d'Anvers. Bulletins de l'Academie Royale des Sciences, des Lettres et des Beaux-Arts de Belgique 41:783-803
Hadrokirus martini	Phocidae	MNHN.F.SAS 1627	Sud-Sacaco at SAS level	Peru	Southern Hemisphere	Eastern South Pacific	Pisco	Skeleton	N/A	Category 1	2013	E. Amson and C. Muizon. 2013. A new durophagous phocid (Mammalia: Carnivora) from the late Neogene of Peru and considerations on monachine seals phylogeny. Journal of Systematic Palaeontology 12(5):523-548
Histriophoca alekseevi	Phocidae	IZUAN 40-121	Chisinau	Moldova	Northern Hemisphere	Paratethys Region	No information	Cranium	N/A	Category 3	2001	I. Koretsky. 2001. Morphology and systematics of Miocene Phocinae (Mammalia: Carnivora) from Paratethys and the North Atlantic region. Geologica Hungarica Series Palaeontologica 54:1-109
Homiphoca capensis	Phocidae	SAM-PQ-L15695	Langebaanweg	South Africa	Southern Hemisphere	Eastern South Atlantic	Varswater	Skull	N/A	Category 2	1972	Q. B. Hendey and C.A. Repenning. 1972. A Pliocene phocid from South Africa. Annals of the South African Museum 59(4):71-98
Hydrarctos lomasiensis	Otariidae	No information	Sud-Sacaco	Peru	Southern Hemisphere	Eastern South Pacific	Pisco	Skull	N/A	Category 2	1978	C. Muizon. 1978. Arctocephalus (Hydrarctos) lomasiensis, subgen. nov. et nov sp., un nouvel Otariidae du Mio-Pliocene de Sacaco. Bulletin de l'Institute Francais d'Etudes Andines 7(3-4):169-189
Imagotaria downsi	Odobenidae	SBMNH 342	Great Lakes Carbon Co. at Lompoc, California	United States	Northern Hemisphere	Eastern North Pacific	Sisquoc	Skeleton	N/A	Category 2	1968	E. D. Mitchell. 1968. The Mio-Pliocene pinniped Imagotaria. Journal of the Fisheries Research Board of Canada 25(9):1843-1900
Kamtschatarctos sinelnikovae	Odobenidae	PIN 3069/10, 11	Kavran-Ukhtolok Bay	Russia	Northern Hemisphere	Western North Pacific	Etolon	Skull	N/A	Category 2	1981	I. A. Dubrovo. 1981. A new subfamily of fossil seals (Pinnipedia, Kamtschatarctinae subfam. nov.). Doklady Earth Science Sections 256:202-206
Kawas benegasorum	Phocidae	MEF-PV 601	Punta San Román	Argentina	Southern Hemisphere	Western South Atlantic	Puerto Madryn	Skeleton	N/A	Category 2	2001	M. Cozzuol. 2001. A "northern" seal from the Miocene of Argentina: Implications for phocid phylogeny and biogeography. Journal of Vertebrate Paleontology 21(3):415-421
Leptophoca proxima	Phocidae	IRSN 1146 Ct. M 279	Vieux-Dieu	Belgium	Northern Hemisphere	North Sea	Berchem	Postcranium	Humerus	Category 3	1876	P. J. Van Beneden. 1876. Les phoques fossiles du bassin d'Anvers. Bulletins de l'Academie Royale des Sciences, des Lettres et des Beaux-Arts de Belgique 41:783-803
Messiphoca mauretanica	Phocidae	ORN 1	Gisement de Raz-el-Aïn près d´Oran	Algeria	Northern Hemisphere	Mediterranean Sea	Raz-el-Ain	Postcranium	Various	Category 2	1981	C. Muizon. 1981. Premier signalment de Monachinae (Phocidae, Mammalia) dans le Sahelien (Miocene Superieur) d'Oran (Algerie). Palaeovertebrata 11(5):181-194
Miophoca vetusta	Phocidae	No information	No information	Austria	Northern Hemisphere	Paratethys Region	No information	Mandible	N/A	No information	1937	H. Zapfe. 1937. Sonderabdruck aus Verhandlungen der Zoologisch-Botanischen Gesellschaft in Wien. Ein bemerkenswerter Phocidenfund aus dem Torton des Wiener-Beckens 86/87:271-276
Monachopsis pontica	Phocidae	MPGI 17-113	No information	Ukraine	Northern Hemisphere	Paratethys Region	No information	Postcranium	Femur	Category 3	1850	E. Eichwald. 1850. [Paleontology of Russia. The New Period.] Saint­ Petersburg: E. Praza Publishing House: 520 p.
Monotherium wymani	Phocidae	ANSP 11225	Richmond County	United States	Northern Hemisphere	Western North Atlantic	Calvert	Dentition	N/A	Category 3	1854	J. Leidy. 1854. The ancient fauna of Nebraska 1-126
Nanodobenus arandai	Odobenidae	UABC FCM 0072	Asuncion	Mexico	Northern Hemisphere	Eastern North Pacific	Tortugas	Mandible	N/A	Category 3	2018	J. Velez and F. M. Salinas-Marquez. 2018. A dwarf walrus from the Miocene of Baja California Sur, Mexico. Royal Society Open Science 5:180423
Nanophoca vitulinoides	Phocidae	IRSNB M2276a–q	Borsbeek	Belgium	Northern Hemisphere	North Sea	Diest	Postcranium	Various	Category 2	1876	P. J. Van Beneden. 1876. Les phoques fossiles du bassin d'Anvers. Bulletins de l'Academie Royale des Sciences, des Lettres et des Beaux-Arts de Belgique 41:783-803
Necromites nestoris	Phocidae	No information	No information	Azerbaijan	Northern Hemisphere	Paratethys Region	No information	Postcranium	Various	Category 2	1940	V. V. Bogachev. 1940. A finding of a new sea mammal in the Apsheron stage near Baku. Priroda 94:94-94
Neophoca palatina	Otariidae	New Zealand fossil record number N69/f502.	Ohope Beach Grid ~ NZMS 1 N69: 466258	New Zealand	Southern Hemisphere	Western South Pacific	No information	Cranium	N/A	Category 3	1983	J. E. King. 1983. The Ohope skull; a new species of Pleistocene sealion from New Zealand. New Zealand Journal of Geology and Geophysics 26(2):105-120
Neotherium mirum	Odobenidae	USNM 11542-3, USNM 11548, USNM 11552	No information	United States	Northern Hemisphere	Eastern North Pacific	Round Mountain Silt	Postcranium	Various	Category 2	1931	R. Kellogg. 1931. Pelagic mammals of the Temblor Formation of the Kern River region, California. Proceedings of the California Academy of Science 19(12):217-397
Noriphoca gaudini	Phocidae	MSNUN123	Chietino	Italy	Northern Hemisphere	Mediterranean Sea	Bolognano	Cranium	N/A	Category 3	1870	G. Guiscardi. 1870. Sopra una Foca fossile. Accademia delle Scienze Fisiche e Matematiche di Napoli 5(6):207
Odobenus mandanoensis	Odobenidae	NSM-PV 18911	No information	Japan	Northern Hemisphere	Western North Pacific	Mandano	Mandible	N/A	Category 3	1989	Y. Tomida. 1989. A new walrus (Carnivora, Odobenidae) from the middle Pleistocene of the Boso Peninsula, Japan, and its implication on odobenid paleobiology. Bulletin of the National Science Museum, Series C (Geology & Paleontology) 15(3):109-119
Ontocetus emmonsi	Odobenidae	USNM 329064	Murfreesboro	United States	Northern Hemisphere	Western North Atlantic	Yorktown	Dentition	N/A	Category 3	1859	J. Leidy. 1859. [Remarks on Dromatherium sylvestre and Ontocetus emmonsi]. Proceedings of the Academy of Natural Sciences of Philadelphia 1859:162
Oriensarctos watasei	Otariidae	No information	Megakura, Umegase Valley	Japan	Northern Hemisphere	Western North Pacific	Sakuni	Cranium	N/A	Category 3	1925	H. Matsumoto. 1925. [On a new species of fossil sea lion from Umegase Province of Kazusa]. Geological Society of Tokyo Journal 32:45-49
Otaria fischeri	Otariidae	No information	No information	Argentina	Southern Hemisphere	Western South Atlantic	Entrerriana	Mandible	N/A	Category 3	1880	P. Gervais and F. Ameghino. 1880. Les Mammifres Fossiles: de L'Amrique Du Sud 1-255
Pachyphoca chapskii	Phocidae	NMNHU-P 64-706	Zheltokamenka Village	Ukraine	Northern Hemisphere	Paratethys Region	No information	Postcranium	Femur	Category 3	2013	I. A. Koretsky and S. J. Rahmat. 2013. First record of fossil Cystophorinae (Carnivora, Phocidae): Middle Miocene seals from the northern Paratethys. Rivista Italiana di Paleontologia e Stratigrafia 119(3):325-350
Pachyphoca ukrainica	Phocidae	NMNHU-P 64-701	Khomutovo Village	Ukraine	Northern Hemisphere	Paratethys Region	No information	Postcranium	Humerus	Category 3	2013	I. A. Koretsky and S. J. Rahmat. 2013. First record of fossil Cystophorinae (Carnivora, Phocidae): Middle Miocene seals from the northern Paratethys. Rivista Italiana di Paleontologia e Stratigrafia 119(3):325-350
Pacificotaria hadromma	"Enaliarctinae"	LACM 127973	LACM 4851	United States	Northern Hemisphere	Eastern North Pacific	Astoria	Cranium	N/A	Category 3	1992	L. G. Barnes. 1992. A new genus and species of middle Miocene enaliarctine pinniped (Mammalia, Carnivora, Otariidae) from the Astoria Formation in Coastal Oregon. Contributions in Science 431:1-27
Palaeotaria henriettae	No information	No information	environ de Rennes	France	Northern Hemisphere	North Sea	No information	Dentition	N/A	Category 3	1910	M. Leriche. 1910. Sur le plus ancien reste connu de l'Ordre des Pinnipedes. Annales de la Societe geologique du Nord 39:369-370
Palmidophoca callirhoe	Phocidae	Museum de Paris, FS 3160	No information	France	Northern Hemisphere	North Sea	No information	Dentition	N/A	Category 3	1975	L. Ginsburg and P. Janvier. 1975. Les mammiferes marins des faluns de la Touraine et de l'Anjou: faune, gisements et paleobiologie. Bulletin Society E. sci. Anjou, N. S. 9:73-96
Pelagiarctos thomasi	Odobenidae	LACM 121501	LACM locality 3162	United States	Northern Hemisphere	Eastern North Pacific	Round Mountain Silt	Mandible	N/A	Category 3	1988	L. G. Barnes. 1988. A new fossil pinniped (Mammalia: Otariidae) from the middle Miocene Sharktooth Hill Bonebed, California. Contributions in Science 396:1-11
Phoca (Phoca) moori	Phocidae	No information	Red Crag	England	Northern Hemisphere	North Sea	Red Crag	Postcranium	Humerus	Category 3	1890	E. T. Newton. 1890. On some New mammals from Red and Norwich Cracs. P. V. Geol. Soc. London v. 46: 444-453.
Phocanella pumila	Phocidae	IRSNB 1080 Ct. M. 227	Sablesmoyens d'Anvers,	Belgium	Northern Hemisphere	North Sea	Kattendijk	Postcranium	Humerus	Category 3	1876	P. J. Van Beneden. 1876. Les phoques fossiles du bassin d'Anvers. Bulletins de l'Academie Royale des Sciences, des Lettres et des Beaux-Arts de Belgique 41:783-803
Pinnarctidion bishopi	"Enaliarctinae"	UCMP 86334	UCMP V6916 (LACM locality 1628)	United States	Northern Hemisphere	Eastern North Pacific	Pyramid Hill Sand of the Jewett Sand	Cranium	N/A	Category 3	1979	L. G. Barnes. 1979. Fossil enaliarctine pinnpeds (Mammalia: Otariidae) from Pyramid Hill, Kern County, California). Contributions in Science of the Natural History Museum of Los Angeles County 318:1-41
Pinnarctidion rayi	"Enaliarctinae"	USNM 314325	yaquina Quadrangle	United States	Northern Hemisphere	Eastern North Pacific	Nye Mudstone and ?Astoria Fm.	Cranium	N/A	Category 3	1994	A. Berta. 1994. A new species of phocoid pinniped Pinnarctidion from the early Miocene of Oregon. Journal of Vertebrate Paleontology 14(3):405-413
Piscophoca pacifica	Phocidae	SAS 564	Sud-Sacaco	Peru	Southern Hemisphere	Eastern South Pacific	Pisco	Skeleton	N/A	Category 2	1981	C. Muizon. 1981. Les vertebres fossiles de la Formation Pisco (Perou). Premiere parti: Deux nouveaux Monachina (Phocidae, Mammalia) du Pliocene de Sud-Sacaco. Recherche sur les grandes civilisations Memoire 6:1-150
Pithanotaria starri	Otariidae	Stanford University 11 = CAS 13665	The Celite Company’s N°9 quarry	United States	Northern Hemisphere	Eastern North Pacific	Sisquoc	Skeleton	N/A	Category 1	1925	R. Kellogg. 1925. New pinnipeds from the Miocene diatomaceous earth near Lompoc, California. Contributions to Palaeontology from the Carnegie Institution of Washington 348:71-95
Platyphoca danica	Phocidae	GM1	Skærum Mølle (56.33°20' N, 8.35°21' E)	Denmark	Northern Hemisphere	North Sea	Gram	Postcranium	Humerus	Category 3	2014	I. Koretsky, S. Rahmat, and N. Peters. 2014. Rare late Miocene seal taxa (Carnivora, Phocidae) from the North Sea Basin. Vestnik zoologii 48(5):419-432
Platyphoca vulgaris	Phocidae	IRSNB 1117 Ct. M. 210	Sablesmoyens d'Anvers,	Belgium	Northern Hemisphere	North Sea	Kattendijk	Postcranium	Humerus	Category 3	1876	P. J. Van Beneden. 1876. Les phoques fossiles du bassin d'Anvers. Bulletins de l'Academie Royale des Sciences, des Lettres et des Beaux-Arts de Belgique 41:783-803
Pliopedia pacifica	Odobenidae	Stanford University C. 537	San Luis Quadrangle	United States	Northern Hemisphere	Eastern North Pacific	Paso Robles	Postcranium	Various	Category 2	1921	R. Kellogg. 1921. A new Pinniped from the Upper Pliocene of California. Journal of Mammalogy 2(4):212-226
Pliophoca etrusca	Phocidae	MSNUP I-13993	Casa Nuova	Italy	Northern Hemisphere	Mediterranean Sea	Argille Azzurre	Skeleton	N/A	Category 2	1941	G. Tavani. 1941. Revisione dei resti del pinnipede conservato nel museo di geologia di Pisa. Palaeontographica Italica 40:97-112
Pontolis magnus	Odobenidae	USNM 3792	No information	United States	Northern Hemisphere	Eastern North Pacific	Empire	Cranium	N/A	Category 3	1905	F. W. True. 1905. Diagnosis of a new genus and species of fossil sea-lion from the Miocene of Oregon. Smithsonian Miscellaneous Collections 48(1):47-49
Pontophoca jutlandica	Phocidae	MSM 1788	Gram	Denmark	Northern Hemisphere	Paratethys Region	Gram	Postcranium	Femur	Category 3	2014	I. Koretsky, S. Rahmat, and N. Peters. 2014. Rare late Miocene seal taxa (Carnivora, Phocidae) from the North Sea Basin. Vestnik zoologii 48(5):419-432
Pontophoca sarmatica	Phocidae	No information	No information	Russia	Northern Hemisphere	Paratethys Region	No information	Postcranium	Various	Category 2	1924	A. K. Alekseev. 1924. Seals in the Sarmatian deposits of the south of Russia // Journal Nauchno-Issledovatelskich kafedr v Odesse. — 1, N 5. — P. 26–34. — Russian : Алексеев А. К. Тюлени в сарматских от- ложениях юга России.
Pontophoca simionescui	Phocidae	No information	No information	Moldova	Northern Hemisphere	Paratethys Region	No information	Postcranium	Femur	Category 3	1941	M. Kretzoi. 1941. Foka-maradvanyok az erdi Szarmatabol. Foldtani Kozlony 71:274-279
Praepusa boeska	Phocidae	MAB 4686	The Antwerp Basin	Belgium	Northern Hemisphere	North Sea	No information	Postcranium	Humerus	Category 3	2015	I. A. Koretsky, N. Peters, and S. Rahmat. 2015. New species of Praepusa (Carnivora, Phocidae, Phocinae) from the Netherlands supports east to west Neogene dispersal of true seals. Vestnik zoologii 49(1):57-66
Praepusa magyaricus	Phocidae	GPDHGS 5394	No information	Hungary	Northern Hemisphere	Paratethys Region	No information	Postcranium	Humerus	Category 3	2003	I. A. Koretsky. 2003. New finds of Sarmatian seals (Mammalia, Carnivora, Phocinae) from southern Hungary. Advances in Vertebrate Paleontology "Hen to Panta" 63-70
Praepusa pannonica	Phocidae	HGI Aw n1	No information	Hungary	Northern Hemisphere	Paratethys Region	No information	Mandible	N/A	Category 3	1941	M. Kretzoi. 1941. Foka-maradvanyok az erdi Szarmatabol. Foldtani Kozlony 71:274-279
Praepusa vindobonensis	Phocidae	No information	No information	Austria	Northern Hemisphere	Paratethys Region	No information	Postcranium	Various	Category 2	1897	F. Toula. 1897. Phoca vindobonensis n. sp. von Nussdorf in Wien. Beiträge Palaeontologie Oesterreich-Ungarns und des Orients (Mojsisovics und Neumayer) 11:47-70
Proneotherium repenningi	Odobenidae	USNM 205334	No information	United States	Northern Hemisphere	Eastern North Pacific	Astoria	Cranium	N/A	Category 3	1995	N. Kohno, L. G. Barnes, and K. Hirota. 1995. Miocene fossil pinnipeds of the genera Prototaria and Neotherium (Carnivora; Otariidae; Imagotariinae) in the North Pacific Ocean: Evolution, relationships and distribution. The Island Arc 3:285-308
Properiptychus argentinus	Phocidae	MACN 11593	No information	Argentina	Southern Hemisphere	Western South Atlantic	Parana	Cranium	N/A	Category 3	1893	F. Ameghino. 1893. Periptychus argentinus. Les mammiferes fossiles de la Patagonie australe, in Revue Scientifique 51:13
Prophoca rousseaui	Phocidae	IRSNB 1147 Ct. M 275	Borsbeek	Belgium	Northern Hemisphere	North Sea	Diest Berchem	Postcranium	Humerus	Category 3	1876	P. J. Van Beneden. 1876. Les phoques fossiles du bassin d'Anvers. Bulletins de l'Academie Royale des Sciences, des Lettres et des Beaux-Arts de Belgique 41:783-803
Proterozetes ulysses	Otariidae	USNM 187108	Cape Blanco Quadrangle	United States	Northern Hemisphere	Eastern North Pacific	Port Orford	Cranium	N/A	Category 3	2006	L. G. Barnes, C. E. Ray, and I. Koretsky. 2006. A new Pliocene sea lion, Proterozetes ulysses (Mammalia: Otariidae) from Oregon, U.S.A. Mesozoic and Cenozoic Vertebrates and Paleoenvironments 57-77
Protodobenus japonicus	Odobenidae	No information	Iriyama along the Iriyama River	Japan	Northern Hemisphere	Western North Pacific	Tamugigawa	Skull	N/A	Category 2	1995	H. Horikawa. 1995. A primitive odobenine walrus of Early Pliocene age from Japan. The Island Arc 3:309-328
Prototaria planicephala	Odobenidae	SSME 13317	Goishi River in Goishi	Japan	Northern Hemisphere	Western North Pacific	Moniwa	Cranium	N/A	Category 3	1994	N. Kohno. 1994. A new miocene pinniped in the genus Prototaria (Carnivora: Odobenidae) from the Moniwa Formation, Miyagi, Japan. Journal of Vertebrate Paleontology 14(3):414-426
Prototaria primigena	Odobenidae	HUTE 1001	Shiokumi-toge in Kamakura	Japan	Northern Hemisphere	Western North Pacific	Shiokumi-toge Member, Uchiura Group	Skeleton	N/A	Category 2	1984	K. Takeyama and T. Ozawa. 1984. A new Miocene otarioid seal from Japan. Proceedings of the Japan Academy Series B Physical and Biological Sciences 40(3):36-39
Pseudotaria muramotoi	Odobenidae	CBM-PV 382	Ichibangawa River in Aoyama	Japan	Northern Hemisphere	Western North Pacific	Ichibangawa	Cranium	N/A	Category 3	2006	N. Kohno. 2006. A new Miocene odobenid (Mammalia: Carnivora) from Hokkaido, Japan, and its implications for odobenid phylogeny. Journal of Vertebrate Paleontology 26(2):411-421
Pteronarctos goedertae	"Enaliarctinae"	LACM 123883	LACM 5058	United States	Northern Hemisphere	Eastern North Pacific	Astoria	Cranium	N/A	Category 3	1989	L. G. Barnes. 1989. A new enaliarctine pinniped from the Astoria Formation, Oregon, and a classification of the Otariidae (Mammalia: Carnivora). Contributions in Science 403:1-26
Pteronarctos piersoni	"Enaliarctinae"	LACM 127972	LACM 4851	United States	Northern Hemisphere	Eastern North Pacific	Astoria	Cranium	N/A	Category 3	1990	L. G. Barnes. 1990. A new Miocene enaliarctine pinniped of the genus Pteronarctos (Mammalia: Otariidae) from the Astoria Formation, Oregon. Contributions in Science 422:1-20
Sarmatonectes sintsovi	Phocidae	PIN 1713/140	Chisinau	Moldova	Northern Hemisphere	Paratethys Region	No information	Postcranium	Femur	Category 3	2001	I. Koretsky. 2001. Morphology and systematics of Miocene Phocinae (Mammalia: Carnivora) from Paratethys and the North Atlantic region. Geologica Hungarica Series Palaeontologica 54:1-109
Thalassoleon inouei	Otariidae	CBM-PV 087	CBM locality 661835	Japan	Northern Hemisphere	Western North Pacific	Senhata	Skull	N/A	Category 2	1992	N. Kohno. 1992. A new Pliocene fur seal (Carnivora: Otariidae) from the Senhata Formation on the Boso Peninsula, Japan. Natural History Research 2(1):15-28
Thalassoleon macnallyae	Otariidae	UCMP 112809	UCMP locality V66128	United States	Northern Hemisphere	Eastern North Pacific	Drakes Bay	Skeleton	N/A	Category 2	1977	C. A. Repenning and R. H. Tedford. 1977. Otarioid seals of the Neogene. Geological Survey Professional Paper 992:1-93
Thalassoleon mexicanus	Otariidae	IGCU 902	UCR locality RV 7301	Mexico	Northern Hemisphere	Eastern North Pacific	Almejas	Skeleton	N/A	Category 2	1977	C. A. Repenning and R. H. Tedford. 1977. Otarioid seals of the Neogene. Geological Survey Professional Paper 992:1-93
Titanotaria orangensis	Odobenidae	OCPC 11141	OCPC 721	United States	Northern Hemisphere	Eastern North Pacific	Capistrano	Skeleton	N/A	Category 1	2018	I. Magallanes, J. F. Parham, G.-P. Santos and J. Velez-Juarbe. 2018. A new tuskless walrus from the Miocene of Orange County, California, with comments on the diversity and taxonomy of odobenids. PeerJ 6:e5708
Valenictus chulavistensis	Odobenidae	SDSNH 36786	SDSNH locality 3551	United States	Northern Hemisphere	Eastern North Pacific	San Diego	Skeleton	N/A	Category 2	1994	T. A. Demere. 1994. Two new species of fossil walruses (Pinnipedia: Odobenidae) from the Upper Pliocene San Diego Formation, California. Proceedings of the San Diego Society of Natural History 29:77-98
Valenictus imperialensis	Odobenidae	LACM (CIT) 3926	LACM (CIT) 472	United States	Northern Hemisphere	Eastern North Pacific	Imperial	Postcranium	Humerus	Category 3	1961	E. D. Mitchell. 1961. A new walrus from the imperial Pliocene of Southern California: with notes on odobenid and otariid humeri. Los Angeles County Museum Contributions in Science 44:1-28
Virginiaphoca magurai	Phocidae	USNM 639750	Nottoway River	United States	Northern Hemisphere	Western North Atlantic	Eastover/Yorktown	Postcranium	Humerus	Category 3	2018	L. Dewaele, C. M. Peredo, P. Meyvisch and S. Louwye. 2018. Diversity of late Neogene Monachinae (Carnivora, Phocidae) from the North Atlantic, with the description of two new species. Royal Society Open Science 5(172437):1-27
