# Supplementary material for: What do we know about the fossil record of pinnipeds? A historiographical investigation
Source: R Soc Open Sci. 2019 Nov 27;6(11):191394. doi: 10.1098/rsos.191394 (PMC6894555; doi:10.1098/rsos.191394)
Supplement: SUPPLEMENTARY TABLE 3 [file rsos191394supp7.xlsx]

## Sheet: Sheet1
Subepoch	# occ. identified at level of species	# species	# occurrences	Sedimentary area
late Oligocene	5	4	9	31556
early Miocene	23	14	30	19419
middle Miocene	39	11	59	20649
late Miocene	47	15	74	24449
Pliocene	63	15	94	16070
