# Supplementary material for: What do we know about the fossil record of pinnipeds? A historiographical investigation
Source: R Soc Open Sci. 2019 Nov 27;6(11):191394. doi: 10.1098/rsos.191394 (PMC6894555; doi:10.1098/rsos.191394)
Supplement: SUPPLEMENTARY TABLE 4 [file rsos191394supp8.xlsx]

## Sheet: Sheet1
Catalog Number - USNM	Collection Name	Kingdom	Phylum	Class	Order	Family	Common Name	Scientific Name (As Filed)	Identified By	Other Identifications	Type Status	Type Citations	Collector(s)	Dates Collected	Country	Province/State	District/County	Precise Locality	Ocean	Sea/Gulf	Bay/Sound	Centroid Latitude	Centroid Longitude	Expedition Name	Vessel Name	Cruise Number	Site/Station Number	Geologic Age (Era:System:Series:Stage)	Stratigraphy (Group:Formation:Member)	Skeletal Morphology	Specimen Count	Notes	Record Last Modified	EZID
PAL 299954	Mammalia Marine	Animalia	Chordata	Mammalia	Carnivora	Phocidae	seal	Callophoca ? sp					Savoie, K. M.	1980-03-01	United States	Maryland	Charles County											Cenozoic:Neogene:Miocene	Chesapeake Group:Calvert Fm	Appendicular element, metacarpal	1		2017-04-27 17:38:00	http://n2t.net/ark:/65665/3de557793-d34c-4f99-96f2-1c2986de9d5d
PAL 170882	Mammalia Marine	Animalia	Chordata	Mammalia	Carnivora	Phocidae	seal	Callophoca obscura Van Beneden					Myrick, A. C.	1969-07-01	United States	Virginia	Westmoreland County											Cenozoic:Neogene:Miocene	Chesapeake Group:Calvert Fm	Appendicular element, distal femur.	1		2017-04-27 16:45:00	http://n2t.net/ark:/65665/3cdc0cb23-d08a-49b2-a48a-b9abc0063b20
PAL 186985	Mammalia Marine	Animalia	Chordata	Mammalia	Carnivora	Phocidae	seal	Callophoca obscura Van Beneden	Ray				Allison, C. F.		United States	Virginia	Westmoreland County											Cenozoic:Neogene:Miocene	Chesapeake Group:Calvert Fm	Appendicular element, left metatarsal-1	1		2018-02-01 16:57:00	http://n2t.net/ark:/65665/3f6ffa480-a75b-427b-bd38-31fada13e1b4
PAL 215209	Mammalia Marine	Animalia	Chordata	Mammalia	Carnivora	Phocidae	seal	Genus indet. sp indet.	TRUE				Siddons, D. C.	1976-07-06	United States	Virginia	Westmoreland County											Cenozoic:Neogene:Miocene	Chesapeake Group:Calvert Fm:Zone 14	Appendicular element, phalange	1		2018-01-04 19:08:00	http://n2t.net/ark:/65665/35c25194c-ff73-48d0-895e-d959847130f6
PAL 263566	Mammalia Marine	Animalia	Chordata	Mammalia	Carnivora	Phocidae	seal	Genus indet. sp indet.					Frye, R.	1978-08-01	United States	Maryland	Calvert County											Cenozoic:Neogene:Miocene	Chesapeake Group:Calvert Fm	Skull element, left mandible	1		2018-01-04 20:31:00	http://n2t.net/ark:/65665/3c5bfac13-1c46-4187-a2df-45811b11f765
PAL 306520	Mammalia Marine	Animalia	Chordata	Mammalia	Carnivora	Phocidae	seal	Genus indet. sp indet.	Bohaska, David Joseph, Museum Specialist (PAL), Smithsonian Institution - National Museum of Natural History (UNITED STATES)				O'Neil; O'Neil	1976	United States	Maryland	Calvert County											Cenozoic:Neogene:Miocene	Chesapeake Group:Calvert Fm	Appendicular element, phalange	1		2018-01-04 18:15:00	http://n2t.net/ark:/65665/31da659d5-3b3f-424a-b7ff-87981c6a9b51
PAL 306521	Mammalia Marine	Animalia	Chordata	Mammalia	Carnivora	Phocidae	seal	Genus indet. sp indet.	Bohaska, David Joseph, Museum Specialist (PAL), Smithsonian Institution - National Museum of Natural History (UNITED STATES)				O'Neil; O'Neil	1980-09-01	United States	Maryland	Calvert County											Cenozoic:Neogene:Miocene	Chesapeake Group:Calvert Fm	Appendicular element, phalange	1		2018-01-04 18:15:00	http://n2t.net/ark:/65665/363eeca51-e997-4ecd-af7b-ef75deed4759
PAL 452646	Mammalia Marine	Animalia	Chordata	Mammalia	Carnivora	Phocidae	seal	Genus indet. sp indet.					Shamburek, R. D.	1975-04-06	United States	Virginia	Westmoreland County											Cenozoic:Neogene:Miocene	Chesapeake Group:Calvert Fm	Appendicular element, tibia	1		2018-01-04 19:56:00	http://n2t.net/ark:/65665/36cba6b5b-837a-4c22-a209-2fe705e64fc2
PAL 452987	Mammalia Marine	Animalia	Chordata	Mammalia	Carnivora	Phocidae	seal	Genus indet. sp indet.					Leonard, M.	1988	United States	Maryland	Calvert County											Cenozoic:Neogene:Miocene	Chesapeake Group:Calvert Fm	Appendicular element, phalange	1		2018-01-04 17:37:00	http://n2t.net/ark:/65665/3e072d019-a505-49b2-8927-44f8c642b5ca
PAL 456412	Mammalia Marine	Animalia	Chordata	Mammalia	Carnivora		Seal ?	Genus indet. sp indet.					Shyab, C.		United States	Maryland	Calvert County											Cenozoic:Neogene:Miocene	Chesapeake Group:Calvert Fm	Skull element, tooth	1		2018-01-04 19:56:00	http://n2t.net/ark:/65665/343e83045-38c0-413b-944a-72801d8ea9f4
V 23235	Mammalia Marine	Animalia	Chordata	Mammalia	Carnivora	Phocidae	seal	Genus indet. sp indet.	Ray				Palmer	1907	United States	Maryland	Calvert County											Cenozoic:Neogene:Miocene	Chesapeake Group:Calvert Fm:Zone 5 ?	Axial element, dorsal	1		2018-01-04 19:52:00	http://n2t.net/ark:/65665/3fadb6b1a-057f-464d-9422-39a8dd738509
PAL 454908	Mammalia Marine	Animalia	Chordata	Mammalia	Carnivora	Phocidae	seal	Genus indet. sp indet.					Sutton, C.		United States	Maryland	Calvert County											Cenozoic:Neogene:Miocene	Chesapeake Group:Calvert Fm	Skull element, premaxilla tooth	1		2018-01-04 17:37:00	http://n2t.net/ark:/65665/352709f08-6688-48bb-9438-251982d2b0f9
PAL 175581	Mammalia Marine	Animalia	Chordata	Mammalia	Carnivora	Phocidae	seal	Leptophoca ? lenis True	Ray						United States	Maryland	Calvert County											Cenozoic:Neogene:Miocene	Chesapeake Group:Calvert Fm:Zone 12	Axial elements, caudal-(3)-AA	1		2018-01-04 17:41:00	http://n2t.net/ark:/65665/329c4ec30-ba01-4c7c-a46d-58e40ca2b854
V 24809	Mammalia Marine	Animalia	Chordata	Mammalia	Carnivora	Phocidae	seal	Leptophoca ? lenis True	Ray					1967	United States	Virginia	Hanover County											Cenozoic:Neogene:Miocene	Chesapeake Group:Calvert Fm	Skull element, tooth	1		2018-01-04 19:52:00	http://n2t.net/ark:/65665/30be71a28-4940-4f37-a13f-b8393e1acef7
V 25736	Mammalia Marine	Animalia	Chordata	Mammalia	Carnivora	Phocidae	seal	Leptophoca ? lenis True	Ray				Flynn	1969-02-02	United States	Maryland	Calvert County											Cenozoic:Neogene:Miocene	Chesapeake Group:Calvert Fm	Appendicular elements, partial right innominate	1		2018-01-04 19:52:00	http://n2t.net/ark:/65665/37abe93da-49a7-4d92-92b9-36c5ecb1370d
PAL 170879	Mammalia Marine	Animalia	Chordata	Mammalia	Carnivora	Phocidae	seal	Leptophoca ? sp	Kellogg				Jacobs, J.		United States	Maryland	Calvert County											Cenozoic:Neogene:Miocene	Chesapeake Group:Calvert Fm	Skull element, partial left mandible	1		2017-04-27 16:45:00	http://n2t.net/ark:/65665/3d49664ab-8873-49b1-922b-64854be0d71a
PAL 170880	Mammalia Marine	Animalia	Chordata	Mammalia	Carnivora	Phocidae	seal	Leptophoca ? sp	Kellogg				Dryden	1970-11-01	United States	Maryland	Calvert County											Cenozoic:Neogene:Miocene	Chesapeake Group:Calvert Fm	Appendicular element, left metatarsal-(Z)	1		2017-04-27 16:45:00	http://n2t.net/ark:/65665/307f0f839-2da4-4803-b40f-e5b84156865a
PAL 170881	Mammalia Marine	Animalia	Chordata	Mammalia	Carnivora	Phocidae	seal	Leptophoca ? sp	Kellogg				Sager, H.	1970-06-01	United States	Maryland	Calvert County											Cenozoic:Neogene:Miocene	Chesapeake Group:Calvert Fm	Appendicular element, phalange	1		2017-04-27 16:45:00	http://n2t.net/ark:/65665/313bd891b-9bdf-47e3-9c75-2eded67182fe
PAL 205655	Mammalia Marine	Animalia	Chordata	Mammalia	Carnivora	Phocidae	seal	Leptophoca ? sp	Ray, Clayton Edward, (PAL), Smithsonian Institution - National Museum of Natural History (UNITED STATES)				Ward, L. W.	1967 1968 (1967 to --- 1968)	United States	Maryland	Calvert County											Cenozoic:Neogene:Miocene	Chesapeake Group:Calvert Fm	Skull element, edentulous partial left lower jaw	1		2017-07-20 18:58:00	http://n2t.net/ark:/65665/3fa55d72e-7e80-4dd5-81ea-145c46953468
PAL 214488	Mammalia Marine	Animalia	Chordata	Mammalia	Carnivora	Phocidae	seal	Leptophoca ? sp	Purdy, Robert Winfield, Museum Specialist (PAL), Smithsonian Institution - National Museum of Natural History (UNITED STATES)				Siddons, D. C.		United States	Virginia	Westmoreland County											Cenozoic:Neogene:Miocene	Chesapeake Group:Calvert Fm	Appendicular element, right metatarsal-3	1		2018-01-04 19:08:00	http://n2t.net/ark:/65665/38843ccc6-1426-4486-9cf6-3aa5ee8687bd
PAL 254297	Mammalia Marine	Animalia	Chordata	Mammalia	Carnivora	Phocidae	seal	Leptophoca ? sp	Ray, Clayton Edward, (PAL), Smithsonian Institution - National Museum of Natural History (UNITED STATES)				Cullinan, M.		United States	Maryland	Calvert County											Cenozoic:Neogene:Miocene	Chesapeake Group:Calvert Fm ?	Appendicular element, metacarpal	1		2017-07-20 18:58:00	http://n2t.net/ark:/65665/3bd6d6925-46ec-4f24-9bd6-1e4a952977f4
PAL 254298	Mammalia Marine	Animalia	Chordata	Mammalia	Carnivora	Phocidae	seal	Leptophoca ? sp	Purdy, Robert Winfield, Museum Specialist (PAL), Smithsonian Institution - National Museum of Natural History (UNITED STATES)				Cullinan, M.		United States	Maryland	Calvert County											Cenozoic:Neogene:Miocene	Chesapeake Group:Calvert Fm ?	Appendicular element, proximal phalange	1		2018-01-04 17:42:00	http://n2t.net/ark:/65665/312a13d9e-5cfd-4f47-9126-ae9c09f4eee4
PAL 254299	Mammalia Marine	Animalia	Chordata	Mammalia	Carnivora	Phocidae	seal	Leptophoca ? sp	Purdy, Robert Winfield, Museum Specialist (PAL), Smithsonian Institution - National Museum of Natural History (UNITED STATES)				Cullinan, M.		United States	Virginia	Westmoreland County											Cenozoic:Neogene:Miocene	Chesapeake Group:Calvert Fm ?	Appendicular element, left metacarpal-1	1		2018-01-04 17:42:00	http://n2t.net/ark:/65665/3d279bbae-d965-4cd3-8dc3-36bdf5465f06
PAL 263644	Mammalia Marine	Animalia	Chordata	Mammalia	Carnivora	Phocidae	seal	Leptophoca ? sp	Purdy, Robert Winfield, Museum Specialist (PAL), Smithsonian Institution - National Museum of Natural History (UNITED STATES)				Ashby	1979-06-27	United States	Maryland	Calvert County											Cenozoic:Neogene:Miocene	Chesapeake Group:Calvert Fm	Appendicular element, right innominate	1		2018-01-04 17:42:00	http://n2t.net/ark:/65665/3eff1da66-570f-4869-af3f-49400ee18883
PAL 411889	Mammalia Marine	Animalia	Chordata	Mammalia	Carnivora	Phocidae	seal	Leptophoca ? sp	Ray, Clayton Edward, (PAL), Smithsonian Institution - National Museum of Natural History (UNITED STATES)				Ashby; Ashby	1986-08-24	United States	Maryland	Calvert County											Cenozoic:Neogene:Miocene	Chesapeake Group:Calvert Fm	Axial element, atlas	1		2017-07-20 18:59:00	http://n2t.net/ark:/65665/3a784d210-8928-49d5-b241-989e50e16b2c
PAL 412122	Mammalia Marine	Animalia	Chordata	Mammalia	Carnivora	Phocidae	seal	Leptophoca ? sp	Whitmore, Frank Clifford, Jr., (USGS-R), U.S. Department of the Interior (UNITED STATES)				Wiest; Wiest		United States	Maryland	Calvert County											Cenozoic:Neogene:Miocene	Chesapeake Group:Calvert Fm:Zone 5	Skull element, T-U-P	1		2018-01-04 18:15:00	http://n2t.net/ark:/65665/39983f230-9c1f-450f-94e7-5984adc4f534
PAL 412123	Mammalia Marine	Animalia	Chordata	Mammalia	Carnivora	Phocidae	seal	Leptophoca ? sp	Whitmore, Frank Clifford, Jr., (USGS-R), U.S. Department of the Interior (UNITED STATES)				Wiest; Wiest		United States	Maryland	Calvert County											Cenozoic:Neogene:Miocene	Chesapeake Group:Calvert Fm	Skull element, T-U-P	1		2018-01-04 18:15:00	http://n2t.net/ark:/65665/3a002157c-5ab0-4de8-96a1-bb2b215106a2
V 25838	Mammalia Marine	Animalia	Chordata	Mammalia	Carnivora	Phocidae	seal	Leptophoca ? sp	Kellogg				Dryden	1968	United States	Maryland	Calvert County											Cenozoic:Neogene:Miocene	Chesapeake Group:Calvert Fm	Skull element, partial mandible	1		2018-01-04 19:52:00	http://n2t.net/ark:/65665/348df538d-6824-4bba-8288-303d58d1d75b
PAL 214897	Mammalia Marine	Animalia	Chordata	Mammalia	Carnivora	Phocidae	seal	Leptophoca amphiatlantica Koretsky et al., 2012		Leptophoca cf. lenis True		Koretsky, I. A., et al. 19 Jan 2012. Deinsea. 1-12.	Siddons, D. C.	1975	United States	Virginia	Westmoreland County											Cenozoic:Neogene:Miocene	Chesapeake Group:Calvert Fm ?	Appendicular element, proximal left femur	1		2018-01-04 19:08:00	http://n2t.net/ark:/65665/3cf475a90-6aa4-4c25-9f37-31bbfc3e44db
V 23227	Mammalia Marine Type	Animalia	Chordata	Mammalia	Carnivora	Phocidae	seal	Leptophoca amphiatlantica Koretsky et al., 2012		Leptophoca lenis True	Holotype	Koretsky, I. A., et al. 19 Jan 2012. Deinsea. 1-12.		1957-03-03	United States	Maryland	Calvert County											Cenozoic:Neogene:Miocene	Chesapeake Group:Calvert Fm:Zone 14 ?	Appendicular element, right femur	1		2018-01-04 19:52:00	http://n2t.net/ark:/65665/3cf59c491-5b1d-441a-97b0-ddb7fd359dee
PAL 187238	Mammalia Marine	Animalia	Chordata	Mammalia	Carnivora	Phocidae	seal	Leptophoca lenis ? True	Ray				Myrick; Whitmore; Ashby	1967-05-26	United States	Maryland	Calvert County											Cenozoic:Neogene:Miocene	Chesapeake Group:Calvert Fm:Zone 12	Appendicular element, left proximal tibia	1		2017-04-27 16:45:00	http://n2t.net/ark:/65665/33258c284-ae05-439b-86de-42a3b72b31a0
V 5361	Mammalia Marine	Animalia	Chordata	Mammalia	Carnivora	Phocidae	seal	Leptophoca lenis ? True				True. 1906. U.S.Natl.Mus.Proc. 30: 835, pl.76,f.2.	TRUE		United States	Maryland	Calvert County											Cenozoic:Neogene:Miocene	Chesapeake Group:Calvert Fm	Appendicular elements, tibia, proximal fibula	1		2018-01-04 17:38:00	http://n2t.net/ark:/65665/3ba165e82-b9a8-41e2-8faa-9645b7d15e8a
V 5362	Mammalia Marine	Animalia	Chordata	Mammalia	Carnivora	Phocidae	seal	Leptophoca lenis ? True				True. 1906. U.S.Natl.Mus.Proc. 30: 840, pl.76,f.1.	TRUE		United States	Maryland	Calvert County											Cenozoic:Neogene:Miocene	Chesapeake Group:Calvert Fm	Appendicular element, right radius	1		2018-01-04 17:38:00	http://n2t.net/ark:/65665/31989fb5d-d317-41ee-9da2-d136c4434fd6
V 5363	Mammalia Marine	Animalia	Chordata	Mammalia	Carnivora	Phocidae	seal	Leptophoca lenis ? True				True. 1906. U.S.Natl.Mus.Proc. 30: 835, pl.76,f.3.	TRUE		United States	Maryland	Calvert County											Cenozoic:Neogene:Miocene	Chesapeake Group:Calvert Fm	Axial element, lumbar	1		2018-01-04 17:38:00	http://n2t.net/ark:/65665/3cbda8f01-70e6-40b0-bf25-10753153c781
PAL 175578	Mammalia Marine	Animalia	Chordata	Mammalia	Carnivora	Phocidae	seal	Leptophoca lenis True	Ray					1961-07-03	United States	Maryland	Calvert County											Cenozoic:Neogene:Miocene	Chesapeake Group:Calvert Fm:Zone 12	Appendicular element, right tibia.	1		2017-04-27 16:45:00	http://n2t.net/ark:/65665/364478231-6fe4-4109-bbe6-290929c650cd
PAL 175579	Mammalia Marine	Animalia	Chordata	Mammalia	Carnivora	Phocidae	seal	Leptophoca lenis True	Ray						United States	Maryland	Calvert County											Cenozoic:Neogene:Miocene	Chesapeake Group:Calvert Fm:Zone 12	Appendicular element, right navicular.	1		2018-01-04 17:41:00	http://n2t.net/ark:/65665/3a355d849-9a02-469c-96f2-28a410406f92
PAL 175580	Mammalia Marine	Animalia	Chordata	Mammalia	Carnivora	Phocidae	seal	Leptophoca lenis True	Ray					1957-03-17	United States	Maryland	Calvert County											Cenozoic:Neogene:Miocene	Chesapeake Group:Calvert Fm:Zone 12	Appendicular element, partial left innominate.	1		2018-01-04 17:41:00	http://n2t.net/ark:/65665/31e0b513c-3614-4229-8ac6-d1636da2ec5a
PAL 187409	Mammalia Marine	Animalia	Chordata	Mammalia	Carnivora	Phocidae	seal	Leptophoca lenis True	Ray			Ray. 1976. Smithsonian Contr.Paleobiology. (n.28): 10, 21,pl.8,f.3,pl.9,f.3,pl.10,f.3,pl.11,f.3.	McCrery et al, P. A.	1968-01-18	United States	Virginia												Cenozoic:Neogene:Miocene	Chesapeake Group:Calvert Fm	Appendicular element, distal right humerus	1		2018-01-04 17:42:00	http://n2t.net/ark:/65665/3e6c340b3-8761-4eb7-8a78-40e793ee4f08
PAL 205499	Mammalia Marine	Animalia	Chordata	Mammalia	Carnivora	Phocidae	seal	Leptophoca lenis True	Ray				Shelton, W.	1971-12-28	United States	Maryland	Calvert County											Cenozoic:Neogene:Miocene	Chesapeake Group:Calvert Fm	Appendicular element, left femur	1		2018-01-04 19:01:00	http://n2t.net/ark:/65665/3217a9de1-91c9-4d54-ba76-e2a0de898a2a
PAL 215206	Mammalia Marine	Animalia	Chordata	Mammalia	Carnivora	Phocidae	seal	Leptophoca lenis True	Ray				Cullinan, M. D.		United States	Virginia	Westmoreland County											Cenozoic:Neogene:Miocene	Chesapeake Group:Calvert Fm	Appendicular element, left ilium	1		2018-01-04 17:42:00	http://n2t.net/ark:/65665/3e8ae1cc9-d7da-46e4-9021-41afc31ef309
PAL 215207	Mammalia Marine	Animalia	Chordata	Mammalia	Carnivora	Phocidae	seal	Leptophoca lenis True	Ray				Cullinan, M. D.		United States	Virginia	Westmoreland County											Cenozoic:Neogene:Miocene	Chesapeake Group:Calvert Fm	Appendicular element, left metatarsal-5	1		2018-01-04 17:42:00	http://n2t.net/ark:/65665/30e3a3bc8-686c-4c13-9d2b-14ab81b19f47
PAL 244037	Mammalia Marine	Animalia	Chordata	Mammalia	Carnivora	Phocidae	seal	Leptophoca lenis True					Fonger, G. C.	1977-03-01	United States	Maryland	Saint Marys County											Cenozoic:Neogene:Miocene	Chesapeake Group:Calvert Fm	Skull element, postcanine tooth	1		2018-01-04 17:42:00	http://n2t.net/ark:/65665/318533e4a-f61e-46db-bb38-7e19eac7b89c
PAL 263648	Mammalia Marine	Animalia	Chordata	Mammalia	Carnivora	Phocidae	seal	Leptophoca lenis True	Ray			Schaeffer, B. 1958. Seals, Sea Lions, And Walruses:A Review Of The Pinnipedia. 34.	Ashby; Ashby; Eshelman	1979-09-11	United States	Maryland	Calvert County											Cenozoic:Neogene:Miocene	Chesapeake Group:Calvert Fm:Zone 13	Axial elements - partial, Appendicular elements - partial	1		2018-01-04 17:42:00	http://n2t.net/ark:/65665/3e1e5a99b-d8d1-4440-b40e-6829dfafd068
PAL 263649	Mammalia Marine	Animalia	Chordata	Mammalia	Carnivora	Phocidae	seal	Leptophoca lenis True	Ray				Ashby; Ashby		United States	Maryland	Calvert County											Cenozoic:Neogene:Miocene	Chesapeake Group:Calvert Fm:Zone 12 ?	Appendicular element, left proximal metatarsal-3	1		2018-01-04 17:42:00	http://n2t.net/ark:/65665/33cfa93e5-75b6-4cc4-98f6-94a6574f3b63
PAL 263650	Mammalia Marine	Animalia	Chordata	Mammalia	Carnivora	Phocidae	seal	Leptophoca lenis True	Ray				Ashby; Ashby	1979-09-15	United States	Maryland	Calvert County											Cenozoic:Neogene:Miocene	Chesapeake Group:Calvert Fm:Zone 12	Appendicular element, right tibia	1		2018-01-04 17:42:00	http://n2t.net/ark:/65665/39e4c87a2-354e-4e16-89c0-3650fec3eb5a
PAL 306527	Mammalia Marine	Animalia	Chordata	Mammalia	Carnivora	Phocidae	seal	Leptophoca lenis True					Burroughs; Burroughs		United States	Maryland	Calvert County											Cenozoic:Neogene:Miocene	Chesapeake Group:Calvert Fm	Appendicular elements, left innominate	1		2018-01-04 18:15:00	http://n2t.net/ark:/65665/3519b3c9a-7bd9-4103-97dc-c2f057a8fad9
PAL 307602	Mammalia Marine	Animalia	Chordata	Mammalia	Carnivora	Phocidae	seal	Leptophoca lenis True					Cope, E. D.	1895	United States	Virginia	Hanover County											Cenozoic:Neogene:Miocene:Barstovian	Chesapeake Group:Calvert Fm	Appendicular element, partial right innominate	1		2018-01-04 20:31:00	http://n2t.net/ark:/65665/39e997fed-3646-472c-9143-d7cda3b4bf2f
PAL 329112	Mammalia Marine	Animalia	Chordata	Mammalia	Carnivora	Phocidae	seal	Leptophoca lenis True	Ray				Riker, N. L.	1982-04-17	United States	Maryland	Calvert County											Cenozoic:Neogene:Miocene	Chesapeake Group:Calvert Fm:Zone 14	Appendicular element, partial distal right femur epiphysis	1		2018-01-04 18:15:00	http://n2t.net/ark:/65665/34d3823f1-2c1c-4323-803d-bb206f587894
PAL 329113	Mammalia Marine	Animalia	Chordata	Mammalia	Carnivora	Phocidae	seal	Leptophoca lenis True	Ray				Riker, N. L.	1980-09-13	United States	Maryland	Calvert County											Cenozoic:Neogene:Miocene	Chesapeake Group:Calvert Fm:Zone 14	Appendicular element, left metatarsal-5	1		2018-01-04 18:15:00	http://n2t.net/ark:/65665/33ebbfc0a-4d0e-4482-bec5-b8996bdcda9f
PAL 329114	Mammalia Marine	Animalia	Chordata	Mammalia	Carnivora	Phocidae	seal	Leptophoca lenis True	Ray				Ashby; Ashby	1982-02-25	United States	Maryland	Calvert County											Cenozoic:Neogene:Miocene	Chesapeake Group:Calvert Fm:Zone 12	Appendicular element, partial left radius	1		2018-01-04 18:15:00	http://n2t.net/ark:/65665/378faa402-dee4-4b80-a659-7a1d6fa6de74
PAL 347348	Mammalia Marine	Animalia	Chordata	Mammalia	Carnivora	Phocidae	seal	Leptophoca lenis True	Ray				Fonger, G. C.		United States	Maryland	Calvert County											Cenozoic:Neogene:Miocene	Chesapeake Group:Calvert Fm:Zone 12	Skull	1		2018-01-04 18:14:00	http://n2t.net/ark:/65665/3741ffec8-61d7-4af4-af46-d681d2c5a871
PAL 360419	Mammalia Marine	Animalia	Chordata	Mammalia	Carnivora	Phocidae	seal	Leptophoca lenis True	Ray				Riker, N. L.	1982-02-06	United States	Maryland	Calvert County											Cenozoic:Neogene:Miocene	Chesapeake Group:Calvert Fm:Zone 15	Axial element, partial right innominate	1		2018-01-04 18:14:00	http://n2t.net/ark:/65665/387d1748d-59c9-4e3b-acd7-7afbf8ca973e
PAL 360420	Mammalia Marine	Animalia	Chordata	Mammalia	Carnivora	Phocidae	seal	Leptophoca lenis True	Ray					1982-02-06	United States	Maryland	Calvert County											Cenozoic:Neogene:Miocene	Chesapeake Group:Calvert Fm:Zone 12	Appendicular element, proximal right tibia	1		2018-01-04 18:14:00	http://n2t.net/ark:/65665/329c5a47f-d943-448b-99e2-7c22fd0dde90
PAL 360421	Mammalia Marine	Animalia	Chordata	Mammalia	Carnivora	Phocidae	seal	Leptophoca lenis True	Ray					1983-04-21	United States	Maryland	Calvert County											Cenozoic:Neogene:Miocene	Chesapeake Group:Calvert Fm:Zone 12	Appendicular element, left phalange	1		2018-01-04 18:14:00	http://n2t.net/ark:/65665/360a5684e-12d4-46e5-8d45-ab49612a17dd
PAL 360422	Mammalia Marine	Animalia	Chordata	Mammalia	Carnivora	Phocidae	seal	Leptophoca lenis True	Ray						United States	Maryland	Calvert County											Cenozoic:Neogene:Miocene	Chesapeake Group:Calvert Fm:Zone 12	Appendicular element, left navicular	1		2018-01-04 18:14:00	http://n2t.net/ark:/65665/32256e633-5875-4827-82b0-13be02a11e85
PAL 375737	Mammalia Marine	Animalia	Chordata	Mammalia	Carnivora	Phocidae	seal	Leptophoca lenis True	Ray						United States	Maryland	Calvert County											Cenozoic:Neogene:Miocene	Chesapeake Group:Calvert Fm	axial elements	1		2018-01-04 18:14:00	http://n2t.net/ark:/65665/37babb329-ca65-440a-9fe4-8e18661fb853
PAL 411879	Mammalia Marine	Animalia	Chordata	Mammalia	Carnivora	Phocidae	seal	Leptophoca lenis True					Boehler, F.		United States	Maryland	Calvert County											Cenozoic:Neogene:Miocene	Chesapeake Group:Calvert Fm	Skull element, partial mandible	1		2018-01-04 18:15:00	http://n2t.net/ark:/65665/3eecceba1-4619-4bbe-9760-b0152d6b2d56
PAL 411935	Mammalia Marine	Animalia	Chordata	Mammalia	Carnivora	Phocidae	seal	Leptophoca lenis True					Brown, T. J.		United States	Maryland	Calvert County											Cenozoic:Neogene:Miocene	Chesapeake Group:Calvert Fm ?	Appendicular element, right metatarsal-2	1		2018-01-04 18:15:00	http://n2t.net/ark:/65665/3cf18f720-1dd0-4be2-abd7-e1631fe26b5e
PAL 412115	Mammalia Marine	Animalia	Chordata	Mammalia	Carnivora	Phocidae	seal	Leptophoca lenis True							United States	Maryland	Calvert County											Cenozoic:Neogene:Miocene	Chesapeake Group:Calvert Fm ?	Appendicular element, left humerus	1		2018-01-04 18:15:00	http://n2t.net/ark:/65665/31822a3d7-34db-4f26-805d-f93e7e128a09
PAL 412116	Mammalia Marine	Animalia	Chordata	Mammalia	Carnivora	Phocidae	seal	Leptophoca lenis True							United States	Maryland	Calvert County											Cenozoic:Neogene:Miocene	Chesapeake Group:Calvert Fm ?	Skull element, anterior left lower jaw	1		2018-01-04 18:15:00	http://n2t.net/ark:/65665/3667579da-aae7-4342-bde7-d636f562cdb1
PAL 421662	Mammalia Marine	Animalia	Chordata	Mammalia	Carnivora	Phocidae	seal	Leptophoca lenis True					Arnold, T.		United States	Maryland	Calvert County											Cenozoic:Neogene:Miocene	Chesapeake Group:Calvert Fm ?	Skull element, partial right lower jaw	1		2018-01-04 19:20:00	http://n2t.net/ark:/65665/34b3a19e1-e64d-4c3a-8d72-dcf38ae25f69
PAL 421663	Mammalia Marine	Animalia	Chordata	Mammalia	Carnivora	Phocidae	seal	Leptophoca lenis True					Arnold, T.		United States	Virginia	Westmoreland County											Cenozoic:Neogene:Miocene	Chesapeake Group:Calvert Fm ?	Skull element, partial mandible	1		2018-01-04 19:20:00	http://n2t.net/ark:/65665/36d37c410-aa7c-45fb-9f72-d92e8d3dbd52
PAL 437640	Mammalia Marine	Animalia	Chordata	Mammalia	Carnivora	Phocidae	seal	Leptophoca lenis True					Grady, F. V.	1978-06-04	United States	Maryland	Calvert County											Cenozoic:Neogene:Miocene	Chesapeake Group:Calvert Fm	Skull element, postcanine tooth	1		2018-01-04 18:36:00	http://n2t.net/ark:/65665/3c089ac22-f849-42f8-9c2e-4f39493905a5
PAL 460122	Mammalia Marine	Animalia	Chordata	Mammalia	Carnivora	Phocidae	seal	Leptophoca lenis True					D'Ambra, S.		United States	Maryland	Calvert County											Cenozoic:Neogene:Miocene	Chesapeake Group:Calvert Fm	Skull element, partial maxilla	1		2018-01-04 18:34:00	http://n2t.net/ark:/65665/3cc435be8-74b8-47dc-9c58-fe11fdc7a680
PAL 482298	Mammalia Marine	Animalia	Chordata	Mammalia	Carnivora	Phocidae	seal	Leptophoca lenis True	Koretsky, Irina A., Howard University (UNITED STATES)				Turner, J.		United States	Maryland	Calvert County											Cenozoic:Neogene:Miocene	Chesapeake Group:Calvert Fm	Appendicular element, partial innominate	1		2017-04-27 16:49:00	http://n2t.net/ark:/65665/3f7177e04-a6fc-4d41-8cb5-73ade68432c0
PAL 482299	Mammalia Marine	Animalia	Chordata	Mammalia	Carnivora	Phocidae	seal	Leptophoca lenis True	Koretsky, Irina A., Howard University (UNITED STATES)				Turner, J.		United States	Maryland	Calvert County											Cenozoic:Neogene:Miocene	Chesapeake Group:Calvert Fm	Skull element, partial lower jaw, T-C+postcanine	1		2018-01-04 20:31:00	http://n2t.net/ark:/65665/327d6cf29-e20a-4308-bcf2-b04185b32ea1
V 22394	Mammalia Marine	Animalia	Chordata	Mammalia	Carnivora	Phocidae	seal	Leptophoca lenis True	Kellogg				Baughman	1959	United States	Virginia	Essex County											Cenozoic:Neogene:Miocene	Chesapeake Group:Calvert Fm	Appendicular elements, right metacarpal-1-2-3	1		2018-01-04 19:51:00	http://n2t.net/ark:/65665/36776b73c-3b7a-4134-8721-e9a0a7563cdc
V 23061	Mammalia Marine	Animalia	Chordata	Mammalia	Carnivora	Phocidae	seal	Leptophoca lenis True	Kellogg					1963-08-01	United States	Virginia	Westmoreland County											Cenozoic:Neogene:Miocene	Chesapeake Group:Calvert Fm	Appendicular elements, proximal humerus, partial pelvic girdle	1		2018-01-04 19:52:00	http://n2t.net/ark:/65665/326e0d463-d401-46aa-ac4f-083b0cc727da
V 23223	Mammalia Marine	Animalia	Chordata	Mammalia	Carnivora	Phocidae	seal	Leptophoca lenis True	Kellogg				Ashby	1953-02-26	United States	Maryland	Calvert County											Cenozoic:Neogene:Miocene	Chesapeake Group:Calvert Fm	Appendicular element, femur	1		2017-04-27 19:16:00	http://n2t.net/ark:/65665/371ce2bf0-aec7-45fa-ba0d-6c8a84d0df20
V 23224	Mammalia Marine	Animalia	Chordata	Mammalia	Carnivora	Phocidae	seal	Leptophoca lenis True	Kellogg					1954-10-01	United States	Maryland	Calvert County											Cenozoic:Neogene:Miocene	Chesapeake Group:Calvert Fm:Zone 12	Appendicular element, left pelvic girdle	1		2017-04-27 19:16:00	http://n2t.net/ark:/65665/3938b1e55-e6a3-4aa2-958e-0c0fb5bb588e
V 23225	Mammalia Marine	Animalia	Chordata	Mammalia	Carnivora	Phocidae	seal	Leptophoca lenis True	Kellogg					1955-07-01	United States	Maryland	Calvert County											Cenozoic:Neogene:Miocene	Chesapeake Group:Calvert Fm:Zone 12	Appendicular element, juvenile partial left pelvic girdle	1		2017-04-27 19:16:00	http://n2t.net/ark:/65665/37b41f8a0-7683-4018-a518-28d524146a7d
V 23226	Mammalia Marine	Animalia	Chordata	Mammalia	Carnivora	Phocidae	seal	Leptophoca lenis True	Kellogg					1955-07-01	United States	Maryland	Calvert County											Cenozoic:Neogene:Miocene	Chesapeake Group:Calvert Fm	Appendicular element, right tibia	1		2017-04-27 19:16:00	http://n2t.net/ark:/65665/37d323631-62d5-49da-a8e0-c4d4b90e5364
V 23228	Mammalia Marine	Animalia	Chordata	Mammalia	Carnivora	Phocidae	seal	Leptophoca lenis True	Kellogg					1963-03-10	United States	Maryland	Calvert County											Cenozoic:Neogene:Miocene	Chesapeake Group:Calvert Fm	Appendicular element, left femur	1		2017-04-27 19:16:00	http://n2t.net/ark:/65665/386dd833b-560e-4b71-af11-23b37e416f67
V 23232	Mammalia Marine	Animalia	Chordata	Mammalia	Carnivora	Phocidae	seal	Leptophoca lenis True	Kellogg				Palmer; Mackie		United States	Maryland	Calvert County											Cenozoic:Neogene:Miocene	Chesapeake Group:Calvert Fm	Appendicular element, distal right humerus	1		2017-04-27 19:16:00	http://n2t.net/ark:/65665/31eb37e32-6dc9-4961-87cf-0c6acd55bc99
V 23233	Mammalia Marine	Animalia	Chordata	Mammalia	Carnivora	Phocidae	seal	Leptophoca lenis True	Kellogg				Palmer; Mackie		United States	Maryland	Calvert County											Cenozoic:Neogene:Miocene	Chesapeake Group:Calvert Fm	Appendicular element, metapodial	1		2017-04-27 19:16:00	http://n2t.net/ark:/65665/3a1e3ad0a-d69e-431a-a52e-592104450e69
V 23234	Mammalia Marine	Animalia	Chordata	Mammalia	Carnivora	Phocidae	seal	Leptophoca lenis True	Kellogg				Palmer	1907	United States	Maryland	Calvert County											Cenozoic:Neogene:Miocene	Chesapeake Group:Calvert Fm	Axial element, sacrum	1		2017-04-27 19:16:00	http://n2t.net/ark:/65665/371fd2a4d-de20-4bde-87cf-bcf47a3b9a30
V 23236	Mammalia Marine	Animalia	Chordata	Mammalia	Carnivora	Phocidae	seal	Leptophoca lenis True	Kellogg				Palmer	1914-07-01	United States	Maryland	Calvert County											Cenozoic:Neogene:Miocene	Chesapeake Group:Calvert Fm:Zone 10	Appendicular element, right femur	1		2017-04-27 19:16:00	http://n2t.net/ark:/65665/3810a3e52-23ff-4847-a1e3-85e34c62571b
V 23237	Mammalia Marine	Animalia	Chordata	Mammalia	Carnivora	Phocidae	seal	Leptophoca lenis True	Kellogg				Salter, W. E.	1943-08-10	United States	Maryland	Calvert County											Cenozoic:Neogene:Miocene	Chesapeake Group:Calvert Fm	Appendicular element, metacarpal	1		2017-04-27 19:16:00	http://n2t.net/ark:/65665/31d450ac2-c267-4c96-8d35-4b4c9e7d4e94
V 23238	Mammalia Marine	Animalia	Chordata	Mammalia	Carnivora	Phocidae	seal	Leptophoca lenis True	Kellogg				Salter, W. E.	1945-06-27	United States	Maryland	Calvert County											Cenozoic:Neogene:Miocene	Chesapeake Group:Calvert Fm:Zone 11 ?	Appendicular element, radius-(1)	1		2017-04-27 19:16:00	http://n2t.net/ark:/65665/38262d157-119e-4d93-9057-abc3bbd636b3
V 23239	Mammalia Marine	Animalia	Chordata	Mammalia	Carnivora	Phocidae	seal	Leptophoca lenis True	Kellogg				Lynn, W. G.	1933-08-01	United States	Maryland	Calvert County											Cenozoic:Neogene:Miocene	Chesapeake Group:Calvert Fm	Appendicular element, left tibia	1		2017-04-27 19:16:00	http://n2t.net/ark:/65665/3ad09f2bb-6ba1-455e-b45a-fe69f85d8ba8
V 23240	Mammalia Marine	Animalia	Chordata	Mammalia	Carnivora	Phocidae	seal	Leptophoca lenis True	Kellogg				Lynn, W. G.	1934-04-28	United States	Maryland	Calvert County											Cenozoic:Neogene:Miocene	Chesapeake Group:Calvert Fm	Appendicular element, left proximal metacarpal	1		2017-04-27 19:16:00	http://n2t.net/ark:/65665/306536dae-0299-405e-ae1e-2001205f1358
V 23241	Mammalia Marine	Animalia	Chordata	Mammalia	Carnivora	Phocidae	seal	Leptophoca lenis True	Kellogg				Lynn, W. G.	1939-04-15	United States	Maryland	Calvert County											Cenozoic:Neogene:Miocene	Chesapeake Group:Calvert Fm:Zone 12	Appendicular element, left humerus	1		2017-04-27 19:16:00	http://n2t.net/ark:/65665/36ee44518-58b9-48cd-bd84-a66f2a1b6dff
V 23242	Mammalia Marine	Animalia	Chordata	Mammalia	Carnivora	Phocidae	seal	Leptophoca lenis True	Kellogg				Lynn, W. G.		United States	Maryland	Calvert County											Cenozoic:Neogene:Miocene	Chesapeake Group:Calvert Fm:Zone 12	Appendicular element, distal right humerus	1		2017-04-27 19:16:00	http://n2t.net/ark:/65665/31b08f3f8-fa03-4f87-ab47-067215bffa73
V 23243	Mammalia Marine	Animalia	Chordata	Mammalia	Carnivora	Phocidae	seal	Leptophoca lenis True	Kellogg				Lynn, W. G.	1939-04-15	United States	Maryland	Calvert County											Cenozoic:Neogene:Miocene	Chesapeake Group:Calvert Fm:Zone 12	Appendicular element, tibia-(1)	1		2017-04-27 19:16:00	http://n2t.net/ark:/65665/35922a089-9b3c-4ff4-ab10-2b74d23cfd8b
V 23246	Mammalia Marine	Animalia	Chordata	Mammalia	Carnivora	Phocidae	seal	Leptophoca lenis True	Kellogg				Boss	1921-08-01	United States	Maryland	Calvert County											Cenozoic:Neogene:Miocene	Chesapeake Group:Calvert Fm	Appendicular element, distal right humerus	1		2017-04-27 19:16:00	http://n2t.net/ark:/65665/391d29151-1464-4aa1-a5e4-61dc40e83d1b
V 23450	Mammalia Marine	Animalia	Chordata	Mammalia	Carnivora	Phocidae	seal	Leptophoca lenis True	Kellogg				Myrick, A. C.	1965-02-13	United States	Maryland	Calvert County											Cenozoic:Neogene:Miocene	Chesapeake Group:Calvert Fm:Zone 12	left humerus	1		2017-04-27 19:16:00	http://n2t.net/ark:/65665/3a1e584fa-0d48-4704-a6a1-dc9816b1ddee
V 25824	Mammalia Marine	Animalia	Chordata	Mammalia	Carnivora	Phocidae	seal	Leptophoca lenis True	Kellogg					1965-08-01	United States	Maryland	Calvert County											Cenozoic:Neogene:Miocene:Middle	Chesapeake Group:Calvert Fm:Zone 12	Appendicular element, astragalus-(1)	1		2017-04-27 19:17:00	http://n2t.net/ark:/65665/3270f1ec4-e6d6-487b-9a0b-b18c52138f83
V 25825	Mammalia Marine	Animalia	Chordata	Mammalia	Carnivora	Phocidae	seal	Leptophoca lenis True	Kellogg					1965-02-01	United States	Maryland	Calvert County											Cenozoic:Neogene:Miocene:Middle	Chesapeake Group:Calvert Fm:Zone 12	Axial element, partial cervical, Appendicular element, partial pelvic girdle	1		2018-01-04 19:52:00	http://n2t.net/ark:/65665/3e2a0f2af-ba6f-4c5a-bf57-de968e20ed84
V 5359	Mammalia Marine Type	Animalia	Chordata	Mammalia	Carnivora	Phocidae	seal	Leptophoca lenis True			Holotype	True. 1906. U.S.Natl.Mus.Proc. 30: 836, pl.75,f.2-4.	TRUE	1905-06-20	United States	Maryland	Calvert County											Cenozoic:Neogene:Miocene	Chesapeake Group:Calvert Fm	Appendicular element, right humerus	1		2017-04-27 17:26:00	http://n2t.net/ark:/65665/31a6baca1-577d-4b72-a332-1aea1d134271
PAL 243734	Mammalia Marine	Animalia	Chordata	Mammalia	Carnivora	Phocidae	seal	Leptophoca lenis True	Ray					1976-08-17	United States	Maryland	Calvert County											Cenozoic:Neogene:Miocene	Chesapeake Group:Calvert Fm:Zone 12	Appendicular element, left metatarsal-4	1		2018-01-04 17:44:00	http://n2t.net/ark:/65665/3ed8149a5-a2dd-4763-8798-f3fbda3d09f1
PAL 498747	Mammalia Marine	Animalia	Chordata	Mammalia	Carnivora	Phocidae	seal	Leptophoca lenis True	Ray, Clayton Edward, (PAL), Smithsonian Institution - National Museum of Natural History (UNITED STATES)				Clinch, R.	1991-07-01	United States	Maryland	Calvert County											Cenozoic:Neogene:Miocene	Chesapeake Group:Calvert Fm ?	Skull element, mandible, left, fragment	1		2017-07-20 18:58:00	http://n2t.net/ark:/65665/3a1a72173-1ff4-49a5-ad17-ad61af4b8857
PAL 559330	Mammalia Marine	Animalia	Chordata	Mammalia	Carnivora	Phocidae	seal	Leptophoca lenis True						10 Dec 2013 10 Dec 2014	United States	Maryland	Calvert County											Cenozoic:Neogene:Miocene	Chesapeake Group:Calvert Fm	Appendicular element, left femur	1	Found as float. Dark green matrix in trochanteric fossa suggests Calvert Formation.	2018-01-04 20:34:00	http://n2t.net/ark:/65665/3e1ef36be-b6a1-45b2-83f5-667f98dce264
PAL 284721	Mammalia Marine	Animalia	Chordata	Mammalia	Carnivora	Phocidae	seal	Leptophoca lenis Unknown					Fonger, G. C.	1990-12-09	United States	Virginia	Westmoreland County											Cenozoic:Neogene:Miocene	Chesapeake Group:Calvert Fm	Appendicular element, humerus	1		2018-01-04 17:42:00	http://n2t.net/ark:/65665/3266e5ec2-73c3-433d-ac4c-98b7d1b7d9b8
PAL 457374	Mammalia Marine	Animalia	Chordata	Mammalia	Carnivora	Phocidae	seal	Leptophoca lenis Unknown							United States	Maryland	Calvert County											Cenozoic:Neogene:Miocene	Chesapeake Group:Calvert Fm	Appendicular element, tibia-O	1		2018-01-04 19:56:00	http://n2t.net/ark:/65665/384f20d65-c73b-439e-98ac-24929995f33a
PAL 214776	Mammalia Marine	Animalia	Chordata	Mammalia	Carnivora	Phocidae	seal	Leptophoca sp	Bohaska, David Joseph, Museum Specialist (PAL), Smithsonian Institution - National Museum of Natural History (UNITED STATES)				Myrick, A. C.	1975-09-30	United States	Virginia	Westmoreland County											Cenozoic:Neogene:Miocene	Chesapeake Group:Calvert Fm	Appendicular element, partial left humerus	1		2018-01-04 17:42:00	http://n2t.net/ark:/65665/3c020968c-9ce9-46f2-95dc-eca72fbb18bf
PAL 306522	Mammalia Marine	Animalia	Chordata	Mammalia	Carnivora	Phocidae	seal	Leptophoca sp	Ray, Clayton Edward, (PAL), Smithsonian Institution - National Museum of Natural History (UNITED STATES)				Modrak, L. N.		United States	Maryland	Calvert County											Cenozoic:Neogene:Miocene	Chesapeake Group:Calvert Fm	Appendicular element, partial left humerus	1		2017-07-20 18:59:00	http://n2t.net/ark:/65665/36a8e4f3d-fdad-4310-a87c-df4f1652f120
PAL 306523	Mammalia Marine	Animalia	Chordata	Mammalia	Carnivora	Phocidae	seal	Leptophoca sp	Ray, Clayton Edward, (PAL), Smithsonian Institution - National Museum of Natural History (UNITED STATES)				Modrak, L. N.		United States	Maryland	Calvert County											Cenozoic:Neogene:Miocene	Chesapeake Group:Calvert Fm	Appendicular element, proximal left radius	1		2017-07-20 18:59:00	http://n2t.net/ark:/65665/3a6251d75-f471-4930-ad49-a1845886a307
PAL 306524	Mammalia Marine	Animalia	Chordata	Mammalia	Carnivora	Phocidae	seal	Leptophoca sp	Ray, Clayton Edward, (PAL), Smithsonian Institution - National Museum of Natural History (UNITED STATES)				Modrak, L. N.		United States	Maryland	Calvert County											Cenozoic:Neogene:Miocene	Chesapeake Group:Calvert Fm	Appendicular element, left distal tibia	1		2017-07-20 18:59:00	http://n2t.net/ark:/65665/38b3c5ee0-12d7-4f3b-a2f9-2898a0877eaa
PAL 306525	Mammalia Marine	Animalia	Chordata	Mammalia	Carnivora	Phocidae	seal	Leptophoca sp	Ray, Clayton Edward, (PAL), Smithsonian Institution - National Museum of Natural History (UNITED STATES)				Modrak, L. N.		United States	Maryland	Calvert County											Cenozoic:Neogene:Miocene	Chesapeake Group:Calvert Fm	Appendicular element, right proximal tibia	1		2017-07-20 18:59:00	http://n2t.net/ark:/65665/31161f390-3a82-469c-948a-6750019ed3f2
PAL 306526	Mammalia Marine	Animalia	Chordata	Mammalia	Carnivora	Phocidae	seal	Leptophoca sp	Ray, Clayton Edward, (PAL), Smithsonian Institution - National Museum of Natural History (UNITED STATES)				Modrak, L. N.		United States	Maryland	Calvert County											Cenozoic:Neogene:Miocene	Chesapeake Group:Calvert Fm	Appendicular element, phalange	1		2017-07-20 18:59:00	http://n2t.net/ark:/65665/3caf95a85-3464-4e9e-abc0-deb81db229cb
PAL 321934	Mammalia Marine	Animalia	Chordata	Mammalia	Carnivora	Phocidae	seal	Leptophoca sp	Ray, Clayton Edward, (PAL), Smithsonian Institution - National Museum of Natural History (UNITED STATES)				Woodhead, C.	1980-12-22	United States	Virginia	Westmoreland County											Cenozoic:Neogene:Miocene	Chesapeake Group:Calvert Fm:Plum Point Marl Mbr	Axial element, sacrum, Appendicular elements, left innominate, distal right femur epiphysis, proximal right tibia epiphysis	1		2017-07-20 18:59:00	http://n2t.net/ark:/65665/3d1e38342-a5fa-4108-9bb6-b8777266b623
PAL 321935	Mammalia Marine	Animalia	Chordata	Mammalia	Carnivora	Phocidae	seal	Leptophoca sp	Ray, Clayton Edward, (PAL), Smithsonian Institution - National Museum of Natural History (UNITED STATES)					1981-10-16	United States	Maryland	Calvert County											Cenozoic:Neogene:Miocene	Chesapeake Group:Calvert Fm	Skull element, left mandible	1		2017-07-20 18:59:00	http://n2t.net/ark:/65665/3728cc917-8399-4b5c-9fe9-4ebd17280cef
PAL 321936	Mammalia Marine	Animalia	Chordata	Mammalia	Carnivora	Phocidae	seal	Leptophoca sp	Ray, Clayton Edward, (PAL), Smithsonian Institution - National Museum of Natural History (UNITED STATES)				Riker, N. L.	1981-09-01	United States	Maryland	Calvert County											Cenozoic:Neogene:Miocene	Chesapeake Group:Calvert Fm	Appendicular element, right femur	1		2017-07-20 18:59:00	http://n2t.net/ark:/65665/34b5e1d43-520f-4b38-8dab-ce00c93af176
PAL 321937	Mammalia Marine	Animalia	Chordata	Mammalia	Carnivora	Phocidae	seal	Leptophoca sp	Ray, Clayton Edward, (PAL), Smithsonian Institution - National Museum of Natural History (UNITED STATES)				Riker, N. L.	1982-01-01	United States	Maryland	Calvert County											Cenozoic:Neogene:Miocene	Chesapeake Group:Calvert Fm	Skull element, left lower postcanine tooth	1		2017-07-20 18:59:00	http://n2t.net/ark:/65665/39fa3acc0-c45b-4380-a060-9fe1c08765bc
PAL 321938	Mammalia Marine	Animalia	Chordata	Mammalia	Carnivora	Phocidae	seal	Leptophoca sp	Ray, Clayton Edward, (PAL), Smithsonian Institution - National Museum of Natural History (UNITED STATES)				Roberts, S.	1981-06-20	United States	Maryland	Calvert County											Cenozoic:Neogene:Miocene	Chesapeake Group:Calvert Fm	Appendicular element, right navicular	1		2017-07-20 18:59:00	http://n2t.net/ark:/65665/3e0aaa9c2-b94d-43f1-b2e3-2770e9968e91
PAL 375710	Mammalia Marine	Animalia	Chordata	Mammalia	Carnivora	Phocidae	seal	Leptophoca sp	Purdy, Robert Winfield, Museum Specialist (PAL), Smithsonian Institution - National Museum of Natural History (UNITED STATES)				Fonger, G. C.	1984-09-01	United States	Maryland	Calvert County											Cenozoic:Neogene:Miocene	Chesapeake Group:Calvert Fm:Zone 10	Skull element, tooth, incisor	1		2018-01-04 18:14:00	http://n2t.net/ark:/65665/3aea5783d-6773-4a42-9833-bbf06163c311
PAL 392055	Mammalia Marine	Animalia	Chordata	Mammalia	Carnivora	Phocidae	seal	Leptophoca sp	Ray, Clayton Edward, (PAL), Smithsonian Institution - National Museum of Natural History (UNITED STATES)				Parrish, J. W.		United States	Maryland	Calvert County											Cenozoic:Neogene:Miocene	Chesapeake Group:Calvert Fm:Zone 14	Appendicular element, juvenile left femur	1		2017-07-20 18:58:00	http://n2t.net/ark:/65665/3315238c7-9f0c-4895-b474-91276893ddbe
PAL 421761	Mammalia Marine	Animalia	Chordata	Mammalia	Carnivora	Phocidae	seal	Leptophoca sp	Ray, Clayton Edward, (PAL), Smithsonian Institution - National Museum of Natural History (UNITED STATES)				Fonger, G. C.		United States	Maryland	Prince Georges County											Cenozoic:Neogene:Miocene	Chesapeake Group:Calvert Fm	Appendicular element, radius	1		2017-07-20 18:57:00	http://n2t.net/ark:/65665/373ad38d3-2158-4c39-a97b-c7c8e1a8bf35
PAL 452986	Mammalia Marine	Animalia	Chordata	Mammalia	Carnivora	Phocidae	seal	Leptophoca sp					Leonard, M.	1988 1989 (1988 to --- 1989)	United States	Maryland	Calvert County											Cenozoic:Neogene:Miocene	Chesapeake Group:Calvert Fm	Appendicular element, distal humerus	1		2018-01-04 17:37:00	http://n2t.net/ark:/65665/35d4fe889-c046-41e2-8f99-c590618e0dea
PAL 454524	Mammalia Marine	Animalia	Chordata	Mammalia	Carnivora	Phocidae	seal	Leptophoca sp					Leonard, M.	1990	United States	Maryland	Calvert County											Cenozoic:Neogene:Miocene	Chesapeake Group:Calvert Fm	Appendicular element, tibia	1		2018-01-04 17:37:00	http://n2t.net/ark:/65665/305f8862a-a07e-46d8-87e8-92224c552386
PAL 454906	Mammalia Marine	Animalia	Chordata	Mammalia	Carnivora	Phocidae	seal	Leptophoca sp					Grier, R. W.	1989-09-01	United States	Maryland	Calvert County											Cenozoic:Neogene:Miocene	Chesapeake Group:Calvert Fm	Skull element, premaxilla tooth	1		2018-01-04 17:37:00	http://n2t.net/ark:/65665/3f647e5b6-c427-4ba8-8ffd-0946ac730a57
PAL 464061	Mammalia Marine	Animalia	Chordata	Mammalia	Carnivora	Phocidae	seal	Leptophoca sp					Ashby; Ashby	1988-09-28	United States	Maryland	Calvert County											Cenozoic:Neogene:Miocene	Chesapeake Group:Calvert Fm	Appendicular element, phalange	1		2018-01-04 17:37:00	http://n2t.net/ark:/65665/38eddb628-b84e-4366-a5b2-81a24749b28a
PAL 464066	Mammalia Marine	Animalia	Chordata	Mammalia	Carnivora	Phocidae	seal	Leptophoca sp					Patelunas; Adkins; Walsenbach	1992-04-05	United States	Virginia												Cenozoic:Neogene:Miocene	Chesapeake Group:Calvert Fm	Skull element, partial rostrum, T-I(3), C-R	1		2018-01-04 17:37:00	http://n2t.net/ark:/65665/33a6e36ce-7664-4729-81ee-dd81e1dc1ef2
PAL 467595	Mammalia Marine	Animalia	Chordata	Mammalia	Carnivora	Phocidae	seal	Leptophoca sp					Andrews, S. B.		United States	Virginia	Westmoreland County											Cenozoic:Neogene:Miocene	Chesapeake Group:Calvert Fm	Appendicular element, left metatarsal-2	1		2018-01-04 17:37:00	http://n2t.net/ark:/65665/392b438db-c2c8-4c18-8606-dce21bea858c
V 23247	Mammalia Marine	Animalia	Chordata	Mammalia	Carnivora	Phocidae	seal	Leptophoca sp	Kellogg				Jordan	1958-08-01	United States	Maryland	Calvert County											Cenozoic:Neogene:Miocene	Chesapeake Group:Calvert Fm	Appendicular element, metatarsal	1		2017-04-27 19:16:00	http://n2t.net/ark:/65665/3f111aecd-34b7-4008-b3ad-45a79b4683ed
V 16782	Mammalia Marine	Animalia	Chordata	Mammalia	Carnivora	Phocidae	seal	Leptophoca sp	Kellogg				Blake, S. F.		United States	Maryland	Calvert County											Cenozoic:Neogene:Miocene	Chesapeake Group:Calvert Fm:Zone 10	Appendicular element, metacarpal	1		2018-01-04 19:51:00	http://n2t.net/ark:/65665/30e36590c-1cdf-4d4f-b2a9-02c6b1367c7e
PAL 263603	Mammalia Marine	Animalia	Chordata	Mammalia	Carnivora	Phocidae	seal	Leptophoca sp ?	Purdy, Robert Winfield, Museum Specialist (PAL), Smithsonian Institution - National Museum of Natural History (UNITED STATES)				Siddons, D. C.	1978-10-01	United States	Virginia	Westmoreland County											Cenozoic:Neogene:Miocene	Chesapeake Group:Calvert Fm ?	Appendicular element, juvenile left femur	1		2018-01-04 19:08:00	http://n2t.net/ark:/65665/3fe10fcea-2b4f-423a-9d1a-573e9b3a4201
PAL 263604	Mammalia Marine	Animalia	Chordata	Mammalia	Carnivora	Phocidae	seal	Leptophoca sp ?	Purdy, Robert Winfield, Museum Specialist (PAL), Smithsonian Institution - National Museum of Natural History (UNITED STATES)				Siddons, D. C.		United States	Virginia	Westmoreland County											Cenozoic:Neogene:Miocene	Chesapeake Group:Calvert Fm ?	Appendicular element, phalange	1		2018-01-04 19:08:00	http://n2t.net/ark:/65665/35cb14d42-5a8f-4ced-a3f7-052fa43b998b
PAL 372545	Mammalia Marine	Animalia	Chordata	Mammalia	Carnivora	Phocidae	seal	Leptophoca sp ?	Purdy, Robert Winfield, Museum Specialist (PAL), Smithsonian Institution - National Museum of Natural History (UNITED STATES)					1983-02-05	United States	Maryland	Calvert County											Cenozoic:Neogene:Miocene	Chesapeake Group:Calvert Fm	Appendicular element, left proximal tibia diaphysis	1		2018-01-04 18:14:00	http://n2t.net/ark:/65665/3804d17ae-f103-42ea-9dcf-d0823df1e76a
PAL 187410	Mammalia Marine	Animalia	Chordata	Mammalia	Carnivora	Phocidae	seal	Monotherium ? wymani (Leidy)	Ray			Ray. 1976. Smithsonian Contr.Paleobiology. (n.28): 10, 18,11,21,pl.5,f.1,4,10,pl.g,f.1,pl.7,f.2.	McCrery et al, P. A.	1968-01-18	United States	Virginia												Cenozoic:Neogene:Miocene	Chesapeake Group:Calvert Fm	Skull element, partial lower jaw, Appendicular element, left ulna	1		2018-01-04 17:42:00	http://n2t.net/ark:/65665/3910bd301-6a0b-47ed-a57f-f00a1a92f6c0
PAL 214650	Mammalia Marine	Animalia	Chordata	Mammalia	Carnivora	Phocidae	seal	Monotherium wymani (Leidy)	Ray			Ray. 1976. Smithsonian Contr.Paleobiology. (n.28): 9, 18,pl.6,f.2,pl.7,f.1.	Wyman, J.		United States	Virginia												Cenozoic:Neogene:Miocene	Chesapeake Group:Calvert Fm	Appendicular element, left distal fibula	1		2018-01-04 17:42:00	http://n2t.net/ark:/65665/3970c206a-a918-42ef-8dbd-624cb7db4497
PAL 214909	Mammalia Marine	Animalia	Chordata	Mammalia	Carnivora	Phocidae	seal	Phoca wymani Leidy			Plastoholotype		Burton, M.	1847	United States	Virginia												Cenozoic:Neogene:Miocene	Chesapeake Group:Calvert Fm	Skull partial,	1		2017-04-27 18:44:00	http://n2t.net/ark:/65665/377cbb60c-6c34-409b-b659-42f03d478cb7
V 25922	Mammalia Marine	Animalia	Chordata	Mammalia	Carnivora	Phocidae	seal	Prophoca rousseaui Van Beneden	Ray			Ray. 1977. Systematic Zoology. 25 (n.4): 398.	Jacobs, J.	1969-04-04	United States	Maryland	Calvert County											Cenozoic:Neogene:Miocene:Hemphillian	Chesapeake Group:Calvert Fm	Appendicular element, partial innominate	1	Given locality and color of specimen, consider Choptank Formation as source of specimen. Innominate mentioned as Prophoca in Ray 1977 without catalogue number.	2018-03-29 19:56:00	http://n2t.net/ark:/65665/362d20d6c-0e43-4c0b-82de-8f4344e43b79
PAL 244117	Mammalia Marine	Animalia	Chordata	Mammalia	Carnivora	Phocidae	seal	cf. Leptophoca lenis True	Ray			Ray. 1976. Smithsonian Contr.Paleobiology. (n.28): pl.5,f.2+5.	Siddons, D. C.	1974-05-25	United States	Virginia	Westmoreland County											Cenozoic:Neogene:Miocene	Chesapeake Group:Calvert Fm	Skull element, edentulous right lower jaw	1		2018-01-04 19:11:00	http://n2t.net/ark:/65665/37954aaa5-f8fa-40d6-b4bf-c9b4585d388f
