# Supplementary material for: What do we know about the fossil record of pinnipeds? A historiographical investigation
Source: R Soc Open Sci. 2019 Nov 27;6(11):191394. doi: 10.1098/rsos.191394 (PMC6894555; doi:10.1098/rsos.191394)
Supplement: SUPPLEMENTARY TABLE 5 [file rsos191394supp9.xlsx]

## Sheet: Sheet1
Catalog Number - USNM	Collection Name	Kingdom	Phylum	Class	Order	Family	Common Name	Scientific Name (As Filed)	Identified By	Other Identifications	Type Status	Type Citations	Collector(s)	Dates Collected	Country	Province/State	District/County	Precise Locality	Ocean	Sea/Gulf	Bay/Sound	Centroid Latitude	Centroid Longitude	Expedition Name	Vessel Name	Cruise Number	Site/Station Number	Geologic Age (Era:System:Series:Stage)	Stratigraphy (Group:Formation:Member)	Skeletal Morphology	Specimen Count	Notes	Record Last Modified	EZID
PAL 181419	Mammalia Marine	Animalia	Chordata	Mammalia	Carnivora	Phocidae	seal	Auroraphoca atlantica Dewaele et al., 2018		Callophoca obscura Van Beneden			Pearce, F. L.	1972-04-26	United States	North Carolina	Beaufort County										42246	Cenozoic:Neogene:Mio-Pliocene	Chesapeake Group:Yorktown Fm	Appendicular element, left humerus.	1	Holotype	2018-03-08 20:22:00	http://n2t.net/ark:/65665/36c30cf22-a0c5-4015-98d6-6ecc6aebb885
PAL 250290	Mammalia Marine	Animalia	Chordata	Mammalia	Carnivora	Phocidae	seal	Auroraphoca atlantica Dewaele et al., 2018		Callophoca sp			Harmatuk, P. J.		United States	North Carolina	Beaufort County										42246	Cenozoic:Neogene:Pliocene:Hemphillian	Chesapeake Group:Yorktown Fm	Appendicular elements, left humerus, left radius and ulna, partial left scapula	1	Paratype	2018-03-08 20:22:00	http://n2t.net/ark:/65665/35b133883-c9ac-49bb-846a-bcc8613d556c
PAL 306474	Mammalia Marine	Animalia	Chordata	Mammalia	Carnivora	Phocidae	seal	Callophoca ? sp	Purdy, Robert Winfield, Museum Specialist (PAL), Smithsonian Institution - National Museum of Natural History (UNITED STATES)				Bailey, D.		United States	North Carolina	Wayne County											Cenozoic:Neogene:Pliocene	Chesapeake Group:Yorktown Fm ?	Appendicular element, phalange	1		2018-01-04 18:15:00	http://n2t.net/ark:/65665/3d521dfa9-0f2a-4967-ad63-ac927846e435
PAL 306475	Mammalia Marine	Animalia	Chordata	Mammalia	Carnivora	Phocidae	seal	Callophoca ? sp	Purdy, Robert Winfield, Museum Specialist (PAL), Smithsonian Institution - National Museum of Natural History (UNITED STATES)				Bailey, D.		United States	North Carolina	Craven County											Cenozoic:Neogene:Pliocene	Chesapeake Group:Yorktown Fm ?	Appendicular element, right metatarsal-2	1		2018-01-04 18:15:00	http://n2t.net/ark:/65665/3a797ce98-35d4-470e-a48d-a667f306d32f
PAL 489197	Mammalia Marine	Animalia	Chordata	Mammalia	Carnivora	Phocidae	seal	Callophoca obscura Koretsky					Grimsley, G.	1995-05-06	United States	North Carolina	Beaufort County										42246	Cenozoic:Neogene:Pliocene:Lower/Early	Chesapeake Group:Yorktown Fm:Sunken Meadow Mbr	Skull element, left lower jaw, postcanine tooth-(4)	1		2017-04-27 16:42:00	http://n2t.net/ark:/65665/30bdde1d6-97af-4c05-8a58-347584dd05b0
PAL 475486	Mammalia Marine	Animalia	Chordata	Mammalia	Carnivora	Phocidae	seal	Callophoca obscura Ray					Swindell, L. C.		United States	North Carolina	Beaufort County										42246	Cenozoic:Neogene:Pliocene:Lower/Early	Chesapeake Group:Yorktown Fm	Skull elements, rostal region with RP2-3, LP2; left side of skull from posterior maxilla through temporal region; right jugal through temporal region; fragment with right nasal and both frontals; partial basicranium; one occipetal condyle; right upper canine; fragment (1 cm).	1	Skull was pieced together with wood supports for illustration (Lee Creek IV, page 112); occipetal condyle and small fragment not in photo. Subsequently taken apart; wood supports still present. Inventoried and compared to illustration 20 Nov. 2014	2018-01-04 19:20:00	http://n2t.net/ark:/65665/3f15136ff-f662-4619-9b1c-7b0222daf511
PAL 205540	Mammalia Marine	Animalia	Chordata	Mammalia	Carnivora	Phocidae	seal	Callophoca obscura Van Beneden	Ray				Ray; Pearce; Allison	1974-03-02	United States	North Carolina	Beaufort County										42246	Cenozoic:Neogene:Pliocene:Hemphillian	Chesapeake Group:Yorktown Fm	Appendicular element, left radius	1		2017-04-27 16:18:00	http://n2t.net/ark:/65665/35105b168-2eb8-4fe1-b327-5b16b6e9d506
PAL 171116	Mammalia Marine	Animalia	Chordata	Mammalia	Carnivora	Phocidae	seal	Callophoca obscura Van Beneden	Ray						United States	North Carolina	Beaufort County										42246	Cenozoic:Neogene:Miocene:Upper/Late	Chesapeake Group:Yorktown Fm	Appendicular element, right metatarsal-(1)	1		2017-04-27 16:45:00	http://n2t.net/ark:/65665/39c5adc37-6298-428d-aca1-4ecca48ca665
PAL 171117	Mammalia Marine	Animalia	Chordata	Mammalia	Carnivora	Phocidae	seal	Callophoca obscura Van Beneden	Ray						United States	North Carolina	Beaufort County										42246	Cenozoic:Neogene:Miocene:Upper/Late	Chesapeake Group:Yorktown Fm	Appendicular element, proximal phalange.	1		2017-04-27 16:45:00	http://n2t.net/ark:/65665/39688e85e-fa67-4915-b764-88643f4eeac7
PAL 171118	Mammalia Marine	Animalia	Chordata	Mammalia	Carnivora	Phocidae	seal	Callophoca obscura Van Beneden	Ray						United States	North Carolina	Beaufort County										42246	Cenozoic:Neogene:Miocene:Upper/Late	Chesapeake Group:Yorktown Fm	Appendicular element, proximal left radius.	1		2017-04-27 16:45:00	http://n2t.net/ark:/65665/36e4b86f9-abab-493b-b046-d1e9f1607e84
PAL 171120	Mammalia Marine	Animalia	Chordata	Mammalia	Carnivora	Phocidae	seal	Callophoca obscura Van Beneden	Ray				Dewey	1970-03-01	United States	North Carolina	Beaufort County										42246	Cenozoic:Neogene:Mio-Pliocene	Chesapeake Group:Yorktown Fm ?	Skull element, T-R-V-M.	1		2017-04-27 16:45:00	http://n2t.net/ark:/65665/35fd8ec43-c7e4-463e-93b1-d4b7c8467e6a
PAL 171123	Mammalia Marine	Animalia	Chordata	Mammalia	Carnivora	Phocidae	seal	Callophoca obscura Van Beneden	Ray				Ray; Pearce; Harmatuk, P. J.	1971-10-01	United States	North Carolina	Beaufort County										42246	Cenozoic:Neogene:Mio-Pliocene	Chesapeake Group:Yorktown Fm	Appendicular element, right metatarsal-5.	1		2017-04-27 16:45:00	http://n2t.net/ark:/65665/34ddfc62e-7e4d-4d28-84fd-1922a9ebe5ca
PAL 171124	Mammalia Marine	Animalia	Chordata	Mammalia	Carnivora	Phocidae	seal	Callophoca obscura Van Beneden	Ray				Ray; Pearce; Harmatuk, P. J.	1971-10-01	United States	North Carolina	Beaufort County										42246	Cenozoic:Neogene:Mio-Pliocene	Chesapeake Group:Yorktown Fm	Appendicular element, right metatarsal-1.	1		2017-04-27 16:45:00	http://n2t.net/ark:/65665/3ee54d316-d392-4351-bce4-4e3686c276df
PAL 171125	Mammalia Marine	Animalia	Chordata	Mammalia	Carnivora	Phocidae	seal	Callophoca obscura Van Beneden	Ray				Ray; Pearce; Harmatuk, P. J.	1971-10-01	United States	North Carolina	Beaufort County										42246	Cenozoic:Neogene:Mio-Pliocene	Chesapeake Group:Yorktown Fm	Appendicular element, left metatarsal-1	1		2017-04-27 16:45:00	http://n2t.net/ark:/65665/36d7b9585-7849-4570-b31d-253c79a9c4d8
PAL 171126	Mammalia Marine	Animalia	Chordata	Mammalia	Carnivora	Phocidae	seal	Callophoca obscura Van Beneden	Ray				Ray; Pearce; Harmatuk, P. J.	1971-10-01	United States	North Carolina	Beaufort County										42246	Cenozoic:Neogene:Mio-Pliocene	Chesapeake Group:Yorktown Fm	Appendicular element, left phalange.	1		2017-04-27 16:45:00	http://n2t.net/ark:/65665/33c1bd0e1-2dde-4a14-a7bc-22e79af773a7
PAL 171127	Mammalia Marine	Animalia	Chordata	Mammalia	Carnivora	Phocidae	seal	Callophoca obscura Van Beneden	Ray				Ray; Pearce; Harmatuk, P. J.	1971-10-01	United States	North Carolina	Beaufort County										42246	Cenozoic:Neogene:Mio-Pliocene	Chesapeake Group:Yorktown Fm	Appendicular element, left metatarsal-1	1		2017-04-27 16:45:00	http://n2t.net/ark:/65665/355ffad33-5303-4525-ac2c-538914f2c34e
PAL 171128	Mammalia Marine	Animalia	Chordata	Mammalia	Carnivora	Phocidae	seal	Callophoca obscura Van Beneden	Ray				Ray; Pearce; Harmatuk, P. J.	1971-10-01	United States	North Carolina	Beaufort County										42246	Cenozoic:Neogene:Mio-Pliocene	Chesapeake Group:Yorktown Fm	Appendicular element, distal right humerus	1		2017-04-27 16:45:00	http://n2t.net/ark:/65665/33b696d77-0fc7-436a-b9c1-624e413d34eb
PAL 171129	Mammalia Marine	Animalia	Chordata	Mammalia	Carnivora	Phocidae	seal	Callophoca obscura Van Beneden	Ray				Ray; Pearce; Harmatuk, P. J.	1971-10-01	United States	North Carolina	Beaufort County										42246	Cenozoic:Neogene:Mio-Pliocene	Chesapeake Group:Yorktown Fm	Appendicular element, proximal left radius	1		2017-04-27 16:45:00	http://n2t.net/ark:/65665/37a0170f9-33a2-4c11-a7cd-dc37125a25ba
PAL 171130	Mammalia Marine	Animalia	Chordata	Mammalia	Carnivora	Phocidae	seal	Callophoca obscura Van Beneden	Ray				Ray; Pearce; Harmatuk, P. J.	1971-10-01	United States	North Carolina	Beaufort County										42246	Cenozoic:Neogene:Mio-Pliocene	Chesapeake Group:Yorktown Fm	Appendicular element, proximal left radius	1		2017-04-27 16:45:00	http://n2t.net/ark:/65665/372c2b972-34ac-4895-b755-906f6cbc46db
PAL 171190	Mammalia Marine	Animalia	Chordata	Mammalia	Carnivora	Phocidae	seal	Callophoca obscura Van Beneden	Ray				McLellan, J. H.	1970	United States	North Carolina	Beaufort County										42246	Cenozoic:Neogene:Mio-Pliocene	Chesapeake Group:Yorktown Fm	Appendicular element, metapodial-(1)	1		2018-01-04 17:41:00	http://n2t.net/ark:/65665/32841d32c-0007-4250-a217-a1289d8b04bc
PAL 171191	Mammalia Marine	Animalia	Chordata	Mammalia	Carnivora	Phocidae	seal	Callophoca obscura Van Beneden	Ray				Ray; Whitmore	1971-08-01	United States	North Carolina	Beaufort County										42246	Cenozoic:Neogene:Mio-Pliocene	Chesapeake Group:Yorktown Fm	Appendicular element, distal phalange.	1		2017-04-27 16:45:00	http://n2t.net/ark:/65665/309b3ed98-f84e-4d99-bbac-22a0a9958ece
PAL 171192	Mammalia Marine	Animalia	Chordata	Mammalia	Carnivora	Phocidae	seal	Callophoca obscura Van Beneden	Ray				Case, G. R.	1969	United States	North Carolina	Beaufort County										42246	Cenozoic:Neogene:Mio-Pliocene	Chesapeake Group:Yorktown Fm	Appendicular element, phalange-(2)	1		2018-01-04 17:41:00	http://n2t.net/ark:/65665/36ba8e2b0-9619-40a0-a056-1020ec038ede
PAL 171193	Mammalia Marine	Animalia	Chordata	Mammalia	Carnivora	Phocidae	seal	Callophoca obscura Van Beneden	Ray				Case, G. R.	1969	United States	North Carolina	Beaufort County										42246	Cenozoic:Neogene:Mio-Pliocene	Chesapeake Group:Yorktown Fm	Appendicular element, distal phalange	1		2018-01-04 17:41:00	http://n2t.net/ark:/65665/331541a44-839b-47a6-89e5-8412f15e33cd
PAL 171194	Mammalia Marine	Animalia	Chordata	Mammalia	Carnivora	Phocidae	seal	Callophoca obscura Van Beneden	Ray				Case, G. R.	1969	United States	North Carolina	Beaufort County										42246	Cenozoic:Neogene:Mio-Pliocene	Chesapeake Group:Yorktown Fm	Appendicular element, distal metatarsal-1	1		2018-01-04 17:41:00	http://n2t.net/ark:/65665/3efbd5060-0f2b-4007-83df-cff8de0c2d21
PAL 171195	Mammalia Marine	Animalia	Chordata	Mammalia	Carnivora	Phocidae	seal	Callophoca obscura Van Beneden	Ray				Case, G. R.	1969	United States	North Carolina	Beaufort County										42246	Cenozoic:Neogene:Mio-Pliocene	Chesapeake Group:Yorktown Fm	Appendicular element, distal left metatarsal-1.	1		2018-01-04 17:41:00	http://n2t.net/ark:/65665/3337332d4-95e0-42db-af0e-f4f92da548cc
PAL 171196	Mammalia Marine	Animalia	Chordata	Mammalia	Carnivora	Phocidae	seal	Callophoca obscura Van Beneden	Ray				Case, G. R.	1969	United States	North Carolina	Beaufort County										42246	Cenozoic:Neogene:Mio-Pliocene	Chesapeake Group:Yorktown Fm	Appendicular element, left metacarpal-3.	1		2018-01-04 17:41:00	http://n2t.net/ark:/65665/32ce8caff-9939-40e0-927e-33545e2191d5
PAL 171197	Mammalia Marine	Animalia	Chordata	Mammalia	Carnivora	Phocidae	seal	Callophoca obscura Van Beneden	Ray				Case, G. R.	1969	United States	North Carolina	Beaufort County										42246	Cenozoic:Neogene:Mio-Pliocene	Chesapeake Group:Yorktown Fm	Appendicular element, left metatarsal-3.	1		2018-01-04 17:41:00	http://n2t.net/ark:/65665/3246e0d7b-4c1b-40b8-9575-91f5504dad7c
PAL 171198	Mammalia Marine	Animalia	Chordata	Mammalia	Carnivora	Phocidae	seal	Callophoca obscura Van Beneden	Ray				Case, G. R.	1969	United States	North Carolina	Beaufort County										42246	Cenozoic:Neogene:Mio-Pliocene	Chesapeake Group:Yorktown Fm	Appendicular element, left metatarsal-2.	1		2018-01-04 17:41:00	http://n2t.net/ark:/65665/3971ca421-5aa0-4c13-8ecb-b8328065444e
PAL 171199	Mammalia Marine	Animalia	Chordata	Mammalia	Carnivora	Phocidae	seal	Callophoca obscura Van Beneden	Ray				Smith, L. A.	1970-09-26	United States	North Carolina	Beaufort County										42246	Cenozoic:Neogene:Mio-Pliocene	Chesapeake Group:Yorktown Fm	Appendicular element, right metatarsal-1	1		2017-04-27 16:45:00	http://n2t.net/ark:/65665/3bb2dfc28-b103-4827-8d47-37c6efceb7f4
PAL 171200	Mammalia Marine	Animalia	Chordata	Mammalia	Carnivora	Phocidae	seal	Callophoca obscura Van Beneden	Ray				Smith, L. A.	1970-09-26	United States	North Carolina	Beaufort County										42246	Cenozoic:Neogene:Mio-Pliocene	Chesapeake Group:Yorktown Fm	Appendicular element, distal left metatarsal-1.	1		2017-04-27 16:45:00	http://n2t.net/ark:/65665/30a8a88cd-ca9b-4bf8-a03b-9ec7968ec75a
PAL 171201	Mammalia Marine	Animalia	Chordata	Mammalia	Carnivora	Phocidae	seal	Callophoca obscura Van Beneden	Ray				Smith, L. A.	1970-09-26	United States	North Carolina	Beaufort County										42246	Cenozoic:Neogene:Mio-Pliocene	Chesapeake Group:Yorktown Fm	Appendicular element, phalange (1).	1		2017-04-27 16:45:00	http://n2t.net/ark:/65665/331190d6f-d44c-4a49-b130-d34aa334c9e8
PAL 171202	Mammalia Marine	Animalia	Chordata	Mammalia	Carnivora	Phocidae	seal	Callophoca obscura Van Beneden	Ray				McLellan, J. H.	1970	United States	North Carolina	Beaufort County										42246	Cenozoic:Neogene:Mio-Pliocene	Chesapeake Group:Yorktown Fm	Appendicular element, phalange-(1)	1		2018-01-04 17:41:00	http://n2t.net/ark:/65665/3d1451457-184a-4575-9d2d-02022c7a83c0
PAL 171203	Mammalia Marine	Animalia	Chordata	Mammalia	Carnivora	Phocidae	seal	Callophoca obscura Van Beneden	Ray				McLellan, J. H.	1970	United States	North Carolina	Beaufort County										42246	Cenozoic:Neogene:Mio-Pliocene	Chesapeake Group:Yorktown Fm	Appendicular element, phalange-(1)	1		2018-01-04 17:41:00	http://n2t.net/ark:/65665/301e4a069-dce1-4db6-b516-b5ece1eceb79
PAL 171204	Mammalia Marine	Animalia	Chordata	Mammalia	Carnivora	Phocidae	seal	Callophoca obscura Van Beneden	Ray				McLellan, J. H.		United States	North Carolina	Beaufort County										42246	Cenozoic:Neogene:Mio-Pliocene	Chesapeake Group:Yorktown Fm	Appendicular element, right astragalus.	1		2018-01-04 17:41:00	http://n2t.net/ark:/65665/3625bafdc-c99f-4411-9be4-b8fd8388217d
PAL 171205	Mammalia Marine	Animalia	Chordata	Mammalia	Carnivora	Phocidae	seal	Callophoca obscura Van Beneden	Ray				McLellan, J. H.		United States	North Carolina	Beaufort County										42246	Cenozoic:Neogene:Mio-Pliocene	Chesapeake Group:Yorktown Fm	Appendicular element, phalange-(4)	1		2018-01-04 17:41:00	http://n2t.net/ark:/65665/3cdf7f1bf-9e2d-431a-98cc-681609d1b0ed
PAL 171206	Mammalia Marine	Animalia	Chordata	Mammalia	Carnivora	Phocidae	seal	Callophoca obscura Van Beneden	Ray						United States	North Carolina	Beaufort County										42246	Cenozoic:Neogene:Mio-Pliocene	Chesapeake Group:Yorktown Fm	Appendicular element, left astragalus.	1		2016-11-28 17:28:00	http://n2t.net/ark:/65665/370c52e71-88ca-49a4-9412-7450f217d132
PAL 171207	Mammalia Marine	Animalia	Chordata	Mammalia	Carnivora	Phocidae	seal	Callophoca obscura Van Beneden	Ray					1969	United States	North Carolina	Beaufort County										42246	Cenozoic:Neogene:Mio-Pliocene	Chesapeake Group:Yorktown Fm	Appendicular element, proximal left femur.	1		2017-04-27 16:45:00	http://n2t.net/ark:/65665/3f307529c-11ae-4ba6-8b0d-a298b865aa75
PAL 171208	Mammalia Marine	Animalia	Chordata	Mammalia	Carnivora	Phocidae	seal	Callophoca obscura Van Beneden	Ray					1969	United States	North Carolina	Beaufort County										42246	Cenozoic:Neogene:Mio-Pliocene	Chesapeake Group:Yorktown Fm	Appendicular element, right metatarsal-2.	1		2017-04-27 16:45:00	http://n2t.net/ark:/65665/311aca911-680e-4b7a-af00-115c053607eb
PAL 171209	Mammalia Marine	Animalia	Chordata	Mammalia	Carnivora	Phocidae	seal	Callophoca obscura Van Beneden	Ray				Boroff	1971-06-12	United States	North Carolina	Beaufort County										42246	Cenozoic:Neogene:Mio-Pliocene	Chesapeake Group:Yorktown Fm	Appendicular element, left metatarsal-4.	1		2017-04-27 16:45:00	http://n2t.net/ark:/65665/3cc729f0e-8a68-4d01-a0f6-4652ff8c6e33
PAL 171210	Mammalia Marine	Animalia	Chordata	Mammalia	Carnivora	Phocidae	seal	Callophoca obscura Van Beneden	Ray				Boroff	1971-06-12	United States	North Carolina	Beaufort County										42246	Cenozoic:Neogene:Mio-Pliocene	Chesapeake Group:Yorktown Fm	Appendicular element, left metatarsal-4.	1		2017-04-27 16:45:00	http://n2t.net/ark:/65665/3cd30de8d-f4d7-4926-bc71-ba6e254626fb
PAL 171211	Mammalia Marine	Animalia	Chordata	Mammalia	Carnivora	Phocidae	seal	Callophoca obscura Van Beneden	Ray					1971-08-17	United States	North Carolina	Beaufort County										42246	Cenozoic:Neogene:Mio-Pliocene	Chesapeake Group:Yorktown Fm	Appendicular element, right astragalus.	1		2017-04-27 16:45:00	http://n2t.net/ark:/65665/355f984e4-3f7a-46aa-b933-ee725dd60444
PAL 171212	Mammalia Marine	Animalia	Chordata	Mammalia	Carnivora	Phocidae	seal	Callophoca obscura Van Beneden	Ray				McLellan, J. H.	1971-06-07	United States	North Carolina	Beaufort County										42246	Cenozoic:Neogene:Mio-Pliocene	Chesapeake Group:Yorktown Fm	Appendicular element, distal right radius	1		2018-01-04 17:41:00	http://n2t.net/ark:/65665/36b20794f-b063-44cf-89e7-f03f7f38cdbe
PAL 171213	Mammalia Marine	Animalia	Chordata	Mammalia	Carnivora	Phocidae	seal	Callophoca obscura Van Beneden	Ray				McLellan, J. H.	1970	United States	North Carolina	Beaufort County										42246	Cenozoic:Neogene:Mio-Pliocene	Chesapeake Group:Yorktown Fm	Appendicular element, right calcaneum.	1		2018-01-04 17:41:00	http://n2t.net/ark:/65665/360607cb3-ca3e-4bb1-9443-cc8896d3ffad
PAL 171214	Mammalia Marine	Animalia	Chordata	Mammalia	Carnivora	Phocidae	seal	Callophoca obscura Van Beneden	Ray				McLellan, J. H.	1970	United States	North Carolina	Beaufort County										42246	Cenozoic:Neogene:Mio-Pliocene	Chesapeake Group:Yorktown Fm	Appendicular element, left metacarpal-2.	1		2018-01-04 17:41:00	http://n2t.net/ark:/65665/311260ac1-2693-4dbc-8aaf-a2494ce6630d
PAL 171215	Mammalia Marine	Animalia	Chordata	Mammalia	Carnivora	Phocidae	seal	Callophoca obscura Van Beneden	Ray				McLellan, J. H.		United States	North Carolina	Beaufort County										42246	Cenozoic:Neogene:Mio-Pliocene	Chesapeake Group:Yorktown Fm	Appendicular element, right metatarsal-3.	1		2018-01-04 17:41:00	http://n2t.net/ark:/65665/3bae3d727-72a1-4a1a-bafc-78718ccab01f
PAL 171216	Mammalia Marine	Animalia	Chordata	Mammalia	Carnivora	Phocidae	seal	Callophoca obscura Van Beneden	Ray				Meehan, L.	1971-06-29	United States	North Carolina	Beaufort County										42246	Cenozoic:Neogene:Mio-Pliocene	Chesapeake Group:Yorktown Fm	Appendicular element, left humerus.	1		2018-01-04 17:41:00	http://n2t.net/ark:/65665/3ae364b43-6091-4ab3-b5ef-5e90a3521357
PAL 171217	Mammalia Marine	Animalia	Chordata	Mammalia	Carnivora	Phocidae	seal	Callophoca obscura Van Beneden	Ray				McLellan, J. H.	1971-08-16	United States	North Carolina	Beaufort County										42246	Cenozoic:Neogene:Mio-Pliocene	Chesapeake Group:Yorktown Fm	Skull element, right tympanic bulla.	1		2018-01-04 17:41:00	http://n2t.net/ark:/65665/38a5082e0-0ad4-498a-be9a-c5c26675e8c3
PAL 171220	Mammalia Marine	Animalia	Chordata	Mammalia	Carnivora	Phocidae	seal	Callophoca obscura Van Beneden	Ray				McLellan, J. H.	1970-12-10	United States	North Carolina	Beaufort County										42246	Cenozoic:Neogene:Mio-Pliocene	Chesapeake Group:Yorktown Fm	Skull elements, left tympanic bulla.	1		2018-01-04 17:41:00	http://n2t.net/ark:/65665/3eb96e048-9883-4271-a416-2d02171dec42
PAL 171221	Mammalia Marine	Animalia	Chordata	Mammalia	Carnivora	Phocidae	seal	Callophoca obscura Van Beneden	Ray				Ray, C. E.	1971-08-17	United States	North Carolina	Beaufort County										42246	Cenozoic:Neogene:Mio-Pliocene	Chesapeake Group:Yorktown Fm	Skull element, left mandible .	1		2017-04-27 16:45:00	http://n2t.net/ark:/65665/33727e194-c5c6-4c73-b8d7-0ece48f15cd1
PAL 171222	Mammalia Marine	Animalia	Chordata	Mammalia	Carnivora	Phocidae	seal	Callophoca obscura Van Beneden	Ray				Case, G. R.		United States	North Carolina	Beaufort County										42246	Cenozoic:Neogene:Mio-Pliocene	Chesapeake Group:Yorktown Fm	Appendicular element, right astragalus.	1		2018-01-04 17:41:00	http://n2t.net/ark:/65665/3f7530cd6-4416-4ae4-857a-b517f98a3ce3
PAL 171223	Mammalia Marine	Animalia	Chordata	Mammalia	Carnivora	Phocidae	seal	Callophoca obscura Van Beneden	Ray				Case, G. R.		United States	North Carolina	Beaufort County										42246	Cenozoic:Neogene:Mio-Pliocene	Chesapeake Group:Yorktown Fm	Appendicular element, right artagalus	1		2018-01-04 17:41:00	http://n2t.net/ark:/65665/3620965ff-7531-48eb-a288-4f4029d834ba
PAL 171224	Mammalia Marine	Animalia	Chordata	Mammalia	Carnivora	Phocidae	seal	Callophoca obscura Van Beneden	Ray				Case, G. R.		United States	North Carolina	Beaufort County										42246	Cenozoic:Neogene:Mio-Pliocene	Chesapeake Group:Yorktown Fm	Appendicular element, right metatarsal-1.	1		2018-01-04 17:41:00	http://n2t.net/ark:/65665/39f24426c-a3b5-4449-89d9-4a31b78d3a8f
PAL 171225	Mammalia Marine	Animalia	Chordata	Mammalia	Carnivora	Phocidae	seal	Callophoca obscura Van Beneden	Ray				Case, G. R.		United States	North Carolina	Beaufort County										42246	Cenozoic:Neogene:Mio-Pliocene	Chesapeake Group:Yorktown Fm	Appendicular element, left metatarsal-2.	1		2018-01-04 17:41:00	http://n2t.net/ark:/65665/3159dc528-69af-48c9-a691-b167f1d5533d
PAL 171226	Mammalia Marine	Animalia	Chordata	Mammalia	Carnivora	Phocidae	seal	Callophoca obscura Van Beneden	Ray				Case, G. R.		United States	North Carolina	Beaufort County										42246	Cenozoic:Neogene:Mio-Pliocene	Chesapeake Group:Yorktown Fm	Appendicular element, phalange-(1).	1		2018-01-04 17:41:00	http://n2t.net/ark:/65665/3fa3a6849-6a25-49ac-979c-abcad99e0cc3
PAL 171227	Mammalia Marine	Animalia	Chordata	Mammalia	Carnivora	Phocidae	seal	Callophoca obscura Van Beneden	Ray				Case, G. R.		United States	North Carolina	Beaufort County										42246	Cenozoic:Neogene:Mio-Pliocene	Chesapeake Group:Yorktown Fm	Appendicular element, left metatarsal-3.	1		2018-01-04 17:41:00	http://n2t.net/ark:/65665/3e9692f49-7b4d-4da1-bc00-933d8b2fbea6
PAL 171228	Mammalia Marine	Animalia	Chordata	Mammalia	Carnivora	Phocidae	seal	Callophoca obscura Van Beneden	Ray				Case, G. R.		United States	North Carolina	Beaufort County										42246	Cenozoic:Neogene:Mio-Pliocene	Chesapeake Group:Yorktown Fm	Appendicular element, phalange-(1).	1		2018-01-04 17:41:00	http://n2t.net/ark:/65665/3025d31aa-8aaa-4f66-a49b-2c85437588cb
PAL 171229	Mammalia Marine	Animalia	Chordata	Mammalia	Carnivora	Phocidae	seal	Callophoca obscura Van Beneden	Ray				Case, G. R.		United States	North Carolina	Beaufort County										42246	Cenozoic:Neogene:Mio-Pliocene	Chesapeake Group:Yorktown Fm	Appendicular element, phalange-(1)	1		2018-01-04 17:41:00	http://n2t.net/ark:/65665/3b30686a3-ff2e-4450-8a4e-af550e17ecc7
PAL 171230	Mammalia Marine	Animalia	Chordata	Mammalia	Carnivora	Phocidae	seal	Callophoca obscura Van Beneden	Ray				Case, G. R.		United States	North Carolina	Beaufort County										42246	Cenozoic:Neogene:Mio-Pliocene	Chesapeake Group:Yorktown Fm	Appendicular element, phalange-1.	1		2018-01-04 17:41:00	http://n2t.net/ark:/65665/3a414b1d8-076b-4004-94be-312cfcd9f998
PAL 171231	Mammalia Marine	Animalia	Chordata	Mammalia	Carnivora	Phocidae	seal	Callophoca obscura Van Beneden	Ray				Case, G. R.		United States	North Carolina	Beaufort County										42246	Cenozoic:Neogene:Mio-Pliocene	Chesapeake Group:Yorktown Fm	Appendicular element, phalange-(1)	1		2018-01-04 17:41:00	http://n2t.net/ark:/65665/39cf69821-5758-4b3b-9e76-1b7707da3e6b
PAL 171232	Mammalia Marine	Animalia	Chordata	Mammalia	Carnivora	Phocidae	seal	Callophoca obscura Van Beneden	Ray				Case, G. R.		United States	North Carolina	Beaufort County										42246	Cenozoic:Neogene:Mio-Pliocene	Chesapeake Group:Yorktown Fm	Appendicular element, phalange-(1)	1		2018-01-04 17:41:00	http://n2t.net/ark:/65665/3dfb77630-1f7d-43c1-a03a-366c2344d7ca
PAL 171233	Mammalia Marine	Animalia	Chordata	Mammalia	Carnivora	Phocidae	seal	Callophoca obscura Van Beneden	Ray				Case, G. R.		United States	North Carolina	Beaufort County										42246	Cenozoic:Neogene:Mio-Pliocene	Chesapeake Group:Yorktown Fm	Appendicular element, phalange-(1)	1		2018-01-04 17:41:00	http://n2t.net/ark:/65665/3e4638de3-f211-4ec6-9356-c279f7194baf
PAL 171234	Mammalia Marine	Animalia	Chordata	Mammalia	Carnivora	Phocidae	seal	Callophoca obscura Van Beneden	Ray				Case, G. R.		United States	North Carolina	Beaufort County										42246	Cenozoic:Neogene:Mio-Pliocene	Chesapeake Group:Yorktown Fm	Appendicular element, right metacarpal-3.	1		2018-01-04 17:41:00	http://n2t.net/ark:/65665/33672b8df-dfa9-472f-bc91-273c6b2214e8
PAL 171237	Mammalia Marine	Animalia	Chordata	Mammalia	Carnivora	Phocidae	seal	Callophoca obscura Van Beneden	Ray				Case, G. R.		United States	North Carolina	Beaufort County										42246	Cenozoic:Neogene:Mio-Pliocene	Chesapeake Group:Yorktown Fm	Skull element, left maxilla, Tooth-canine	1		2018-01-04 17:41:00	http://n2t.net/ark:/65665/3bda40974-d620-460d-b834-9ffd13c105bc
PAL 171250	Mammalia Marine	Animalia	Chordata	Mammalia	Carnivora	Phocidae	seal	Callophoca obscura Van Beneden	Ray				Harmatuk, P. J.	1971-09-19	United States	North Carolina	Beaufort County										42246	Cenozoic:Neogene:Mio-Pliocene	Chesapeake Group:Yorktown Fm	Appendicular element, metapodial	1		2017-04-27 16:45:00	http://n2t.net/ark:/65665/3d2f4f0a5-c604-4cc7-8d76-a920c69f1239
PAL 171251	Mammalia Marine	Animalia	Chordata	Mammalia	Carnivora	Phocidae	seal	Callophoca obscura Van Beneden	Ray				Harmatuk, P. J.	1971-09-19	United States	North Carolina	Beaufort County										42246	Cenozoic:Neogene:Mio-Pliocene	Chesapeake Group:Yorktown Fm	Appendicular element, metapodial	1		2017-04-27 16:45:00	http://n2t.net/ark:/65665/39a4dd6a7-ea95-4864-82fc-fdb3791c1684
PAL 171252	Mammalia Marine	Animalia	Chordata	Mammalia	Carnivora	Phocidae	seal	Callophoca obscura Van Beneden	Ray				Harmatuk, P. J.	1971-09-19	United States	North Carolina	Beaufort County										42246	Cenozoic:Neogene:Mio-Pliocene	Chesapeake Group:Yorktown Fm	Appendicular element, right metatarsal-1.	1		2017-04-27 16:45:00	http://n2t.net/ark:/65665/3e03f3a7a-819e-4448-a0bc-bc31db3e4a2c
PAL 171253	Mammalia Marine	Animalia	Chordata	Mammalia	Carnivora	Phocidae	seal	Callophoca obscura Van Beneden	Ray				Harmatuk, P. J.	1971-09-19	United States	North Carolina	Beaufort County										42246	Cenozoic:Neogene:Mio-Pliocene	Chesapeake Group:Yorktown Fm	Axial elements, partial sacrum.	1		2017-04-27 16:45:00	http://n2t.net/ark:/65665/3f548c3c1-5c49-4414-b99b-e14570aaee49
PAL 171254	Mammalia Marine	Animalia	Chordata	Mammalia	Carnivora	Phocidae	seal	Callophoca obscura Van Beneden	Ray				Harmatuk, P. J.	1971-09-19	United States	North Carolina	Beaufort County										42246	Cenozoic:Neogene:Mio-Pliocene	Chesapeake Group:Yorktown Fm	Appendicular element, phalange.	1		2017-04-27 16:45:00	http://n2t.net/ark:/65665/30b48d2ec-7546-4752-9a5d-e23c2e6147dd
PAL 171255	Mammalia Marine	Animalia	Chordata	Mammalia	Carnivora	Phocidae	seal	Callophoca obscura Van Beneden	Ray				Harmatuk, P. J.	1971-09-19	United States	North Carolina	Beaufort County										42246	Cenozoic:Neogene:Mio-Pliocene	Chesapeake Group:Yorktown Fm	Appendicular element, phalange.	1		2017-04-27 16:45:00	http://n2t.net/ark:/65665/3bc9e0f01-0140-4653-8baa-c48f88951552
PAL 171256	Mammalia Marine	Animalia	Chordata	Mammalia	Carnivora	Phocidae	seal	Callophoca obscura Van Beneden	Ray				Harmatuk, P. J.	1971-09-19	United States	North Carolina	Beaufort County										42246	Cenozoic:Neogene:Mio-Pliocene	Chesapeake Group:Yorktown Fm	Appendicular element, phalange.	1		2017-04-27 16:45:00	http://n2t.net/ark:/65665/365b28fc3-d4dc-4ade-8d88-f26852f0efbc
PAL 171257	Mammalia Marine	Animalia	Chordata	Mammalia	Carnivora	Phocidae	seal	Callophoca obscura Van Beneden	Ray				Harmatuk, P. J.	1971-09-19	United States	North Carolina	Beaufort County										42246	Cenozoic:Neogene:Mio-Pliocene	Chesapeake Group:Yorktown Fm	Appendicular element, phalange.	1		2017-04-27 16:45:00	http://n2t.net/ark:/65665/3be29ae50-17cc-4a65-a83c-b83ed94f8831
PAL 175203	Mammalia Marine	Animalia	Chordata	Mammalia	Carnivora	Phocidae	seal	Callophoca obscura Van Beneden	Ray				Harmatuk, P. J.	1971-09-19	United States	North Carolina	Beaufort County										42246	Cenozoic:Neogene:Mio-Pliocene	Chesapeake Group:Yorktown Fm	Appendicular element, phalange.	1		2017-04-27 16:45:00	http://n2t.net/ark:/65665/3f9282e5f-d9d6-4e4b-906e-f0c2f0a4d9a9
PAL 175204	Mammalia Marine	Animalia	Chordata	Mammalia	Carnivora	Phocidae	seal	Callophoca obscura Van Beneden	Ray				Harmatuk, P. J.	1971-09-19	United States	North Carolina	Beaufort County										42246	Cenozoic:Neogene:Mio-Pliocene	Chesapeake Group:Yorktown Fm	Appendicular element, phalange.	1		2017-04-27 16:45:00	http://n2t.net/ark:/65665/365846abb-8b84-470a-be94-aee84926f6d5
PAL 175205	Mammalia Marine	Animalia	Chordata	Mammalia	Carnivora	Phocidae	seal	Callophoca obscura Van Beneden	Ray				Ray, C. E.	1972-04-01	United States	North Carolina	Beaufort County										42246	Cenozoic:Neogene:Mio-Pliocene	Chesapeake Group:Yorktown Fm	Appendicular element, left metatarsal-3.	1		2017-04-27 16:45:00	http://n2t.net/ark:/65665/3cabdef7b-e9cb-492a-a2a0-ca6350cdc552
PAL 175206	Mammalia Marine	Animalia	Chordata	Mammalia	Carnivora	Phocidae	seal	Callophoca obscura Van Beneden	Ray				Ray; Pearce; Hemenway	1971-09-01	United States	North Carolina	Beaufort County										42246	Cenozoic:Neogene:Mio-Pliocene	Chesapeake Group:Yorktown Fm	Appendicular element, distal metatarsal-1	1		2017-04-27 16:45:00	http://n2t.net/ark:/65665/316b4af73-d591-4fda-a625-9d6508b7751e
PAL 175208	Mammalia Marine	Animalia	Chordata	Mammalia	Carnivora	Phocidae	seal	Callophoca obscura Van Beneden	Ray				Ray, C. E.	1971-09-17	United States	North Carolina	Beaufort County										42246	Cenozoic:Neogene:Mio-Pliocene	Chesapeake Group:Yorktown Fm	Appendicular element, partial right humerus.	1		2017-04-27 16:45:00	http://n2t.net/ark:/65665/307a5ab0b-d57c-41fb-ba90-924b9270820d
PAL 175209	Mammalia Marine	Animalia	Chordata	Mammalia	Carnivora	Phocidae	seal	Callophoca obscura Van Beneden	Ray				Ray; Pearce; Hemenway	1971-09-01	United States	North Carolina	Beaufort County										42246	Cenozoic:Neogene:Mio-Pliocene	Chesapeake Group:Yorktown Fm	Appendicular element, phalange	1		2017-04-27 16:45:00	http://n2t.net/ark:/65665/3b62fafe6-dc35-4e54-b9e5-04bf7890fd41
PAL 175210	Mammalia Marine	Animalia	Chordata	Mammalia	Carnivora	Phocidae	seal	Callophoca obscura Van Beneden	Ray				Ray; Pearce; Hemenway	1971-09-01	United States	North Carolina	Beaufort County										42246	Cenozoic:Neogene:Mio-Pliocene	Chesapeake Group:Yorktown Fm	Appendicular element, phalange	1		2017-04-27 16:45:00	http://n2t.net/ark:/65665/3aad6876d-7170-4500-a8b7-7d2d4a2cc244
PAL 175211	Mammalia Marine	Animalia	Chordata	Mammalia	Carnivora	Phocidae	seal	Callophoca obscura Van Beneden	Ray				Ray; Pearce; Hemenway	1971-09-01	United States	North Carolina	Beaufort County										42246	Cenozoic:Neogene:Mio-Pliocene	Chesapeake Group:Yorktown Fm	Appendicular element, phalange	1		2017-04-27 16:45:00	http://n2t.net/ark:/65665/342f3b430-14a4-47fd-b533-3d3e4a571885
PAL 175212	Mammalia Marine	Animalia	Chordata	Mammalia	Carnivora	Phocidae	seal	Callophoca obscura Van Beneden	Ray				Ray; Pearce; Hemenway	1971-09-01	United States	North Carolina	Beaufort County										42246	Cenozoic:Neogene:Mio-Pliocene	Chesapeake Group:Yorktown Fm	Appendicular element, phalange	1		2017-04-27 16:45:00	http://n2t.net/ark:/65665/3d44663a3-4792-4d6d-ab1b-97b2214fe05f
PAL 175213	Mammalia Marine	Animalia	Chordata	Mammalia	Carnivora	Phocidae	seal	Callophoca obscura Van Beneden	Ray				Ray; Pearce; Hemenway	1971-09-01	United States	North Carolina	Beaufort County										42246	Cenozoic:Neogene:Mio-Pliocene	Chesapeake Group:Yorktown Fm	Appendicular element, phalange	1		2017-04-27 16:45:00	http://n2t.net/ark:/65665/318612897-f538-4ea2-96c7-f74784650b8d
PAL 175214	Mammalia Marine	Animalia	Chordata	Mammalia	Carnivora	Phocidae	seal	Callophoca obscura Van Beneden	Ray				Ray; Pearce; Hemenway	1971-09-01	United States	North Carolina	Beaufort County										42246	Cenozoic:Neogene:Mio-Pliocene	Chesapeake Group:Yorktown Fm	Appendicular element, phalange	1		2017-04-27 16:45:00	http://n2t.net/ark:/65665/370a37b63-75cd-4710-aa24-3ddf8da6164b
PAL 175215	Mammalia Marine	Animalia	Chordata	Mammalia	Carnivora	Phocidae	seal	Callophoca obscura Van Beneden	Ray				Ray, C. E.	1972-04-01	United States	North Carolina	Beaufort County										42246	Cenozoic:Neogene:Mio-Pliocene	Chesapeake Group:Yorktown Fm	Appendicular element, right cuboid	1		2017-04-27 16:45:00	http://n2t.net/ark:/65665/3e3d417f6-30c2-4d12-b217-f6b3b583f441
PAL 175216	Mammalia Marine	Animalia	Chordata	Mammalia	Carnivora	Phocidae	seal	Callophoca obscura Van Beneden	Ray				Ray, C. E.	1971-09-17	United States	North Carolina	Beaufort County										42246	Cenozoic:Neogene:Mio-Pliocene	Chesapeake Group:Yorktown Fm	Skull element, partial left lower jaw, T-C.	1		2017-04-27 16:45:00	http://n2t.net/ark:/65665/368c5a1f0-1939-47e3-bbc0-86d675e110ab
PAL 175217	Mammalia Marine	Animalia	Chordata	Mammalia	Carnivora	Phocidae	seal	Callophoca obscura Van Beneden	Ray				Ray, C. E.	1971-09-19	United States	North Carolina	Beaufort County										42246	Cenozoic:Neogene:Mio-Pliocene	Chesapeake Group:Yorktown Fm	Appendicular element, right femur	1		2017-04-27 16:45:00	http://n2t.net/ark:/65665/39aaeb153-cd89-4ea6-98dc-b37661d84c39
PAL 175227	Mammalia Marine	Animalia	Chordata	Mammalia	Carnivora	Phocidae	seal	Callophoca obscura Van Beneden	Ray				Ray; Pearce; Harmatuk, P. J.	1971-10-01	United States	North Carolina	Beaufort County										42246	Cenozoic:Neogene:Mio-Pliocene	Chesapeake Group:Yorktown Fm	Appendicular element, right proximal ulna	1		2017-04-27 16:45:00	http://n2t.net/ark:/65665/3a16f102c-cdef-4319-bd84-1c411d569688
PAL 175228	Mammalia Marine	Animalia	Chordata	Mammalia	Carnivora	Phocidae	seal	Callophoca obscura Van Beneden	Ray				Ray; Pearce; Harmatuk, P. J.	1971-10-01	United States	North Carolina	Beaufort County										42246	Cenozoic:Neogene:Mio-Pliocene	Chesapeake Group:Yorktown Fm	Appendicular element, distal right humerus	1		2017-04-27 16:45:00	http://n2t.net/ark:/65665/37de755ca-2e27-475d-82b8-93628819601a
PAL 175229	Mammalia Marine	Animalia	Chordata	Mammalia	Carnivora	Phocidae	seal	Callophoca obscura Van Beneden	Ray				Ray; Pearce; Harmatuk, P. J.	1971-10-01	United States	North Carolina	Beaufort County										42246	Cenozoic:Neogene:Mio-Pliocene	Chesapeake Group:Yorktown Fm	Axial elements, cervical-(2)	1		2017-04-27 16:45:00	http://n2t.net/ark:/65665/3b10ba250-ce5d-4c6c-bbd3-d92380d16262
PAL 175330	Mammalia Marine	Animalia	Chordata	Mammalia	Carnivora	Phocidae	seal	Callophoca obscura Van Beneden	Ray				Ray; Pearce; Harmatuk, P. J.	1971-10-01	United States	North Carolina	Beaufort County										42246	Cenozoic:Neogene:Mio-Pliocene	Chesapeake Group:Yorktown Fm	Axial element, axis	1		2017-04-27 16:45:00	http://n2t.net/ark:/65665/3d75ff070-cbb4-4482-9813-2b61c23b8726
PAL 175331	Mammalia Marine	Animalia	Chordata	Mammalia	Carnivora	Phocidae	seal	Callophoca obscura Van Beneden	Ray				Ray; Pearce; Harmatuk, P. J.	1971-10-01	United States	North Carolina	Beaufort County										42246	Cenozoic:Neogene:Mio-Pliocene	Chesapeake Group:Yorktown Fm	Appendicular element, 1L-AA-R	1		2017-04-27 16:45:00	http://n2t.net/ark:/65665/3fb666ad1-4439-42ed-b1d4-3cc186aa1c9c
PAL 175333	Mammalia Marine	Animalia	Chordata	Mammalia	Carnivora	Phocidae	seal	Callophoca obscura Van Beneden	Ray				Ray; Pearce; Harmatuk, P. J.	1971-10-01	United States	North Carolina	Beaufort County										42246	Cenozoic:Neogene:Mio-Pliocene	Chesapeake Group:Yorktown Fm	Appendicular element, left calcaneum	1		2017-04-27 16:45:00	http://n2t.net/ark:/65665/311a5f704-f42b-4ef8-bf39-a6e1eca77048
PAL 175334	Mammalia Marine	Animalia	Chordata	Mammalia	Carnivora	Phocidae	seal	Callophoca obscura Van Beneden	Ray				Ray; Pearce; Harmatuk, P. J.	1971-10-01	United States	North Carolina	Beaufort County										42246	Cenozoic:Neogene:Mio-Pliocene	Chesapeake Group:Yorktown Fm	Appendicular element, right astragalus, partial	1		2017-04-27 16:45:00	http://n2t.net/ark:/65665/3dbda6c4c-31be-4925-9494-2b4652f4fc6c
PAL 175335	Mammalia Marine	Animalia	Chordata	Mammalia	Carnivora	Phocidae	seal	Callophoca obscura Van Beneden	Ray				Ray; Pearce; Harmatuk, P. J.	1971-10-01	United States	North Carolina	Beaufort County										42246	Cenozoic:Neogene:Mio-Pliocene	Chesapeake Group:Yorktown Fm	Appendicular element, right astragalus	1		2017-04-27 16:45:00	http://n2t.net/ark:/65665/32aad79ea-8534-4ad6-9e48-8459d0dff67e
PAL 175336	Mammalia Marine	Animalia	Chordata	Mammalia	Carnivora	Phocidae	seal	Callophoca obscura Van Beneden	Ray				Ray; Pearce; Harmatuk, P. J.	1971-10-01	United States	North Carolina	Beaufort County										42246	Cenozoic:Neogene:Mio-Pliocene	Chesapeake Group:Yorktown Fm	Appendicular element, left distal fibula	1		2017-04-27 16:45:00	http://n2t.net/ark:/65665/349c6c929-f3f3-4617-b76e-df98b71f280d
PAL 175337	Mammalia Marine	Animalia	Chordata	Mammalia	Carnivora	Phocidae	seal	Callophoca obscura Van Beneden	Ray				Ray; Pearce; Harmatuk, P. J.	1971-10-01	United States	North Carolina	Beaufort County										42246	Cenozoic:Neogene:Mio-Pliocene	Chesapeake Group:Yorktown Fm	Appendicular element, partial left tibia.	1		2017-04-27 16:45:00	http://n2t.net/ark:/65665/32edc690b-1ce4-46f8-aed7-cfaee91f3387
PAL 175338	Mammalia Marine	Animalia	Chordata	Mammalia	Carnivora	Phocidae	seal	Callophoca obscura Van Beneden	Ray				Ray; Pearce; Harmatuk, P. J.	1971-10-01	United States	North Carolina	Beaufort County										42246	Cenozoic:Neogene:Mio-Pliocene	Chesapeake Group:Yorktown Fm	Appendicular element, partial left tibia.	1		2017-04-27 16:45:00	http://n2t.net/ark:/65665/3dc767448-fdcf-45de-8e9d-bfa589161279
PAL 175339	Mammalia Marine	Animalia	Chordata	Mammalia	Carnivora	Phocidae	seal	Callophoca obscura Van Beneden	Ray				Ray; Pearce; Harmatuk, P. J.	1971-10-01	United States	North Carolina	Beaufort County										42246	Cenozoic:Neogene:Mio-Pliocene	Chesapeake Group:Yorktown Fm	Appendicular elements, left tibia, left fibula.	1		2017-04-27 16:45:00	http://n2t.net/ark:/65665/3755ddf86-5b72-49d6-ac10-38ca331651e9
PAL 175340	Mammalia Marine	Animalia	Chordata	Mammalia	Carnivora	Phocidae	seal	Callophoca obscura Van Beneden	Ray				Ray; Pearce; Harmatuk, P. J.	1971-10-01	United States	North Carolina	Beaufort County										42246	Cenozoic:Neogene:Mio-Pliocene	Chesapeake Group:Yorktown Fm	Appendicular element, right metacarpal-3.	1		2017-04-27 16:45:00	http://n2t.net/ark:/65665/3d34e7215-326a-4fc8-8618-b339f53214d7
PAL 175341	Mammalia Marine	Animalia	Chordata	Mammalia	Carnivora	Phocidae	seal	Callophoca obscura Van Beneden	Ray				Ray; Pearce; Harmatuk, P. J.	1971-10-01	United States	North Carolina	Beaufort County										42246	Cenozoic:Neogene:Mio-Pliocene	Chesapeake Group:Yorktown Fm	Appendicular element, metapodial-(1)	1		2017-04-27 16:45:00	http://n2t.net/ark:/65665/3de47489d-940c-432e-afb3-0aa56aa6c318
PAL 175342	Mammalia Marine	Animalia	Chordata	Mammalia	Carnivora	Phocidae	seal	Callophoca obscura Van Beneden	Ray				Ray; Pearce; Harmatuk, P. J.	1971-10-01	United States	North Carolina	Beaufort County										42246	Cenozoic:Neogene:Mio-Pliocene	Chesapeake Group:Yorktown Fm	Appendicular element, left distal tibia.	1		2017-04-27 16:45:00	http://n2t.net/ark:/65665/37ff60f3f-422d-425e-950d-06638d588a6d
PAL 175343	Mammalia Marine	Animalia	Chordata	Mammalia	Carnivora	Phocidae	seal	Callophoca obscura Van Beneden	Ray				Ray; Pearce; Harmatuk, P. J.	1971-10-01	United States	North Carolina	Beaufort County										42246	Cenozoic:Neogene:Mio-Pliocene	Chesapeake Group:Yorktown Fm	Appendicular element, left metatarsal-3.	1		2017-04-27 16:45:00	http://n2t.net/ark:/65665/34b967fc1-3462-400d-933d-de5ad9781cfb
PAL 175344	Mammalia Marine	Animalia	Chordata	Mammalia	Carnivora	Phocidae	seal	Callophoca obscura Van Beneden	Ray				Ray; Pearce; Harmatuk, P. J.	1971-10-01	United States	North Carolina	Beaufort County										42246	Cenozoic:Neogene:Mio-Pliocene	Chesapeake Group:Yorktown Fm	Appendicular element, partial left metatarsal-3	1		2017-04-27 16:45:00	http://n2t.net/ark:/65665/322faa0e8-20f2-48ce-82c7-96de33943c0e
PAL 175345	Mammalia Marine	Animalia	Chordata	Mammalia	Carnivora	Phocidae	seal	Callophoca obscura Van Beneden	Ray				Ray; Pearce; Harmatuk, P. J.	1971-10-01	United States	North Carolina	Beaufort County										42246	Cenozoic:Neogene:Mio-Pliocene	Chesapeake Group:Yorktown Fm	Appendicular element, metapodial-(1).	1		2017-04-27 16:45:00	http://n2t.net/ark:/65665/386e21d4b-c697-4bad-ae33-a98569ef06b6
PAL 175351	Mammalia Marine	Animalia	Chordata	Mammalia	Carnivora	Phocidae	seal	Callophoca obscura Van Beneden	Ray				Ray; Whitmore	1971-08-01	United States	North Carolina	Beaufort County										42246	Cenozoic:Neogene:Mio-Pliocene	Chesapeake Group:Yorktown Fm	Appendicular element, left fibula	1		2017-04-27 16:45:00	http://n2t.net/ark:/65665/3b1d7cbf7-0aa9-482e-a62d-6a6ef6036936
PAL 175388	Mammalia Marine	Animalia	Chordata	Mammalia	Carnivora	Phocidae	seal	Callophoca obscura Van Beneden	Ray				Harmatuk, P. J.	1971-12-01	United States	North Carolina	Beaufort County										42246	Cenozoic:Neogene:Mio-Pliocene	Chesapeake Group:Yorktown Fm	Appendicular element, right metatarsal-1.	1		2017-04-27 16:45:00	http://n2t.net/ark:/65665/32bad158f-b28c-4870-b955-2f7ceacdba51
PAL 175389	Mammalia Marine	Animalia	Chordata	Mammalia	Carnivora	Phocidae	seal	Callophoca obscura Van Beneden	Ray				Harmatuk, P. J.	1971-12-01	United States	North Carolina	Beaufort County										42246	Cenozoic:Neogene:Mio-Pliocene	Chesapeake Group:Yorktown Fm	Appendicular element, missing distal part of left metatarsal-2	1		2017-04-27 16:45:00	http://n2t.net/ark:/65665/3ff39bc87-9596-4043-a937-f7066c81a40b
PAL 175390	Mammalia Marine	Animalia	Chordata	Mammalia	Carnivora	Phocidae	seal	Callophoca obscura Van Beneden	Ray				Harmatuk, P. J.	1971-12-01	United States	North Carolina	Beaufort County										42246	Cenozoic:Neogene:Mio-Pliocene	Chesapeake Group:Yorktown Fm	Appendicular element, left metatarsal-3.	1		2017-04-27 16:45:00	http://n2t.net/ark:/65665/3ef72115c-f18a-4ad8-8923-b367e100536d
PAL 175391	Mammalia Marine	Animalia	Chordata	Mammalia	Carnivora	Phocidae	seal	Callophoca obscura Van Beneden	Ray				Harmatuk, P. J.	1971-12-01	United States	North Carolina	Beaufort County										42246	Cenozoic:Neogene:Mio-Pliocene	Chesapeake Group:Yorktown Fm	Appendicular element, left metatarsal-4	1		2017-04-27 16:45:00	http://n2t.net/ark:/65665/3a3e4ed18-5d4f-4eaf-92aa-f76dc6ff2067
PAL 175392	Mammalia Marine	Animalia	Chordata	Mammalia	Carnivora	Phocidae	seal	Callophoca obscura Van Beneden	Ray				Harmatuk, P. J.	1971-12-01	United States	North Carolina	Beaufort County										42246	Cenozoic:Neogene:Mio-Pliocene	Chesapeake Group:Yorktown Fm	Appendicular element, right navicular.	1		2017-04-27 16:45:00	http://n2t.net/ark:/65665/37db6c956-4b8d-43fb-ab64-ea31ae823906
PAL 175393	Mammalia Marine	Animalia	Chordata	Mammalia	Carnivora	Phocidae	seal	Callophoca obscura Van Beneden	Ray				Harmatuk, P. J.	1971-12-01	United States	North Carolina	Beaufort County										42246	Cenozoic:Neogene:Mio-Pliocene	Chesapeake Group:Yorktown Fm	Appendicular element, distal left humerus .	1		2017-04-27 16:45:00	http://n2t.net/ark:/65665/322bc349e-79a4-4075-8568-67640054eebd
PAL 175394	Mammalia Marine	Animalia	Chordata	Mammalia	Carnivora	Phocidae	seal	Callophoca obscura Van Beneden	Ray				Harmatuk, P. J.	1971-12-01	United States	North Carolina	Beaufort County										42246	Cenozoic:Neogene:Mio-Pliocene	Chesapeake Group:Yorktown Fm	Appendicular element, distal right humerus .	1		2017-04-27 16:45:00	http://n2t.net/ark:/65665/3c52d6033-78ae-4e27-9f77-255e9aa2adea
PAL 175395	Mammalia Marine	Animalia	Chordata	Mammalia	Carnivora	Phocidae	seal	Callophoca obscura Van Beneden	Ray				Harmatuk, P. J.	1971-12-01	United States	North Carolina	Beaufort County										42246	Cenozoic:Neogene:Mio-Pliocene	Chesapeake Group:Yorktown Fm	Appendicular element, right innominate.	1		2017-04-27 16:45:00	http://n2t.net/ark:/65665/364105757-5d1f-4cb3-9d56-70d217429324
PAL 175396	Mammalia Marine	Animalia	Chordata	Mammalia	Carnivora	Phocidae	seal	Callophoca obscura Van Beneden	Ray				Harmatuk, P. J.	1971-12-01	United States	North Carolina	Beaufort County										42246	Cenozoic:Neogene:Mio-Pliocene	Chesapeake Group:Yorktown Fm	Appendicular element, right metatarsal-1.	1		2017-04-27 16:45:00	http://n2t.net/ark:/65665/34311ae77-d9d9-46fd-8251-f0e5c8978b23
PAL 175397	Mammalia Marine	Animalia	Chordata	Mammalia	Carnivora	Phocidae	seal	Callophoca obscura Van Beneden	Ray				Harmatuk, P. J.	1971-12-01	United States	North Carolina	Beaufort County										42246	Cenozoic:Neogene:Mio-Pliocene	Chesapeake Group:Yorktown Fm	Appendicular element, left metatarsal-3.	1		2017-04-27 16:45:00	http://n2t.net/ark:/65665/3926037e2-f407-448c-b090-170e430d6a79
PAL 175398	Mammalia Marine	Animalia	Chordata	Mammalia	Carnivora	Phocidae	seal	Callophoca obscura Van Beneden	Ray				Harmatuk, P. J.	1971-12-01	United States	North Carolina	Beaufort County										42246	Cenozoic:Neogene:Mio-Pliocene	Chesapeake Group:Yorktown Fm	Appendicular element, phalange-(1).	1		2017-04-27 16:45:00	http://n2t.net/ark:/65665/3eef9408e-309c-46fb-bc2d-5fa40c0a94a5
PAL 175399	Mammalia Marine	Animalia	Chordata	Mammalia	Carnivora	Phocidae	seal	Callophoca obscura Van Beneden	Ray				Harmatuk, P. J.	1971-12-01	United States	North Carolina	Beaufort County										42246	Cenozoic:Neogene:Mio-Pliocene	Chesapeake Group:Yorktown Fm	Appendicular element, phalange.	1		2017-04-27 16:45:00	http://n2t.net/ark:/65665/319239f60-53f0-4ee8-8756-ceb7d5197680
PAL 175400	Mammalia Marine	Animalia	Chordata	Mammalia	Carnivora	Phocidae	seal	Callophoca obscura Van Beneden	Ray				Harmatuk, P. J.	1971-12-01	United States	North Carolina	Beaufort County										42246	Cenozoic:Neogene:Mio-Pliocene	Chesapeake Group:Yorktown Fm	Appendicular element, phalange.	1		2017-04-27 16:45:00	http://n2t.net/ark:/65665/3b9890e2d-16ee-49f0-97a3-69582abe3fa4
PAL 175401	Mammalia Marine	Animalia	Chordata	Mammalia	Carnivora	Phocidae	seal	Callophoca obscura Van Beneden	Ray				Harmatuk, P. J.	1971-12-01	United States	North Carolina	Beaufort County										42246	Cenozoic:Neogene:Mio-Pliocene	Chesapeake Group:Yorktown Fm	Appendicular element, phalange.	1		2017-04-27 16:45:00	http://n2t.net/ark:/65665/349c830bc-1e03-4fd9-941e-f520bfd8609a
PAL 175402	Mammalia Marine	Animalia	Chordata	Mammalia	Carnivora	Phocidae	seal	Callophoca obscura Van Beneden	Ray				Harmatuk, P. J.	1971-12-01	United States	North Carolina	Beaufort County										42246	Cenozoic:Neogene:Mio-Pliocene	Chesapeake Group:Yorktown Fm	Appendicular element, phalange.	1		2017-04-27 16:45:00	http://n2t.net/ark:/65665/3957f95a3-3592-421c-9a4d-985e22c074dd
PAL 175403	Mammalia Marine	Animalia	Chordata	Mammalia	Carnivora	Phocidae	seal	Callophoca obscura Van Beneden	Ray				Harmatuk, P. J.	1971-12-01	United States	North Carolina	Beaufort County										42246	Cenozoic:Neogene:Mio-Pliocene	Chesapeake Group:Yorktown Fm	Appendicular element, phalange.	1		2017-04-27 16:45:00	http://n2t.net/ark:/65665/382df12f8-a1fd-4523-a369-1911cec95757
PAL 175404	Mammalia Marine	Animalia	Chordata	Mammalia	Carnivora	Phocidae	seal	Callophoca obscura Van Beneden	Ray				Harmatuk, P. J.	1971-12-01	United States	North Carolina	Beaufort County										42246	Cenozoic:Neogene:Mio-Pliocene	Chesapeake Group:Yorktown Fm	Appendicular element, phalange.	1		2017-04-27 16:45:00	http://n2t.net/ark:/65665/370c86c42-da27-4009-a947-288e8418cd56
PAL 175405	Mammalia Marine	Animalia	Chordata	Mammalia	Carnivora	Phocidae	seal	Callophoca obscura Van Beneden	Ray				Harmatuk, P. J.	1971-12-01	United States	North Carolina	Beaufort County										42246	Cenozoic:Neogene:Mio-Pliocene	Chesapeake Group:Yorktown Fm	Appendicular element, phalange.	1		2017-04-27 16:45:00	http://n2t.net/ark:/65665/355a79cce-2ba7-4d91-b401-a0fc71618edd
PAL 175406	Mammalia Marine	Animalia	Chordata	Mammalia	Carnivora	Phocidae	seal	Callophoca obscura Van Beneden	Ray				Harmatuk, P. J.	1971-12-01	United States	North Carolina	Beaufort County										42246	Cenozoic:Neogene:Mio-Pliocene	Chesapeake Group:Yorktown Fm	Appendicular element, phalange.	1		2017-04-27 16:45:00	http://n2t.net/ark:/65665/361aace8e-66ce-49e8-aafe-34f5b992b9bf
PAL 175407	Mammalia Marine	Animalia	Chordata	Mammalia	Carnivora	Phocidae	seal	Callophoca obscura Van Beneden	Ray				Harmatuk, P. J.	1971-12-01	United States	North Carolina	Beaufort County										42246	Cenozoic:Neogene:Mio-Pliocene	Chesapeake Group:Yorktown Fm	Appendicular element, phalange.	1		2017-04-27 16:45:00	http://n2t.net/ark:/65665/3498103a9-85c7-4371-9bec-673957c5a6d2
PAL 175408	Mammalia Marine	Animalia	Chordata	Mammalia	Carnivora	Phocidae	seal	Callophoca obscura Van Beneden	Ray				Harmatuk, P. J.	1971-12-01	United States	North Carolina	Beaufort County										42246	Cenozoic:Neogene:Mio-Pliocene	Chesapeake Group:Yorktown Fm	Axial element, baculum.	1		2017-04-27 16:45:00	http://n2t.net/ark:/65665/3d0834955-70ca-44c3-88fa-2406d67111a1
PAL 175409	Mammalia Marine	Animalia	Chordata	Mammalia	Carnivora	Phocidae	seal	Callophoca obscura Van Beneden	Ray				Harmatuk, P. J.	1971-12-01	United States	North Carolina	Beaufort County										42246	Cenozoic:Neogene:Mio-Pliocene	Chesapeake Group:Yorktown Fm	Appendicular element, left metacarpal-1.	1		2017-04-27 16:45:00	http://n2t.net/ark:/65665/3b61f0d95-215d-4e39-9f5f-63a72d897099
PAL 175410	Mammalia Marine	Animalia	Chordata	Mammalia	Carnivora	Phocidae	seal	Callophoca obscura Van Beneden	Ray				Harmatuk, P. J.	1971-12-01	United States	North Carolina	Beaufort County										42246	Cenozoic:Neogene:Mio-Pliocene	Chesapeake Group:Yorktown Fm	Appendicular element, phalange.	1		2017-04-27 16:45:00	http://n2t.net/ark:/65665/3f4544c06-b9a8-4d2d-9554-c9440f67e518
PAL 175411	Mammalia Marine	Animalia	Chordata	Mammalia	Carnivora	Phocidae	seal	Callophoca obscura Van Beneden	Ray				Harmatuk, P. J.	1971-12-01	United States	North Carolina	Beaufort County										42246	Cenozoic:Neogene:Mio-Pliocene	Chesapeake Group:Yorktown Fm	Appendicular element, phalange.	1		2017-04-27 16:45:00	http://n2t.net/ark:/65665/3822fafdc-f302-46b6-b7d4-3f7c0d1b5d8a
PAL 175412	Mammalia Marine	Animalia	Chordata	Mammalia	Carnivora	Phocidae	seal	Callophoca obscura Van Beneden	Ray				Harmatuk, P. J.	1971-12-01	United States	North Carolina	Beaufort County										42246	Cenozoic:Neogene:Mio-Pliocene	Chesapeake Group:Yorktown Fm	Appendicular element, left metacarpal-1-proximal.	1		2017-04-27 16:45:00	http://n2t.net/ark:/65665/3b31aecf7-243e-4138-b95d-31c658700cc3
PAL 175413	Mammalia Marine	Animalia	Chordata	Mammalia	Carnivora	Phocidae	seal	Callophoca obscura Van Beneden	Ray				Harmatuk, P. J.	1971-12-01	United States	North Carolina	Beaufort County										42246	Cenozoic:Neogene:Mio-Pliocene	Chesapeake Group:Yorktown Fm	Appendicular element, right metacarpal-2-proximal.	1		2017-04-27 16:45:00	http://n2t.net/ark:/65665/39f22a441-5070-46b8-a801-4b25a6cf66fc
PAL 175414	Mammalia Marine	Animalia	Chordata	Mammalia	Carnivora	Phocidae	seal	Callophoca obscura Van Beneden	Ray				Harmatuk, P. J.	1971-12-01	United States	North Carolina	Beaufort County										42246	Cenozoic:Neogene:Mio-Pliocene	Chesapeake Group:Yorktown Fm	Appendicular element, right metacarpal-2-proximal.	1		2017-04-27 16:45:00	http://n2t.net/ark:/65665/3ee2cb0ba-d0f6-4cf6-a65d-f7cb09266a7d
PAL 175415	Mammalia Marine	Animalia	Chordata	Mammalia	Carnivora	Phocidae	seal	Callophoca obscura Van Beneden	Ray				Harmatuk, P. J.	1971-12-01	United States	North Carolina	Beaufort County										42246	Cenozoic:Neogene:Mio-Pliocene	Chesapeake Group:Yorktown Fm	Appendicular element, right metacarpal-2-proximal.	1		2017-04-27 16:45:00	http://n2t.net/ark:/65665/3e4056eaa-edb5-4700-8353-b2fab6988e79
PAL 175416	Mammalia Marine	Animalia	Chordata	Mammalia	Carnivora	Phocidae	seal	Callophoca obscura Van Beneden	Ray				Harmatuk, P. J.	1971-12-01	United States	North Carolina	Beaufort County										42246	Cenozoic:Neogene:Mio-Pliocene	Chesapeake Group:Yorktown Fm	Axial element, caudal-(1).	1		2017-04-27 16:45:00	http://n2t.net/ark:/65665/3c415799e-2fa2-4976-9aa2-22257db582b2
PAL 175417	Mammalia Marine	Animalia	Chordata	Mammalia	Carnivora	Phocidae	seal	Callophoca obscura Van Beneden	Ray				Harmatuk, P. J.	1971-12-01	United States	North Carolina	Beaufort County										42246	Cenozoic:Neogene:Mio-Pliocene	Chesapeake Group:Yorktown Fm	Axial element, Axis, neural arch missing	1		2017-04-27 16:45:00	http://n2t.net/ark:/65665/39fec6dd5-fe55-4311-a179-2fb8515158fc
PAL 175418	Mammalia Marine	Animalia	Chordata	Mammalia	Carnivora	Phocidae	seal	Callophoca obscura Van Beneden	Ray				Harmatuk, P. J.	1971-12-01	United States	North Carolina	Beaufort County										42246	Cenozoic:Neogene:Mio-Pliocene	Chesapeake Group:Yorktown Fm	Skull element, partial left lower jaw-missing tooth (teeth).	1		2017-04-27 16:45:00	http://n2t.net/ark:/65665/3d2414c8a-7796-42bc-9df0-903373b1de65
PAL 175419	Mammalia Marine	Animalia	Chordata	Mammalia	Carnivora	Phocidae	seal	Callophoca obscura Van Beneden	Ray				Harmatuk, P. J.	1971-12-01	United States	North Carolina	Beaufort County										42246	Cenozoic:Neogene:Mio-Pliocene	Chesapeake Group:Yorktown Fm	Skull element, partial right lower jaw-missing tooth (teeth).	1		2017-04-27 16:45:00	http://n2t.net/ark:/65665/3de1a1abe-010d-412a-9174-a6e6d03c8b2a
PAL 175420	Mammalia Marine	Animalia	Chordata	Mammalia	Carnivora	Phocidae	seal	Callophoca obscura Van Beneden	Ray				Harmatuk, P. J.	1971-12-01	United States	North Carolina	Beaufort County										42246	Cenozoic:Neogene:Mio-Pliocene	Chesapeake Group:Yorktown Fm	Appendicular element, left distal fibula.	1		2017-04-27 16:45:00	http://n2t.net/ark:/65665/3f4099809-0085-4195-8436-da3a83ceb8ff
PAL 175421	Mammalia Marine	Animalia	Chordata	Mammalia	Carnivora	Phocidae	seal	Callophoca obscura Van Beneden	Ray				Harmatuk, P. J.	1971-12-01	United States	North Carolina	Beaufort County										42246	Cenozoic:Neogene:Mio-Pliocene	Chesapeake Group:Yorktown Fm	Appendicular element, left distal tibia.	1		2017-04-27 16:45:00	http://n2t.net/ark:/65665/3adecfd8b-d379-465d-9edd-23e6ab91ea97
PAL 175422	Mammalia Marine	Animalia	Chordata	Mammalia	Carnivora	Phocidae	seal	Callophoca obscura Van Beneden	Ray				Harmatuk, P. J.	1971-12-01	United States	North Carolina	Beaufort County										42246	Cenozoic:Neogene:Mio-Pliocene	Chesapeake Group:Yorktown Fm	Appendicular element, left distal fibula.	1		2017-04-27 16:45:00	http://n2t.net/ark:/65665/370610f67-7433-4296-bc00-08778a922294
PAL 175423	Mammalia Marine	Animalia	Chordata	Mammalia	Carnivora	Phocidae	seal	Callophoca obscura Van Beneden	Ray				Case, G. R.	1971-11-01	United States	North Carolina	Beaufort County										42246	Cenozoic:Neogene:Mio-Pliocene	Chesapeake Group:Yorktown Fm	Appendicular element, left metacarpal-3.	1		2017-04-27 16:45:00	http://n2t.net/ark:/65665/3114fc7eb-458f-46c2-b1cb-3654ca54b247
PAL 175424	Mammalia Marine	Animalia	Chordata	Mammalia	Carnivora	Phocidae	seal	Callophoca obscura Van Beneden	Ray				Case, G. R.	1971-11-01	United States	North Carolina	Beaufort County										42246	Cenozoic:Neogene:Mio-Pliocene	Chesapeake Group:Yorktown Fm	Appendicular element, left metacarpal-2	1		2017-04-27 16:45:00	http://n2t.net/ark:/65665/389434615-bd10-4a6b-b797-6c20d1cf5073
PAL 175425	Mammalia Marine	Animalia	Chordata	Mammalia	Carnivora	Phocidae	seal	Callophoca obscura Van Beneden	Ray				Case, G. R.	1971-11-01	United States	North Carolina	Beaufort County										42246	Cenozoic:Neogene:Mio-Pliocene	Chesapeake Group:Yorktown Fm	Appendicular element, right metatarsal-1.	1		2017-04-27 16:45:00	http://n2t.net/ark:/65665/37376dac8-5776-409b-9b9e-b4ce4a522f2f
PAL 175426	Mammalia Marine	Animalia	Chordata	Mammalia	Carnivora	Phocidae	seal	Callophoca obscura Van Beneden	Ray				Case, G. R.	1971-11-01	United States	North Carolina	Beaufort County										42246	Cenozoic:Neogene:Mio-Pliocene	Chesapeake Group:Yorktown Fm	Appendicular element, left metatarsal-4.	1		2017-04-27 16:45:00	http://n2t.net/ark:/65665/3758fb9b2-5f21-46d7-9d36-a5f17b06e2a3
PAL 175427	Mammalia Marine	Animalia	Chordata	Mammalia	Carnivora	Phocidae	seal	Callophoca obscura Van Beneden	Ray				Case, G. R.	1971-11-01	United States	North Carolina	Beaufort County										42246	Cenozoic:Neogene:Mio-Pliocene	Chesapeake Group:Yorktown Fm	Appendicular element, right metatarsal-5.	1		2017-04-27 16:45:00	http://n2t.net/ark:/65665/3663334ed-5a42-4cd5-be7e-7179094c63d3
PAL 175428	Mammalia Marine	Animalia	Chordata	Mammalia	Carnivora	Phocidae	seal	Callophoca obscura Van Beneden	Ray				Case, G. R.	1971-11-01	United States	North Carolina	Beaufort County										42246	Cenozoic:Neogene:Mio-Pliocene	Chesapeake Group:Yorktown Fm	Appendicular element, left calcaneum.	1		2017-04-27 16:45:00	http://n2t.net/ark:/65665/37157829a-3187-4c06-96c6-48cb0bfcb2f8
PAL 175429	Mammalia Marine	Animalia	Chordata	Mammalia	Carnivora	Phocidae	seal	Callophoca obscura Van Beneden	Ray				Case, G. R.	1971-11-01	United States	North Carolina	Beaufort County										42246	Cenozoic:Neogene:Mio-Pliocene	Chesapeake Group:Yorktown Fm	Appendicular element, left calcaneum.	1		2017-04-27 16:45:00	http://n2t.net/ark:/65665/36c52612f-91e6-4dfe-9a21-cb1477d33a2b
PAL 175430	Mammalia Marine	Animalia	Chordata	Mammalia	Carnivora	Phocidae	seal	Callophoca obscura Van Beneden	Ray				Case, G. R.	1971-11-01	United States	North Carolina	Beaufort County										42246	Cenozoic:Neogene:Mio-Pliocene	Chesapeake Group:Yorktown Fm	Appendicular element, phalange-(1).	1		2017-04-27 16:45:00	http://n2t.net/ark:/65665/369942c70-7d2e-4ff5-b0de-5ebfc8eb0ea1
PAL 175431	Mammalia Marine	Animalia	Chordata	Mammalia	Carnivora	Phocidae	seal	Callophoca obscura Van Beneden	Ray				Case, G. R.	1971-11-01	United States	North Carolina	Beaufort County										42246	Cenozoic:Neogene:Mio-Pliocene	Chesapeake Group:Yorktown Fm	Appendicular element, phalange-(1).	1		2017-04-27 16:45:00	http://n2t.net/ark:/65665/30d0927e7-1b8e-4747-b8f1-4e83fb024cfa
PAL 175432	Mammalia Marine	Animalia	Chordata	Mammalia	Carnivora	Phocidae	seal	Callophoca obscura Van Beneden	Ray				Case, G. R.	1971-11-01	United States	North Carolina	Beaufort County										42246	Cenozoic:Neogene:Mio-Pliocene	Chesapeake Group:Yorktown Fm	Appendicular element, phalange-(1).	1		2017-04-27 16:45:00	http://n2t.net/ark:/65665/38fb2e502-b415-498d-b012-f24233958ad8
PAL 175433	Mammalia Marine	Animalia	Chordata	Mammalia	Carnivora	Phocidae	seal	Callophoca obscura Van Beneden	Ray				Case, G. R.	1971-11-01	United States	North Carolina	Beaufort County										42246	Cenozoic:Neogene:Mio-Pliocene	Chesapeake Group:Yorktown Fm	Appendicular element, phalange-(1).	1		2017-04-27 16:45:00	http://n2t.net/ark:/65665/3219158b5-61e9-48c0-a13c-bf8e398f741e
PAL 175434	Mammalia Marine	Animalia	Chordata	Mammalia	Carnivora	Phocidae	seal	Callophoca obscura Van Beneden	Ray				Case, G. R.	1971-11-01	United States	North Carolina	Beaufort County										42246	Cenozoic:Neogene:Mio-Pliocene	Chesapeake Group:Yorktown Fm	Appendicular element, phalange-(1).	1		2017-04-27 16:45:00	http://n2t.net/ark:/65665/316388f75-a799-417a-b097-01d079199697
PAL 175435	Mammalia Marine	Animalia	Chordata	Mammalia	Carnivora	Phocidae	seal	Callophoca obscura Van Beneden	Ray				Case, G. R.	1971-11-01	United States	North Carolina	Beaufort County										42246	Cenozoic:Neogene:Mio-Pliocene	Chesapeake Group:Yorktown Fm	Appendicular element, phalange-(1).	1		2017-04-27 16:45:00	http://n2t.net/ark:/65665/35d4dce6b-f774-47d2-8945-418805b6d12f
PAL 175436	Mammalia Marine	Animalia	Chordata	Mammalia	Carnivora	Phocidae	seal	Callophoca obscura Van Beneden	Ray				Case, G. R.	1971-11-01	United States	North Carolina	Beaufort County										42246	Cenozoic:Neogene:Mio-Pliocene	Chesapeake Group:Yorktown Fm	Appendicular element, phalange-(1).	1		2017-04-27 16:45:00	http://n2t.net/ark:/65665/3c36b2cb8-75a6-4218-bf0b-76533013ce9a
PAL 175437	Mammalia Marine	Animalia	Chordata	Mammalia	Carnivora	Phocidae	seal	Callophoca obscura Van Beneden	Ray				Case, G. R.	1971-11-01	United States	North Carolina	Beaufort County										42246	Cenozoic:Neogene:Mio-Pliocene	Chesapeake Group:Yorktown Fm	Appendicular element, phalange-(1).	1		2017-04-27 16:45:00	http://n2t.net/ark:/65665/354f97ed6-9729-41a1-97cc-572dbd888d29
PAL 175438	Mammalia Marine	Animalia	Chordata	Mammalia	Carnivora	Phocidae	seal	Callophoca obscura Van Beneden	Ray				Ray; Myrick	1971-12-01	United States	North Carolina	Beaufort County										42246	Cenozoic:Neogene:Mio-Pliocene	Chesapeake Group:Yorktown Fm	Appendicular element, right juvenile metacarpal-1.	1		2017-04-27 16:45:00	http://n2t.net/ark:/65665/38d735fc9-fc6e-45ee-8467-8959129afd8c
PAL 175439	Mammalia Marine	Animalia	Chordata	Mammalia	Carnivora	Phocidae	seal	Callophoca obscura Van Beneden	Ray				Ray; Myrick	1971-12-01	United States	North Carolina	Beaufort County										42246	Cenozoic:Neogene:Mio-Pliocene	Chesapeake Group:Yorktown Fm	Appendicular element, right metacarpal-2.	1		2017-04-27 16:45:00	http://n2t.net/ark:/65665/3532d82c0-ee24-4969-9851-3771d70ee8ac
PAL 175440	Mammalia Marine	Animalia	Chordata	Mammalia	Carnivora	Phocidae	seal	Callophoca obscura Van Beneden	Ray				Case, G. R.	1971-12-01	United States	North Carolina	Beaufort County										42246	Cenozoic:Neogene:Mio-Pliocene	Chesapeake Group:Yorktown Fm	Appendicular element, right proximal metatarsal-3.	1		2017-04-27 16:45:00	http://n2t.net/ark:/65665/39c219c16-1c6b-49cc-a4da-0caeb354d2f2
PAL 175441	Mammalia Marine	Animalia	Chordata	Mammalia	Carnivora	Phocidae	seal	Callophoca obscura Van Beneden	Ray				Ray; Myrick	1971-12-01	United States	North Carolina	Beaufort County										42246	Cenozoic:Neogene:Mio-Pliocene	Chesapeake Group:Yorktown Fm	Appendicular element, left proximal metatarsal-4.	1		2017-04-27 16:45:00	http://n2t.net/ark:/65665/34f543cf4-cb94-4246-a39d-246bc924cd90
PAL 175442	Mammalia Marine	Animalia	Chordata	Mammalia	Carnivora	Phocidae	seal	Callophoca obscura Van Beneden	Ray				Ray; Myrick	1971-12-01	United States	North Carolina	Beaufort County										42246	Cenozoic:Neogene:Mio-Pliocene	Chesapeake Group:Yorktown Fm	Axial element, partial thoracic.	1		2017-04-27 16:45:00	http://n2t.net/ark:/65665/3e443b169-ecdd-4268-9dd0-4574b2901a59
PAL 175443	Mammalia Marine	Animalia	Chordata	Mammalia	Carnivora	Phocidae	seal	Callophoca obscura Van Beneden	Ray				Ray; Myrick	1971-12-01	United States	North Carolina	Beaufort County										42246	Cenozoic:Neogene:Mio-Pliocene	Chesapeake Group:Yorktown Fm	Appendicular element, proximal right metatarsal-1.	1		2017-04-27 16:45:00	http://n2t.net/ark:/65665/3b6d64ec7-4642-4714-a3ba-3073bf8eb847
PAL 175444	Mammalia Marine	Animalia	Chordata	Mammalia	Carnivora	Phocidae	seal	Callophoca obscura Van Beneden	Ray				Ray; Myrick	1971-12-01	United States	North Carolina	Beaufort County										42246	Cenozoic:Neogene:Mio-Pliocene	Chesapeake Group:Yorktown Fm	Appendicular element, proximal left radius.	1		2017-04-27 16:45:00	http://n2t.net/ark:/65665/3aebd6aa7-475d-49a8-b44d-804eb74d998b
PAL 175445	Mammalia Marine	Animalia	Chordata	Mammalia	Carnivora	Phocidae	seal	Callophoca obscura Van Beneden	Ray				Ray; Myrick	1971-12-01	United States	North Carolina	Beaufort County										42246	Cenozoic:Neogene:Mio-Pliocene	Chesapeake Group:Yorktown Fm	Appendicular element, right partial metatarsal-4.	1		2017-04-27 16:45:00	http://n2t.net/ark:/65665/3171a6671-5c14-452c-b4cf-287056f63924
PAL 175446	Mammalia Marine	Animalia	Chordata	Mammalia	Carnivora	Phocidae	seal	Callophoca obscura Van Beneden	Ray				Ray; Myrick	1971-12-01	United States	North Carolina	Beaufort County										42246	Cenozoic:Neogene:Mio-Pliocene	Chesapeake Group:Yorktown Fm	Appendicular element, partial left metatarsal-2	1		2017-04-27 16:45:00	http://n2t.net/ark:/65665/3db575dc1-2f3e-425a-bdf8-a8651b5b645d
PAL 175447	Mammalia Marine	Animalia	Chordata	Mammalia	Carnivora	Phocidae	seal	Callophoca obscura Van Beneden	Ray				Ray; Myrick	1971-12-01	United States	North Carolina	Beaufort County										42246	Cenozoic:Neogene:Mio-Pliocene	Chesapeake Group:Yorktown Fm	Skull element, partial right lower jaw, T-(1)-AA.	1		2017-04-27 16:45:00	http://n2t.net/ark:/65665/3c559dfa6-9997-4f61-9363-6298c3862602
PAL 175448	Mammalia Marine	Animalia	Chordata	Mammalia	Carnivora	Phocidae	seal	Callophoca obscura Van Beneden	Ray				Ray; Myrick	1971-12-01	United States	North Carolina	Beaufort County										42246	Cenozoic:Neogene:Mio-Pliocene	Chesapeake Group:Yorktown Fm	Appendicular element, distal humerus.	1		2017-04-27 16:45:00	http://n2t.net/ark:/65665/32f09fedc-44f7-4bd3-9934-d90e2e9da94a
PAL 175449	Mammalia Marine	Animalia	Chordata	Mammalia	Carnivora	Phocidae	seal	Callophoca obscura Van Beneden	Ray				Ray; Myrick	1971-12-01	United States	North Carolina	Beaufort County										42246	Cenozoic:Neogene:Mio-Pliocene	Chesapeake Group:Yorktown Fm	Appendicular element, distal left radius.	1		2017-04-27 16:45:00	http://n2t.net/ark:/65665/339d6545a-c71b-41a3-bdbc-8f7c9196d943
PAL 175550	Mammalia Marine	Animalia	Chordata	Mammalia	Carnivora	Phocidae	seal	Callophoca obscura Van Beneden	Ray				Ray; Myrick	1971-12-01	United States	North Carolina	Beaufort County										42246	Cenozoic:Neogene:Mio-Pliocene	Chesapeake Group:Yorktown Fm	Appendicular element, distal left radius.	1		2017-04-27 16:45:00	http://n2t.net/ark:/65665/37870bde4-85f0-4d5d-a920-0118a8790830
PAL 175551	Mammalia Marine	Animalia	Chordata	Mammalia	Carnivora	Phocidae	seal	Callophoca obscura Van Beneden	Ray				Ray; Myrick	1971-12-01	United States	North Carolina	Beaufort County										42246	Cenozoic:Neogene:Mio-Pliocene	Chesapeake Group:Yorktown Fm	Appendicular element, left metacarpal-1.	1		2017-04-27 16:45:00	http://n2t.net/ark:/65665/3ed9cc55a-8f74-4399-be4f-3ebbcf197cd4
PAL 175552	Mammalia Marine	Animalia	Chordata	Mammalia	Carnivora	Phocidae	seal	Callophoca obscura Van Beneden	Ray				Ray; Myrick	1971-12-01	United States	North Carolina	Beaufort County										42246	Cenozoic:Neogene:Mio-Pliocene	Chesapeake Group:Yorktown Fm	Appendicular element, 1L-R.	1		2017-04-27 16:45:00	http://n2t.net/ark:/65665/36da0cb61-ddb5-4ab5-8107-20f0f5a8e8a8
PAL 175553	Mammalia Marine	Animalia	Chordata	Mammalia	Carnivora	Phocidae	seal	Callophoca obscura Van Beneden	Ray				Ray; Myrick	1971-12-01	United States	North Carolina	Beaufort County										42246	Cenozoic:Neogene:Mio-Pliocene	Chesapeake Group:Yorktown Fm	Appendicular element, pubis?.	1		2017-04-27 16:45:00	http://n2t.net/ark:/65665/38bc3c846-3f9d-4d80-8775-b56649a7fc8b
PAL 175554	Mammalia Marine	Animalia	Chordata	Mammalia	Carnivora	Phocidae	seal	Callophoca obscura Van Beneden	Ray				Ray; Myrick	1971-12-01	United States	North Carolina	Beaufort County										42246	Cenozoic:Neogene:Mio-Pliocene	Chesapeake Group:Yorktown Fm	Appendicular element, phalange-(1).	1		2017-04-27 16:45:00	http://n2t.net/ark:/65665/300d21de0-d2c4-4c5c-ba56-03e68bd830ba
PAL 175555	Mammalia Marine	Animalia	Chordata	Mammalia	Carnivora	Phocidae	seal	Callophoca obscura Van Beneden	Ray				Ray; Myrick	1971-12-01	United States	North Carolina	Beaufort County										42246	Cenozoic:Neogene:Mio-Pliocene	Chesapeake Group:Yorktown Fm	Appendicular element, phalange-(1).	1		2017-04-27 16:45:00	http://n2t.net/ark:/65665/3d7c873a9-fba8-444b-b43d-02002c3e381c
PAL 175556	Mammalia Marine	Animalia	Chordata	Mammalia	Carnivora	Phocidae	seal	Callophoca obscura Van Beneden	Ray				Ray; Myrick	1971-12-01	United States	North Carolina	Beaufort County										42246	Cenozoic:Neogene:Mio-Pliocene	Chesapeake Group:Yorktown Fm	Appendicular element, phalange-(1).	1		2017-04-27 16:45:00	http://n2t.net/ark:/65665/3f60441e2-8822-4b09-9863-66b6745bf3b3
PAL 175557	Mammalia Marine	Animalia	Chordata	Mammalia	Carnivora	Phocidae	seal	Callophoca obscura Van Beneden	Ray				Ray; Myrick	1971-12-01	United States	North Carolina	Beaufort County										42246	Cenozoic:Neogene:Mio-Pliocene	Chesapeake Group:Yorktown Fm	Appendicular element, phalange-(1).	1		2017-04-27 16:45:00	http://n2t.net/ark:/65665/39f8da521-cfc7-4080-93fb-0ce594ff725f
PAL 175558	Mammalia Marine	Animalia	Chordata	Mammalia	Carnivora	Phocidae	seal	Callophoca obscura Van Beneden	Ray				Ray; Myrick	1971-12-01	United States	North Carolina	Beaufort County										42246	Cenozoic:Neogene:Mio-Pliocene	Chesapeake Group:Yorktown Fm	Appendicular element, phalange-(1).	1		2017-04-27 16:45:00	http://n2t.net/ark:/65665/3a30a4fda-d594-4ebf-b0de-f660e6b38354
PAL 175559	Mammalia Marine	Animalia	Chordata	Mammalia	Carnivora	Phocidae	seal	Callophoca obscura Van Beneden	Ray					1971-12-01	United States	North Carolina	Beaufort County										42246	Cenozoic:Neogene:Mio-Pliocene	Chesapeake Group:Yorktown Fm	Appendicular element, partial left ulna.	1		2018-01-04 17:41:00	http://n2t.net/ark:/65665/352168850-33cd-42c6-b04b-96c17b31af66
PAL 175560	Mammalia Marine	Animalia	Chordata	Mammalia	Carnivora	Phocidae	seal	Callophoca obscura Van Beneden	Ray					1971-12-01	United States	North Carolina	Beaufort County										42246	Cenozoic:Neogene:Mio-Pliocene	Chesapeake Group:Yorktown Fm	Appendicular element, phalange-(1).	1		2018-01-04 17:41:00	http://n2t.net/ark:/65665/3d0d2e3ee-94e1-4b20-b214-775b85ffe9a2
PAL 175561	Mammalia Marine	Animalia	Chordata	Mammalia	Carnivora	Phocidae	seal	Callophoca obscura Van Beneden	Ray				Mason, E.	1971-12-01	United States	North Carolina	Beaufort County										42246	Cenozoic:Neogene:Mio-Pliocene	Chesapeake Group:Yorktown Fm	Appendicular element, right distal fibula.	1		2017-04-27 16:45:00	http://n2t.net/ark:/65665/30da2579d-eaf3-4f23-aacc-f675f32a2a8c
PAL 175588	Mammalia Marine	Animalia	Chordata	Mammalia	Carnivora	Phocidae	seal	Callophoca obscura Van Beneden	Ray				Myrick; Olson; Ray; Whitmore	1972-01-01	United States	North Carolina	Beaufort County										42246	Cenozoic:Neogene:Mio-Pliocene	Chesapeake Group:Yorktown Fm	Appendicular element, left femur.	1		2017-04-27 16:45:00	http://n2t.net/ark:/65665/3a5c24bab-8627-461c-8bb3-9fdc7376bf2c
PAL 175589	Mammalia Marine	Animalia	Chordata	Mammalia	Carnivora	Phocidae	seal	Callophoca obscura Van Beneden	Ray				Myrick; Olson; Ray; Whitmore	1972-01-01	United States	North Carolina	Beaufort County										42246	Cenozoic:Neogene:Mio-Pliocene	Chesapeake Group:Yorktown Fm	Appendicular element, left astragalus.	1		2017-04-27 16:45:00	http://n2t.net/ark:/65665/35eac9404-cc89-45f2-91e5-61c17c068b2e
PAL 175590	Mammalia Marine	Animalia	Chordata	Mammalia	Carnivora	Phocidae	seal	Callophoca obscura Van Beneden	Ray				Myrick; Olson; Ray; Whitmore	1972-01-01	United States	North Carolina	Beaufort County										42246	Cenozoic:Neogene:Mio-Pliocene	Chesapeake Group:Yorktown Fm	Appendicular element, left calcaneum.	1		2017-04-27 16:45:00	http://n2t.net/ark:/65665/3ab841e87-245c-4524-a145-25ac87c53216
PAL 175591	Mammalia Marine	Animalia	Chordata	Mammalia	Carnivora	Phocidae	seal	Callophoca obscura Van Beneden	Ray				Harmatuk, P. J.	1972-01-01	United States	North Carolina	Beaufort County										42246	Cenozoic:Neogene:Mio-Pliocene	Chesapeake Group:Yorktown Fm	Appendicular element, 1L-L.	1		2017-04-27 16:45:00	http://n2t.net/ark:/65665/3caf1e5c5-836d-4ad3-ae20-5a942b22025b
PAL 175592	Mammalia Marine	Animalia	Chordata	Mammalia	Carnivora	Phocidae	seal	Callophoca obscura Van Beneden	Ray				Harmatuk, P. J.	1972-01-01	United States	North Carolina	Beaufort County										42246	Cenozoic:Neogene:Mio-Pliocene	Chesapeake Group:Yorktown Fm	Appendicular element, right metatarsal-5.	1		2017-04-27 16:45:00	http://n2t.net/ark:/65665/362438d8b-9ce6-411d-8450-bcf41f5b54d1
PAL 175593	Mammalia Marine	Animalia	Chordata	Mammalia	Carnivora	Phocidae	seal	Callophoca obscura Van Beneden	Ray				Harmatuk, P. J.	1972-01-01	United States	North Carolina	Beaufort County										42246A	Cenozoic:Neogene:Mio-Pliocene	Chesapeake Group:Yorktown Fm	Appendicular element, right distal metatarsal-5-missing epipysis.	1		2017-04-27 16:45:00	http://n2t.net/ark:/65665/37d4afe3a-6e39-4469-b4b6-c25d344a3820
PAL 175594	Mammalia Marine	Animalia	Chordata	Mammalia	Carnivora	Phocidae	seal	Callophoca obscura Van Beneden	Ray				Harmatuk, P. J.	1972-01-01	United States	North Carolina	Beaufort County										42246A	Cenozoic:Neogene:Mio-Pliocene	Chesapeake Group:Yorktown Fm	Appendicular element, right juvenile metatarsal-5.	1		2017-04-27 16:45:00	http://n2t.net/ark:/65665/3f4d665e7-ef5e-456a-886b-602d336339c2
PAL 175595	Mammalia Marine	Animalia	Chordata	Mammalia	Carnivora	Phocidae	seal	Callophoca obscura Van Beneden	Ray				Harmatuk, P. J.	1972-01-01	United States	North Carolina	Beaufort County										42246A	Cenozoic:Neogene:Mio-Pliocene	Chesapeake Group:Yorktown Fm	Appendicular element, right metacarpal-3.	1		2017-04-27 16:45:00	http://n2t.net/ark:/65665/3a1e1f711-5267-4123-9435-4ff1d34077b0
PAL 175596	Mammalia Marine	Animalia	Chordata	Mammalia	Carnivora	Phocidae	seal	Callophoca obscura Van Beneden	Ray				Harmatuk, P. J.	1972-01-01	United States	North Carolina	Beaufort County										42246A	Cenozoic:Neogene:Mio-Pliocene	Chesapeake Group:Yorktown Fm	Appendicular element, phalange-(1).	1		2017-04-27 16:45:00	http://n2t.net/ark:/65665/34b6e8bd9-0be8-48f0-b5fb-c35c11fdfd30
PAL 175597	Mammalia Marine	Animalia	Chordata	Mammalia	Carnivora	Phocidae	seal	Callophoca obscura Van Beneden	Ray				Harmatuk, P. J.	1972-01-01	United States	North Carolina	Beaufort County										42246A	Cenozoic:Neogene:Mio-Pliocene	Chesapeake Group:Yorktown Fm	Appendicular element, right astragalus.	1		2017-04-27 16:45:00	http://n2t.net/ark:/65665/37371e4f2-c031-4aff-b9f1-806201060699
PAL 175598	Mammalia Marine	Animalia	Chordata	Mammalia	Carnivora	Phocidae	seal	Callophoca obscura Van Beneden	Ray				Harmatuk, P. J.	1972-01-01	United States	North Carolina	Beaufort County										42246A	Cenozoic:Neogene:Mio-Pliocene	Chesapeake Group:Yorktown Fm	Appendicular element, right metatarsal-3.	1		2017-04-27 16:45:00	http://n2t.net/ark:/65665/302e351eb-a5df-41bc-8333-8521d2e5f0b8
PAL 175599	Mammalia Marine	Animalia	Chordata	Mammalia	Carnivora	Phocidae	seal	Callophoca obscura Van Beneden	Ray				Harmatuk, P. J.	1972-01-01	United States	North Carolina	Beaufort County										42246A	Cenozoic:Neogene:Mio-Pliocene	Chesapeake Group:Yorktown Fm	Appendicular element, proximal right radius.	1		2017-04-27 16:45:00	http://n2t.net/ark:/65665/387432868-e2e4-4db3-a559-652ca52f013e
PAL 175600	Mammalia Marine	Animalia	Chordata	Mammalia	Carnivora	Phocidae	seal	Callophoca obscura Van Beneden	Ray				Harmatuk, P. J.	1972-01-01	United States	North Carolina	Beaufort County										42246A	Cenozoic:Neogene:Mio-Pliocene	Chesapeake Group:Yorktown Fm	Appendicular element, proximal right radius.	1		2017-04-27 16:45:00	http://n2t.net/ark:/65665/3e852ab4e-6a1c-4703-881d-fa1ef68e1a4a
PAL 175602	Mammalia Marine	Animalia	Chordata	Mammalia	Carnivora	Phocidae	seal	Callophoca obscura Van Beneden	Ray				Case, G. R.		United States	North Carolina	Beaufort County										42246	Cenozoic:Neogene:Mio-Pliocene	Chesapeake Group:Yorktown Fm	Appendicular element, left metacarpal-3.	1		2017-04-27 16:45:00	http://n2t.net/ark:/65665/384bbfecc-9c5d-4e40-9c33-b57fa48e7fca
PAL 175603	Mammalia Marine	Animalia	Chordata	Mammalia	Carnivora	Phocidae	seal	Callophoca obscura Van Beneden	Ray				Case, G. R.		United States	North Carolina	Beaufort County										42246	Cenozoic:Neogene:Mio-Pliocene	Chesapeake Group:Yorktown Fm	Appendicular element, left metacarpal-3.	1		2017-04-27 16:45:00	http://n2t.net/ark:/65665/3cf772f0b-0403-4746-8403-0a7d0885e913
PAL 175604	Mammalia Marine	Animalia	Chordata	Mammalia	Carnivora	Phocidae	seal	Callophoca obscura Van Beneden	Ray				Case, G. R.		United States	North Carolina	Beaufort County										42246	Cenozoic:Neogene:Mio-Pliocene	Chesapeake Group:Yorktown Fm	Appendicular element, proximal right metatarsal-1.	1		2017-04-27 16:45:00	http://n2t.net/ark:/65665/3378084d8-5f29-4b4c-af01-92ed3f8a5a22
PAL 175605	Mammalia Marine	Animalia	Chordata	Mammalia	Carnivora	Phocidae	seal	Callophoca obscura Van Beneden	Ray				Case, G. R.		United States	North Carolina	Beaufort County										42246	Cenozoic:Neogene:Mio-Pliocene	Chesapeake Group:Yorktown Fm	Appendicular element, left metatarsal-2.	1		2017-04-27 16:45:00	http://n2t.net/ark:/65665/31d0ddc4a-19df-438a-bb3a-a90522fa6c04
PAL 175606	Mammalia Marine	Animalia	Chordata	Mammalia	Carnivora	Phocidae	seal	Callophoca obscura Van Beneden	Ray				Case, G. R.		United States	North Carolina	Beaufort County										42246	Cenozoic:Neogene:Mio-Pliocene	Chesapeake Group:Yorktown Fm	Appendicular element, left metatarsal-5.	1		2017-04-27 16:45:00	http://n2t.net/ark:/65665/3be26698a-93a9-49a1-bdcc-23f4d9953f36
PAL 175607	Mammalia Marine	Animalia	Chordata	Mammalia	Carnivora	Phocidae	seal	Callophoca obscura Van Beneden	Ray				Case, G. R.		United States	North Carolina	Beaufort County										42246	Cenozoic:Neogene:Mio-Pliocene	Chesapeake Group:Yorktown Fm	Appendicular element, left metacarpal-1.	1		2017-04-27 16:45:00	http://n2t.net/ark:/65665/338c8ca8a-9351-4b9b-9832-1d7b506da303
PAL 175608	Mammalia Marine	Animalia	Chordata	Mammalia	Carnivora	Phocidae	seal	Callophoca obscura Van Beneden	Ray				Case, G. R.		United States	North Carolina	Beaufort County										42246	Cenozoic:Neogene:Mio-Pliocene	Chesapeake Group:Yorktown Fm	Appendicular element, phalange.	1		2017-04-27 16:45:00	http://n2t.net/ark:/65665/3b7a22bc2-5bb1-4580-a5e1-d68d6a31c0e2
PAL 175609	Mammalia Marine	Animalia	Chordata	Mammalia	Carnivora	Phocidae	seal	Callophoca obscura Van Beneden	Ray				Case, G. R.		United States	North Carolina	Beaufort County										42246	Cenozoic:Neogene:Mio-Pliocene	Chesapeake Group:Yorktown Fm	Appendicular element, phalange.	1		2017-04-27 16:45:00	http://n2t.net/ark:/65665/314acadb9-2738-4510-86ad-8bc92c109901
PAL 175610	Mammalia Marine	Animalia	Chordata	Mammalia	Carnivora	Phocidae	seal	Callophoca obscura Van Beneden	Ray				Case, G. R.		United States	North Carolina	Beaufort County										42246	Cenozoic:Neogene:Mio-Pliocene	Chesapeake Group:Yorktown Fm	Appendicular element, phalange.	1		2017-04-27 16:45:00	http://n2t.net/ark:/65665/3b8eb5d9e-586e-40df-9a7e-a3afb1ae3eba
PAL 175611	Mammalia Marine	Animalia	Chordata	Mammalia	Carnivora	Phocidae	seal	Callophoca obscura Van Beneden	Ray				Case, G. R.		United States	North Carolina	Beaufort County										42246	Cenozoic:Neogene:Mio-Pliocene	Chesapeake Group:Yorktown Fm	Appendicular element, phalange.	1		2017-04-27 16:45:00	http://n2t.net/ark:/65665/343341dc9-ef8c-4e80-9fbb-88117e455352
PAL 175612	Mammalia Marine	Animalia	Chordata	Mammalia	Carnivora	Phocidae	seal	Callophoca obscura Van Beneden	Ray				Case, G. R.		United States	North Carolina	Beaufort County										42246	Cenozoic:Neogene:Mio-Pliocene	Chesapeake Group:Yorktown Fm	Axial element, caudal-(1).	1		2017-04-27 16:45:00	http://n2t.net/ark:/65665/3ef8329a1-1c99-4536-b7be-f6dbd7511dd4
PAL 175613	Mammalia Marine	Animalia	Chordata	Mammalia	Carnivora	Phocidae	seal	Callophoca obscura Van Beneden	Ray				Case, G. R.		United States	North Carolina	Beaufort County										42246	Cenozoic:Neogene:Mio-Pliocene	Chesapeake Group:Yorktown Fm	Appendicular element, right metatarsal-2 missing distal epiphysis	1		2017-04-27 16:45:00	http://n2t.net/ark:/65665/32f825d73-c506-4ece-b9d5-12c8d1262ebe
PAL 175614	Mammalia Marine	Animalia	Chordata	Mammalia	Carnivora	Phocidae	seal	Callophoca obscura Van Beneden	Ray				Case, G. R.		United States	North Carolina	Beaufort County										42246	Cenozoic:Neogene:Mio-Pliocene	Chesapeake Group:Yorktown Fm	Axial element, sacrum-(1)	1		2017-04-27 16:45:00	http://n2t.net/ark:/65665/3acc64a98-65df-4925-8aca-beb0e26485c1
PAL 175632	Mammalia Marine	Animalia	Chordata	Mammalia	Carnivora	Phocidae	seal	Callophoca obscura Van Beneden	Ray				Ray; Pearce; McIntyre; Harvey	1972-03-01	United States	North Carolina	Beaufort County										42246A	Cenozoic:Neogene:Mio-Pliocene	Chesapeake Group:Yorktown Fm	Appendicular element, right metatarsal-2.	1		2017-04-27 16:45:00	http://n2t.net/ark:/65665/3b2421175-c59c-434a-bfca-0de33bb2ab2a
PAL 175681	Mammalia Marine	Animalia	Chordata	Mammalia	Carnivora	Phocidae	seal	Callophoca obscura Van Beneden	Ray				Harmatuk, P. J.	1972-03-04	United States	North Carolina	Beaufort County											Cenozoic:Neogene:Mio-Pliocene	Chesapeake Group:Yorktown Fm	Appendicular elements, right fibula, right navicular, right entocuneiform, right metatarsal-1.	1		2017-04-27 16:45:00	http://n2t.net/ark:/65665/3cfbef97a-4b82-451b-94b0-f0df6cca05e0
PAL 175682	Mammalia Marine	Animalia	Chordata	Mammalia	Carnivora	Phocidae	seal	Callophoca obscura Van Beneden	Ray				Harmatuk, P. J.	1972-03-04	United States	North Carolina	Beaufort County										42246	Cenozoic:Neogene:Mio-Pliocene	Chesapeake Group:Yorktown Fm	Axial element, sacrum.	1		2017-04-27 16:45:00	http://n2t.net/ark:/65665/378668805-f114-4246-ab58-fffc9bcd63b6
PAL 175683	Mammalia Marine	Animalia	Chordata	Mammalia	Carnivora	Phocidae	seal	Callophoca obscura Van Beneden	Ray				Harmatuk, P. J.	1972-03-04	United States	North Carolina	Beaufort County										42246	Cenozoic:Neogene:Mio-Pliocene	Chesapeake Group:Yorktown Fm	Appendicular element, right metacarpal-4.	1		2017-04-27 16:45:00	http://n2t.net/ark:/65665/3200ac0a3-3d88-4cfd-b916-e83d938be53a
PAL 175684	Mammalia Marine	Animalia	Chordata	Mammalia	Carnivora	Phocidae	seal	Callophoca obscura Van Beneden	Ray				Harmatuk, P. J.	1972-03-04	United States	North Carolina	Beaufort County										42246	Cenozoic:Neogene:Mio-Pliocene	Chesapeake Group:Yorktown Fm	Appendicular element, right metacarpal-3.	1		2017-04-27 16:45:00	http://n2t.net/ark:/65665/35b9cd399-e5dd-4b38-b032-e83798ee11e6
PAL 175685	Mammalia Marine	Animalia	Chordata	Mammalia	Carnivora	Phocidae	seal	Callophoca obscura Van Beneden	Ray				Harmatuk, P. J.	1972-03-04	United States	North Carolina	Beaufort County										42246	Cenozoic:Neogene:Mio-Pliocene	Chesapeake Group:Yorktown Fm	Appendicular element, phalange-(1).	1		2017-04-27 16:45:00	http://n2t.net/ark:/65665/3c2b4fd8b-7454-4ac6-88d4-bfc944a1b124
PAL 175686	Mammalia Marine	Animalia	Chordata	Mammalia	Carnivora	Phocidae	seal	Callophoca obscura Van Beneden	Ray				Harmatuk, P. J.	1972-03-04	United States	North Carolina	Beaufort County										42246	Cenozoic:Neogene:Mio-Pliocene	Chesapeake Group:Yorktown Fm	Appendicular element, left proximal juvenile tibia.	1		2017-04-27 16:45:00	http://n2t.net/ark:/65665/30d16dca7-48fd-4512-8a86-dbe85a3a5b5b
PAL 175687	Mammalia Marine	Animalia	Chordata	Mammalia	Carnivora	Phocidae	seal	Callophoca obscura Van Beneden	Ray				Harmatuk, P. J.	1972-03-04	United States	North Carolina	Beaufort County										42246	Cenozoic:Neogene:Mio-Pliocene	Chesapeake Group:Yorktown Fm	Appendicular element, proximal left femur.	1		2017-04-27 16:45:00	http://n2t.net/ark:/65665/386a1462f-7204-4096-bc7a-fb9ebdf5393a
PAL 175689	Mammalia Marine	Animalia	Chordata	Mammalia	Carnivora	Phocidae	seal	Callophoca obscura Van Beneden	Ray				Ray; Pearce; McIntyre; Harvey	1972-03-01	United States	North Carolina	Beaufort County										42246	Cenozoic:Neogene:Mio-Pliocene	Chesapeake Group:Yorktown Fm	Appendicular element, partial right tibia.	1		2017-04-27 16:45:00	http://n2t.net/ark:/65665/3259a84be-2101-483f-974c-a20948c8ce38
PAL 175690	Mammalia Marine	Animalia	Chordata	Mammalia	Carnivora	Phocidae	seal	Callophoca obscura Van Beneden	Ray				Ray; Pearce; McIntyre; Harvey	1972-03-01	United States	North Carolina	Beaufort County										42246	Cenozoic:Neogene:Mio-Pliocene	Chesapeake Group:Yorktown Fm	Appendicular element, proximal right femur.	1		2017-04-27 16:45:00	http://n2t.net/ark:/65665/3e5286aad-5b64-47f8-a497-4cf2a843a606
PAL 175691	Mammalia Marine	Animalia	Chordata	Mammalia	Carnivora	Phocidae	seal	Callophoca obscura Van Beneden	Ray				Ray; Pearce; McIntyre; Harvey	1972-03-01	United States	North Carolina	Beaufort County										42246	Cenozoic:Neogene:Mio-Pliocene	Chesapeake Group:Yorktown Fm	Axial element, partial atlas.	1		2017-04-27 16:45:00	http://n2t.net/ark:/65665/31d5644f4-19ec-4afe-9601-c307f0d4b8e8
PAL 175692	Mammalia Marine	Animalia	Chordata	Mammalia	Carnivora	Phocidae	seal	Callophoca obscura Van Beneden	Ray				Ray; Pearce; McIntyre; Harvey	1972-03-01	United States	North Carolina	Beaufort County										42246	Cenozoic:Neogene:Mio-Pliocene	Chesapeake Group:Yorktown Fm	Skull element, left mandible .	1		2017-04-27 16:45:00	http://n2t.net/ark:/65665/3fa9ba521-5457-462d-882b-634cdf7fa4d8
PAL 175693	Mammalia Marine	Animalia	Chordata	Mammalia	Carnivora	Phocidae	seal	Callophoca obscura Van Beneden	Ray				Ray; Pearce; McIntyre; Harvey	1972-03-01	United States	North Carolina	Beaufort County										42246	Cenozoic:Neogene:Mio-Pliocene	Chesapeake Group:Yorktown Fm	Appendicular element, distal right metacarpal-1	1		2017-04-27 16:45:00	http://n2t.net/ark:/65665/34fdadcb3-1fd1-43c2-b731-a9dc7152da2e
PAL 175694	Mammalia Marine	Animalia	Chordata	Mammalia	Carnivora	Phocidae	seal	Callophoca obscura Van Beneden	Ray				Ray; Pearce; McIntyre; Harvey	1972-03-01	United States	North Carolina	Beaufort County										42246	Cenozoic:Neogene:Mio-Pliocene	Chesapeake Group:Yorktown Fm	Appendicular element, left metacarpal-1-partial.	1		2017-04-27 16:45:00	http://n2t.net/ark:/65665/37b2acf71-5b7b-4bb6-af34-307d5a3410aa
PAL 175695	Mammalia Marine	Animalia	Chordata	Mammalia	Carnivora	Phocidae	seal	Callophoca obscura Van Beneden	Ray				Ray; Pearce; McIntyre; Harvey	1972-03-01	United States	North Carolina	Beaufort County										42246	Cenozoic:Neogene:Mio-Pliocene	Chesapeake Group:Yorktown Fm	Appendicular element, right distal femur.	1		2017-04-27 16:45:00	http://n2t.net/ark:/65665/30e320908-4144-44ca-b9b2-a8ffe0929cd0
PAL 175696	Mammalia Marine	Animalia	Chordata	Mammalia	Carnivora	Phocidae	seal	Callophoca obscura Van Beneden	Ray				Ray; Pearce; McIntyre; Harvey	1972-03-01	United States	North Carolina	Beaufort County										42246	Cenozoic:Neogene:Mio-Pliocene	Chesapeake Group:Yorktown Fm	Axial element, caudal-(1).	1		2017-04-27 16:45:00	http://n2t.net/ark:/65665/329feb73e-08fa-4f1a-ab15-9c9010ff92b2
PAL 175697	Mammalia Marine	Animalia	Chordata	Mammalia	Carnivora	Phocidae	seal	Callophoca obscura Van Beneden	Ray				Ray; Pearce; McIntyre; Harvey	1972-03-01	United States	North Carolina	Beaufort County										42246	Cenozoic:Neogene:Mio-Pliocene	Chesapeake Group:Yorktown Fm	Axial element, caudal-(1)	1		2017-04-27 16:45:00	http://n2t.net/ark:/65665/3037adc63-f62a-458b-82f0-ab10f578704a
PAL 175698	Mammalia Marine	Animalia	Chordata	Mammalia	Carnivora	Phocidae	seal	Callophoca obscura Van Beneden	Ray				Ray; Pearce; McIntyre; Harvey	1972-03-01	United States	North Carolina	Beaufort County										42246	Cenozoic:Neogene:Mio-Pliocene	Chesapeake Group:Yorktown Fm	Appendicular element, distal left metatarsal-1 epiphysis	1		2017-04-27 16:45:00	http://n2t.net/ark:/65665/3e5255f05-0ef0-43d6-bc04-430bc95bf818
PAL 175699	Mammalia Marine	Animalia	Chordata	Mammalia	Carnivora	Phocidae	seal	Callophoca obscura Van Beneden	Ray				Ray; Pearce; McIntyre; Harvey	1972-03-01	United States	North Carolina	Beaufort County										42246	Cenozoic:Neogene:Mio-Pliocene	Chesapeake Group:Yorktown Fm	Appendicular element, right metacarpal-2-partial.	1		2017-04-27 16:45:00	http://n2t.net/ark:/65665/3264849fa-0195-4d77-816b-d15d0e3ab0ea
PAL 175700	Mammalia Marine	Animalia	Chordata	Mammalia	Carnivora	Phocidae	seal	Callophoca obscura Van Beneden	Ray				Ray; Pearce; McIntyre; Harvey	1972-03-01	United States	North Carolina	Beaufort County										42246A	Cenozoic:Neogene:Mio-Pliocene	Chesapeake Group:Yorktown Fm	Appendicular element, right juvenile femur.	1		2017-04-27 16:45:00	http://n2t.net/ark:/65665/3ec03a463-e9c8-462a-bb51-7fee9927b34d
PAL 175701	Mammalia Marine	Animalia	Chordata	Mammalia	Carnivora	Phocidae	seal	Callophoca obscura Van Beneden	Ray				Ray; Pearce; McIntyre; Harvey	1972-03-01	United States	North Carolina	Beaufort County										42246A	Cenozoic:Neogene:Mio-Pliocene	Chesapeake Group:Yorktown Fm	Appendicular element, distal left radius.	1		2017-04-27 16:45:00	http://n2t.net/ark:/65665/35aa6f140-4340-4d30-8bc4-eb11c4d747b4
PAL 175702	Mammalia Marine	Animalia	Chordata	Mammalia	Carnivora	Phocidae	seal	Callophoca obscura Van Beneden	Ray				Ray; Pearce; McIntyre; Harvey	1972-03-01	United States	North Carolina	Beaufort County										42246A	Cenozoic:Neogene:Mio-Pliocene	Chesapeake Group:Yorktown Fm	Appendicular element, partial right scapula.	1		2017-04-27 16:45:00	http://n2t.net/ark:/65665/3e9c37008-d6bf-4b43-9b30-ecba5f9b53e0
PAL 181310	Mammalia Marine	Animalia	Chordata	Mammalia	Carnivora	Phocidae	seal	Callophoca obscura Van Beneden	Ray				Ray; Pearce; McIntyre; Harvey	1972-03-01	United States	North Carolina	Beaufort County										42246A	Cenozoic:Neogene:Mio-Pliocene	Chesapeake Group:Yorktown Fm	Appendicular element, proximal right metatarsal-1.	1		2017-04-27 16:45:00	http://n2t.net/ark:/65665/3757b920e-64ef-48c1-bdc1-388b8e294cda
PAL 181311	Mammalia Marine	Animalia	Chordata	Mammalia	Carnivora	Phocidae	seal	Callophoca obscura Van Beneden	Ray				Ray; Pearce; McIntyre; Harvey	1972-03-01	United States	North Carolina	Beaufort County										42246A	Cenozoic:Neogene:Mio-Pliocene	Chesapeake Group:Yorktown Fm	Appendicular element, juvenile left metatarsal-1	1		2017-04-27 16:45:00	http://n2t.net/ark:/65665/37bb9722b-2629-428a-bbe7-9a7f44d38a5a
PAL 181312	Mammalia Marine	Animalia	Chordata	Mammalia	Carnivora	Phocidae	seal	Callophoca obscura Van Beneden	Ray				Ray; Pearce; McIntyre; Harvey	1972-03-01	United States	North Carolina	Beaufort County										42246A	Cenozoic:Neogene:Mio-Pliocene	Chesapeake Group:Yorktown Fm	Appendicular element, right astragalus, partial.	1		2017-04-27 16:45:00	http://n2t.net/ark:/65665/3a3a17b58-0ce2-481d-b500-8db026ef87ef
PAL 181313	Mammalia Marine	Animalia	Chordata	Mammalia	Carnivora	Phocidae	seal	Callophoca obscura Van Beneden	Ray				Ray; Pearce; McIntyre; Harvey	1972-03-01	United States	North Carolina	Beaufort County										42246A	Cenozoic:Neogene:Mio-Pliocene	Chesapeake Group:Yorktown Fm	Appendicular element, distal humerus epiphysis	1		2017-04-27 16:45:00	http://n2t.net/ark:/65665/374cea692-116b-4c41-b609-c7e854b01078
PAL 181314	Mammalia Marine	Animalia	Chordata	Mammalia	Carnivora	Phocidae	seal	Callophoca obscura Van Beneden	Ray				Ray; Pearce; McIntyre; Harvey	1972-03-01	United States	North Carolina	Beaufort County										42246A	Cenozoic:Neogene:Mio-Pliocene	Chesapeake Group:Yorktown Fm	Appendicular element, right metatarsal-1.	1		2017-04-27 16:45:00	http://n2t.net/ark:/65665/31a362ff7-24d7-4879-a9a0-99925469259b
PAL 181315	Mammalia Marine	Animalia	Chordata	Mammalia	Carnivora	Phocidae	seal	Callophoca obscura Van Beneden	Ray				Ray; Pearce; McIntyre; Harvey	1972-03-01	United States	North Carolina	Beaufort County										42246A	Cenozoic:Neogene:Mio-Pliocene	Chesapeake Group:Yorktown Fm	Appendicular element, left calcaneum.	1		2017-04-27 16:45:00	http://n2t.net/ark:/65665/32f86616a-ff96-4f69-b31f-01e00750be95
PAL 181316	Mammalia Marine	Animalia	Chordata	Mammalia	Carnivora	Phocidae	seal	Callophoca obscura Van Beneden	Ray				Ray; Pearce; McIntyre; Harvey	1972-03-01	United States	North Carolina	Beaufort County										42246A	Cenozoic:Neogene:Mio-Pliocene	Chesapeake Group:Yorktown Fm	Appendicular element, distal left radius.	1		2017-04-27 16:45:00	http://n2t.net/ark:/65665/324128e15-6623-413f-8a36-3082c6d53c11
PAL 181317	Mammalia Marine	Animalia	Chordata	Mammalia	Carnivora	Phocidae	seal	Callophoca obscura Van Beneden	Ray				Ray; Pearce; McIntyre; Harvey	1972-03-01	United States	North Carolina	Beaufort County										42246A	Cenozoic:Neogene:Mio-Pliocene	Chesapeake Group:Yorktown Fm	Appendicular element, distal right humerus .	1		2017-04-27 16:45:00	http://n2t.net/ark:/65665/38361dc8c-c704-4427-bf50-c9869076eba5
PAL 181318	Mammalia Marine	Animalia	Chordata	Mammalia	Carnivora	Phocidae	seal	Callophoca obscura Van Beneden	Ray				Ray; Pearce; McIntyre; Harvey	1972-03-01	United States	North Carolina	Beaufort County										42246A	Cenozoic:Neogene:Mio-Pliocene	Chesapeake Group:Yorktown Fm	Appendicular element, left metatarsal-4.	1		2017-04-27 16:45:00	http://n2t.net/ark:/65665/3272a125a-4c6e-42ab-be1c-2464a5a757ab
PAL 181319	Mammalia Marine	Animalia	Chordata	Mammalia	Carnivora	Phocidae	seal	Callophoca obscura Van Beneden	Ray				Ray; Pearce; McIntyre; Harvey	1972-03-01	United States	North Carolina	Beaufort County										42246A	Cenozoic:Neogene:Mio-Pliocene	Chesapeake Group:Yorktown Fm	Appendicular element, left proximal metatarsal-4.	1		2017-04-27 16:45:00	http://n2t.net/ark:/65665/355f9127f-f34e-4af6-802c-d69c378cee73
PAL 181320	Mammalia Marine	Animalia	Chordata	Mammalia	Carnivora	Phocidae	seal	Callophoca obscura Van Beneden	Ray				Ray; Pearce; McIntyre; Harvey	1972-03-01	United States	North Carolina	Beaufort County										42246A	Cenozoic:Neogene:Mio-Pliocene	Chesapeake Group:Yorktown Fm	Appendicular element, right proximal metatarsal-4.	1		2017-04-27 16:45:00	http://n2t.net/ark:/65665/37a84c8d6-d23b-4228-ba61-bbabdf592711
PAL 181321	Mammalia Marine	Animalia	Chordata	Mammalia	Carnivora	Phocidae	seal	Callophoca obscura Van Beneden	Ray				Ray; Pearce; McIntyre; Harvey	1972-03-01	United States	North Carolina	Beaufort County										42246A	Cenozoic:Neogene:Mio-Pliocene	Chesapeake Group:Yorktown Fm	Appendicular element, distal right metatarsal-1.	1		2017-04-27 16:45:00	http://n2t.net/ark:/65665/3c7671edf-053a-4d85-aee1-0ed049aa2a2f
PAL 181322	Mammalia Marine	Animalia	Chordata	Mammalia	Carnivora	Phocidae	seal	Callophoca obscura Van Beneden	Ray				Ray; Pearce; McIntyre; Harvey	1972-03-01	United States	North Carolina	Beaufort County										42246A	Cenozoic:Neogene:Mio-Pliocene	Chesapeake Group:Yorktown Fm	Appendicular element, distal right metatarsal-1..	1		2017-04-27 16:45:00	http://n2t.net/ark:/65665/3f1f9aaff-0d9f-4949-ab41-6b86c8969480
PAL 181323	Mammalia Marine	Animalia	Chordata	Mammalia	Carnivora	Phocidae	seal	Callophoca obscura Van Beneden	Ray				Ray; Pearce; McIntyre; Harvey	1972-03-01	United States	North Carolina	Beaufort County										42246A	Cenozoic:Neogene:Mio-Pliocene	Chesapeake Group:Yorktown Fm	Appendicular elements, partial left innominate.	1		2017-04-27 16:45:00	http://n2t.net/ark:/65665/36b4db627-d34c-46ba-a8ac-71d5ad313318
PAL 181324	Mammalia Marine	Animalia	Chordata	Mammalia	Carnivora	Phocidae	seal	Callophoca obscura Van Beneden	Ray				Pearce, F. L.	1972-03-04	United States	North Carolina	Beaufort County										42246A	Cenozoic:Neogene:Mio-Pliocene	Chesapeake Group:Yorktown Fm	Appendicular element, partial left humerus.	1		2017-04-27 16:45:00	http://n2t.net/ark:/65665/3850d8aee-fe54-470a-9a0d-1056be36d8a9
PAL 181325	Mammalia Marine	Animalia	Chordata	Mammalia	Carnivora	Phocidae	seal	Callophoca obscura Van Beneden	Ray				Ray; Pearce; McIntyre; Harvey	1972-03-01	United States	North Carolina	Beaufort County										42246A	Cenozoic:Neogene:Mio-Pliocene	Chesapeake Group:Yorktown Fm	Appendicular element, phalange-(1).	1		2017-04-27 16:45:00	http://n2t.net/ark:/65665/353c35f1b-29b4-4132-a877-fe3b10c0cd66
PAL 181326	Mammalia Marine	Animalia	Chordata	Mammalia	Carnivora	Phocidae	seal	Callophoca obscura Van Beneden	Ray				Ray; Pearce; McIntyre; Harvey	1972-03-01	United States	North Carolina	Beaufort County										42246A	Cenozoic:Neogene:Mio-Pliocene	Chesapeake Group:Yorktown Fm	Appendicular element, phalange-(1).	1		2017-04-27 16:45:00	http://n2t.net/ark:/65665/3be2cd9bf-3c8a-4439-b969-dffa8ceaebbf
PAL 181327	Mammalia Marine	Animalia	Chordata	Mammalia	Carnivora	Phocidae	seal	Callophoca obscura Van Beneden	Ray				Ray; Pearce; McIntyre; Harvey	1972-03-01	United States	North Carolina	Beaufort County										42246A	Cenozoic:Neogene:Mio-Pliocene	Chesapeake Group:Yorktown Fm	Appendicular element, phalange-(1).	1		2017-04-27 16:45:00	http://n2t.net/ark:/65665/396d2dfbf-7203-4237-add0-1b64592b439a
PAL 181328	Mammalia Marine	Animalia	Chordata	Mammalia	Carnivora	Phocidae	seal	Callophoca obscura Van Beneden	Ray				Ray; Pearce; McIntyre; Harvey	1972-03-01	United States	North Carolina	Beaufort County										42246A	Cenozoic:Neogene:Mio-Pliocene	Chesapeake Group:Yorktown Fm	Appendicular element, phalange-(1).	1		2017-04-27 16:45:00	http://n2t.net/ark:/65665/3bfce17f2-eeae-4e21-b6a7-78eba76bb5bb
PAL 181329	Mammalia Marine	Animalia	Chordata	Mammalia	Carnivora	Phocidae	seal	Callophoca obscura Van Beneden	Ray				Ray; Pearce; McIntyre; Harvey	1972-03-01	United States	North Carolina	Beaufort County										42246A	Cenozoic:Neogene:Mio-Pliocene	Chesapeake Group:Yorktown Fm	Appendicular element, phalange-(1).	1		2017-04-27 16:45:00	http://n2t.net/ark:/65665/3fa4852e1-ad48-404e-ad43-ca6d1fd2221f
PAL 181330	Mammalia Marine	Animalia	Chordata	Mammalia	Carnivora	Phocidae	seal	Callophoca obscura Van Beneden	Ray				Ray; Pearce; McIntyre; Harvey	1972-03-01	United States	North Carolina	Beaufort County										42246A	Cenozoic:Neogene:Mio-Pliocene	Chesapeake Group:Yorktown Fm	Appendicular element, phalange-(1).	1		2017-04-27 16:45:00	http://n2t.net/ark:/65665/3d3ac7908-c081-46d9-aae7-9366562abbd5
PAL 181331	Mammalia Marine	Animalia	Chordata	Mammalia	Carnivora	Phocidae	seal	Callophoca obscura Van Beneden	Ray				McLellan, J. H.	1972-02-01	United States	North Carolina	Beaufort County										42246A	Cenozoic:Neogene:Mio-Pliocene	Chesapeake Group:Yorktown Fm	Appendicular element, phalange-(1)-AA.	1		2017-04-27 16:45:00	http://n2t.net/ark:/65665/364074892-07cc-40fd-82aa-66f1124b7cd8
PAL 181332	Mammalia Marine	Animalia	Chordata	Mammalia	Carnivora	Phocidae	seal	Callophoca obscura Van Beneden	Ray				McLellan, J. H.	1972-02-01	United States	North Carolina	Beaufort County										42246A	Cenozoic:Neogene:Mio-Pliocene	Chesapeake Group:Yorktown Fm	Appendicular element, partial left metatarsal-3	1		2017-04-27 16:45:00	http://n2t.net/ark:/65665/3efb87eff-686c-418e-862b-9e2c288c5662
PAL 181333	Mammalia Marine	Animalia	Chordata	Mammalia	Carnivora	Phocidae	seal	Callophoca obscura Van Beneden	Ray				McLellan, J. H.	1972-02-01	United States	North Carolina	Beaufort County										42246A	Cenozoic:Neogene:Mio-Pliocene	Chesapeake Group:Yorktown Fm	Axial element, caudal-(1).	1		2017-04-27 16:45:00	http://n2t.net/ark:/65665/3659abf30-2ed6-4561-b63b-e116d90aff1b
PAL 181421	Mammalia Marine	Animalia	Chordata	Mammalia	Carnivora	Phocidae	seal	Callophoca obscura Van Beneden	Ray				Pearce, F. L.	1972-04-27	United States	North Carolina	Beaufort County										42246	Cenozoic:Neogene:Mio-Pliocene	Chesapeake Group:Yorktown Fm	Appendicular element, right metacarpal-2.	1		2017-04-27 16:45:00	http://n2t.net/ark:/65665/3b6aab573-f77d-49a0-b61e-c98cc426a745
PAL 181422	Mammalia Marine	Animalia	Chordata	Mammalia	Carnivora	Phocidae	seal	Callophoca obscura Van Beneden	Ray				Pearce, F. L.	1972-04-27	United States	North Carolina	Beaufort County										42246	Cenozoic:Neogene:Mio-Pliocene	Chesapeake Group:Yorktown Fm	Appendicular element, partial right radius.	1		2017-04-27 16:45:00	http://n2t.net/ark:/65665/3e451410f-c4c9-4512-a3bf-0ef5dab434eb
PAL 181423	Mammalia Marine	Animalia	Chordata	Mammalia	Carnivora	Phocidae	seal	Callophoca obscura Van Beneden	Ray				Pearce, F. L.	1972-04-27	United States	North Carolina	Beaufort County										42246	Cenozoic:Neogene:Mio-Pliocene	Chesapeake Group:Yorktown Fm	Appendicular element, left metatarsal-5.	1		2017-04-27 16:45:00	http://n2t.net/ark:/65665/3fd0be6ce-6b01-466a-91cf-ef89a468622a
PAL 181424	Mammalia Marine	Animalia	Chordata	Mammalia	Carnivora	Phocidae	seal	Callophoca obscura Van Beneden	Ray				Pearce, F. L.	1972-04-27	United States	North Carolina	Beaufort County										42246	Cenozoic:Neogene:Mio-Pliocene	Chesapeake Group:Yorktown Fm	Appendicular element, left metacarpal-5.	1		2017-04-27 16:45:00	http://n2t.net/ark:/65665/33a8dfb1e-c4c8-4145-ae55-11b0dda54bf0
PAL 181425	Mammalia Marine	Animalia	Chordata	Mammalia	Carnivora	Phocidae	seal	Callophoca obscura Van Beneden	Ray				Pearce, F. L.	1972-04-27	United States	North Carolina	Beaufort County										42246	Cenozoic:Neogene:Mio-Pliocene	Chesapeake Group:Yorktown Fm	Appendicular element, phalange.	1		2017-04-27 16:45:00	http://n2t.net/ark:/65665/3c649b7f0-8761-4777-a7bc-0a8e0c20b99d
PAL 181426	Mammalia Marine	Animalia	Chordata	Mammalia	Carnivora	Phocidae	seal	Callophoca obscura Van Beneden	Ray				Pearce, F. L.	1972-04-27	United States	North Carolina	Beaufort County										42246	Cenozoic:Neogene:Mio-Pliocene	Chesapeake Group:Yorktown Fm	Appendicular element, phalange.	1		2017-04-27 16:45:00	http://n2t.net/ark:/65665/3c10ee2db-a34c-41c2-9db1-e33a0a2afec5
PAL 181427	Mammalia Marine	Animalia	Chordata	Mammalia	Carnivora	Phocidae	seal	Callophoca obscura Van Beneden	Ray				Pearce, F. L.	1972-04-27	United States	North Carolina	Beaufort County										42246	Cenozoic:Neogene:Mio-Pliocene	Chesapeake Group:Yorktown Fm	Appendicular element, left metatarsal-4.	1		2017-04-27 16:45:00	http://n2t.net/ark:/65665/3b4d4833b-aed8-4899-83af-e72aa35265f1
PAL 181428	Mammalia Marine	Animalia	Chordata	Mammalia	Carnivora	Phocidae	seal	Callophoca obscura Van Beneden	Ray				Feduccia, A.	1972-04-25	United States	North Carolina	Beaufort County										42246	Cenozoic:Neogene:Mio-Pliocene	Chesapeake Group:Yorktown Fm	Appendicular element, right metatarsal-1.	1		2017-04-27 16:45:00	http://n2t.net/ark:/65665/3a194899f-6872-4ca2-b731-b93eb1f2846b
PAL 181429	Mammalia Marine	Animalia	Chordata	Mammalia	Carnivora	Phocidae	seal	Callophoca obscura Van Beneden	Ray				Wetmore, A.	1972-04-26	United States	North Carolina	Beaufort County										42246	Cenozoic:Neogene:Mio-Pliocene	Chesapeake Group:Yorktown Fm	Appendicular element, left metatarsal-4.	1		2017-04-27 16:45:00	http://n2t.net/ark:/65665/32a88128d-08d1-4723-85f2-795a5c36091a
PAL 181430	Mammalia Marine	Animalia	Chordata	Mammalia	Carnivora	Phocidae	seal	Callophoca obscura Van Beneden	Ray					1972-04-25	United States	North Carolina	Beaufort County										42246	Cenozoic:Neogene:Mio-Pliocene	Chesapeake Group:Yorktown Fm	Skull element, partial left mandible .	1		2017-04-27 16:18:00	http://n2t.net/ark:/65665/34a13c92f-d796-4047-901d-4ac62a56d36c
PAL 181431	Mammalia Marine	Animalia	Chordata	Mammalia	Carnivora	Phocidae	seal	Callophoca obscura Van Beneden	Ray				Mason; Douglas; McLellan	1972	United States	North Carolina	Beaufort County										42246	Cenozoic:Neogene:Mio-Pliocene	Chesapeake Group:Yorktown Fm	Appendicular element, left metacarpal-4.	1		2017-04-27 16:45:00	http://n2t.net/ark:/65665/32b65c070-ad44-4413-ad63-a4c22b81ed7b
PAL 181432	Mammalia Marine	Animalia	Chordata	Mammalia	Carnivora	Phocidae	seal	Callophoca obscura Van Beneden	Ray				Mason; Douglas; McLellan	1972	United States	North Carolina	Beaufort County										42246	Cenozoic:Neogene:Mio-Pliocene	Chesapeake Group:Yorktown Fm	Skull element, T-V-R-C.	1		2017-04-27 16:45:00	http://n2t.net/ark:/65665/33f5f3138-e09c-4292-a2cb-42dc6fa23372
PAL 181433	Mammalia Marine	Animalia	Chordata	Mammalia	Carnivora	Phocidae	seal	Callophoca obscura Van Beneden	Ray				Mason; Douglas; McLellan	1972	United States	North Carolina	Beaufort County										42246	Cenozoic:Neogene:Mio-Pliocene	Chesapeake Group:Yorktown Fm	Appendicular element, phalange.	1		2017-04-27 16:45:00	http://n2t.net/ark:/65665/368e38a58-114c-4ed7-975e-41cff4e51c44
PAL 181434	Mammalia Marine	Animalia	Chordata	Mammalia	Carnivora	Phocidae	seal	Callophoca obscura Van Beneden	Ray				Mason; Douglas; McLellan	1972	United States	North Carolina	Beaufort County										42246	Cenozoic:Neogene:Mio-Pliocene	Chesapeake Group:Yorktown Fm	Skull element, left occiput.	1		2017-04-27 16:45:00	http://n2t.net/ark:/65665/32b2066b7-05a8-4e6e-b785-4505f322efe9
PAL 181435	Mammalia Marine	Animalia	Chordata	Mammalia	Carnivora	Phocidae	seal	Callophoca obscura Van Beneden	Ray				McLellan, J. H.	1972	United States	North Carolina	Beaufort County										42246	Cenozoic:Neogene:Mio-Pliocene	Chesapeake Group:Yorktown Fm	Appendicular element, right astragalus, partial.	1		2017-04-27 16:45:00	http://n2t.net/ark:/65665/34071c2c8-edab-4684-81ce-ff723ab76670
PAL 181437	Mammalia Marine	Animalia	Chordata	Mammalia	Carnivora	Phocidae	seal	Callophoca obscura Van Beneden	Ray				Ray, C. E.	1972-04-01	United States	North Carolina	Beaufort County										42246	Cenozoic:Neogene:Mio-Pliocene	Chesapeake Group:Yorktown Fm	Appendicular element, right cuboid.	1		2017-04-27 16:45:00	http://n2t.net/ark:/65665/3cd688bbf-9235-49ac-852a-f0b768f474d0
PAL 181438	Mammalia Marine	Animalia	Chordata	Mammalia	Carnivora	Phocidae	seal	Callophoca obscura Van Beneden	Ray				Ray, C. E.	1972-04-01	United States	North Carolina	Beaufort County										42246	Cenozoic:Neogene:Mio-Pliocene	Chesapeake Group:Yorktown Fm	Appendicular element, phalange.	1		2017-04-27 16:45:00	http://n2t.net/ark:/65665/3bb50fd7b-c2aa-4b60-af19-6e35d0a090d1
PAL 181439	Mammalia Marine	Animalia	Chordata	Mammalia	Carnivora	Phocidae	seal	Callophoca obscura Van Beneden	Ray				Ray, C. E.	1972-04-01	United States	North Carolina	Beaufort County										42246	Cenozoic:Neogene:Mio-Pliocene	Chesapeake Group:Yorktown Fm	Appendicular element, distal right humerus .	1		2017-04-27 16:45:00	http://n2t.net/ark:/65665/384c2b0b9-c49b-4d1c-a882-98d3bb493f43
PAL 181440	Mammalia Marine	Animalia	Chordata	Mammalia	Carnivora	Phocidae	seal	Callophoca obscura Van Beneden	Ray				Ray, C. E.	1972-04-01	United States	North Carolina	Beaufort County										42246	Cenozoic:Neogene:Mio-Pliocene	Chesapeake Group:Yorktown Fm	Appendicular element, right metacarpal-5.	1		2017-04-27 16:45:00	http://n2t.net/ark:/65665/34441d2b5-1674-4462-80c6-5af35a22c884
PAL 181441	Mammalia Marine	Animalia	Chordata	Mammalia	Carnivora	Phocidae	seal	Callophoca obscura Van Beneden	Ray				Ray, C. E.	1972-04-01	United States	North Carolina	Beaufort County										42246	Cenozoic:Neogene:Mio-Pliocene	Chesapeake Group:Yorktown Fm	Appendicular element, proximal left femur.	1		2017-04-27 16:45:00	http://n2t.net/ark:/65665/3ccf31727-8512-4926-8f39-1d3ef5f3960f
PAL 181442	Mammalia Marine	Animalia	Chordata	Mammalia	Carnivora	Phocidae	seal	Callophoca obscura Van Beneden	Ray				Ray, C. E.	1972-04-01	United States	North Carolina	Beaufort County										42246	Cenozoic:Neogene:Mio-Pliocene	Chesapeake Group:Yorktown Fm	Appendicular element, distal femur epiphysis.	1		2017-04-27 16:45:00	http://n2t.net/ark:/65665/3081da3fd-7418-4fb7-8fc8-3b3ab7ee1e89
PAL 181443	Mammalia Marine	Animalia	Chordata	Mammalia	Carnivora	Phocidae	seal	Callophoca obscura Van Beneden	Ray				Ray, C. E.	1972-04-01	United States	North Carolina	Beaufort County										42246	Cenozoic:Neogene:Mio-Pliocene	Chesapeake Group:Yorktown Fm	Appendicular element, left distal fibula.	1		2017-04-27 16:45:00	http://n2t.net/ark:/65665/3ff00606f-d441-40d3-bc20-a8b9e4cd5cf3
PAL 181444	Mammalia Marine	Animalia	Chordata	Mammalia	Carnivora	Phocidae	seal	Callophoca obscura Van Beneden	Ray				Ray, C. E.	1972-04-01	United States	North Carolina	Beaufort County										42246	Cenozoic:Neogene:Mio-Pliocene	Chesapeake Group:Yorktown Fm	Appendicular element, left distal fibula.	1		2017-04-27 16:45:00	http://n2t.net/ark:/65665/3e9586f64-f916-41e9-89ef-2a5d4ac2f534
PAL 181445	Mammalia Marine	Animalia	Chordata	Mammalia	Carnivora	Phocidae	seal	Callophoca obscura Van Beneden	Ray				Ray, C. E.	1972-04-01	United States	North Carolina	Beaufort County										42246	Cenozoic:Neogene:Mio-Pliocene	Chesapeake Group:Yorktown Fm	Appendicular element, left calcaneum.	1		2017-04-27 16:45:00	http://n2t.net/ark:/65665/38d8a6f0b-db6c-4e57-97b7-c1b7e67dfc94
PAL 181446	Mammalia Marine	Animalia	Chordata	Mammalia	Carnivora	Phocidae	seal	Callophoca obscura Van Beneden	Ray				Ray, C. E.	1972-04-01	United States	North Carolina	Beaufort County										42246	Cenozoic:Neogene:Mio-Pliocene	Chesapeake Group:Yorktown Fm	Appendicular element, left calcaneum.	1		2017-04-27 16:45:00	http://n2t.net/ark:/65665/379dc16cd-d805-40b5-b414-ea2406975b61
PAL 181447	Mammalia Marine	Animalia	Chordata	Mammalia	Carnivora	Phocidae	seal	Callophoca obscura Van Beneden	Ray				Ray, C. E.	1972-04-01	United States	North Carolina	Beaufort County										42246	Cenozoic:Neogene:Mio-Pliocene	Chesapeake Group:Yorktown Fm	Appendicular element, left astragalus.	1		2017-04-27 16:45:00	http://n2t.net/ark:/65665/31fc6945f-0166-4435-8daf-eecd961f1eb1
PAL 181448	Mammalia Marine	Animalia	Chordata	Mammalia	Carnivora	Phocidae	seal	Callophoca obscura Van Beneden	Ray				Harmatuk, P. J.	1972	United States	North Carolina	Beaufort County										42246	Cenozoic:Neogene:Mio-Pliocene	Chesapeake Group:Yorktown Fm	Appendicular element, proximal left femur.	1		2017-04-27 16:45:00	http://n2t.net/ark:/65665/39f61a8ab-609f-4e42-8373-374b072cb260
PAL 181449	Mammalia Marine	Animalia	Chordata	Mammalia	Carnivora	Phocidae	seal	Callophoca obscura Van Beneden	Ray				Harmatuk, P. J.	1972	United States	North Carolina	Beaufort County										42246	Cenozoic:Neogene:Mio-Pliocene	Chesapeake Group:Yorktown Fm	Appendicular element, distal left femur epiphysis.	1		2017-04-27 16:45:00	http://n2t.net/ark:/65665/3d050bac4-a519-4d5d-a4a7-a76944710266
PAL 181450	Mammalia Marine	Animalia	Chordata	Mammalia	Carnivora	Phocidae	seal	Callophoca obscura Van Beneden	Ray				Harmatuk, P. J.	1972	United States	North Carolina	Beaufort County										42246	Cenozoic:Neogene:Mio-Pliocene	Chesapeake Group:Yorktown Fm	Appendicular element, left astragalus.	1		2017-04-27 16:45:00	http://n2t.net/ark:/65665/305fed209-a03b-4305-96b9-fea570020f51
PAL 181451	Mammalia Marine	Animalia	Chordata	Mammalia	Carnivora	Phocidae	seal	Callophoca obscura Van Beneden	Ray				Harmatuk, P. J.	1972	United States	North Carolina	Beaufort County										42246	Cenozoic:Neogene:Mio-Pliocene	Chesapeake Group:Yorktown Fm	Skull element, right squamosal.	1		2017-04-27 16:45:00	http://n2t.net/ark:/65665/387e91ca6-2b5d-46cd-86c0-866ae897118c
PAL 181452	Mammalia Marine	Animalia	Chordata	Mammalia	Carnivora	Phocidae	seal	Callophoca obscura Van Beneden	Ray				Harmatuk, P. J.	1972	United States	North Carolina	Beaufort County										42246	Cenozoic:Neogene:Mio-Pliocene	Chesapeake Group:Yorktown Fm	Appendicular element, right distal tibia epiphysis.	1		2017-04-27 16:45:00	http://n2t.net/ark:/65665/3c1da7d39-adb2-470e-91de-89e039d17ad9
PAL 181453	Mammalia Marine	Animalia	Chordata	Mammalia	Carnivora	Phocidae	seal	Callophoca obscura Van Beneden	Ray				Harmatuk, P. J.	1972	United States	North Carolina	Beaufort County										42246	Cenozoic:Neogene:Mio-Pliocene	Chesapeake Group:Yorktown Fm	Appendicular element, right distal fibula.	1		2017-04-27 16:45:00	http://n2t.net/ark:/65665/366544c57-7a50-4446-963e-a92647997d97
PAL 181454	Mammalia Marine	Animalia	Chordata	Mammalia	Carnivora	Phocidae	seal	Callophoca obscura Van Beneden	Ray				Harmatuk, P. J.	1972	United States	North Carolina	Beaufort County										42246	Cenozoic:Neogene:Mio-Pliocene	Chesapeake Group:Yorktown Fm	Appendicular element, distal left humerus .	1		2017-04-27 16:45:00	http://n2t.net/ark:/65665/358464ce9-ffde-47de-b7da-4eb6562508d6
PAL 181455	Mammalia Marine	Animalia	Chordata	Mammalia	Carnivora	Phocidae	seal	Callophoca obscura Van Beneden	Ray				Harmatuk, P. J.	1972	United States	North Carolina	Beaufort County										42246	Cenozoic:Neogene:Mio-Pliocene	Chesapeake Group:Yorktown Fm	Appendicular element, partial left humerus.	1		2017-04-27 16:45:00	http://n2t.net/ark:/65665/389104f6b-d42c-48ca-a105-f73ce24d85ec
PAL 181456	Mammalia Marine	Animalia	Chordata	Mammalia	Carnivora	Phocidae	seal	Callophoca obscura Van Beneden	Ray				Harmatuk, P. J.	1972	United States	North Carolina	Beaufort County										42246	Cenozoic:Neogene:Mio-Pliocene	Chesapeake Group:Yorktown Fm	Appendicular element, left proximal metatarsal-4.	1		2017-04-27 16:45:00	http://n2t.net/ark:/65665/3de78e486-88b8-4a99-8cbf-1f83a9fa62dc
PAL 181457	Mammalia Marine	Animalia	Chordata	Mammalia	Carnivora	Phocidae	seal	Callophoca obscura Van Beneden	Ray				Harmatuk, P. J.	1972	United States	North Carolina	Beaufort County										42246	Cenozoic:Neogene:Mio-Pliocene	Chesapeake Group:Yorktown Fm	Appendicular element, left metatarsal-2 missing epiphysis	1		2017-04-27 16:45:00	http://n2t.net/ark:/65665/3ba2ba3ee-ce2a-41bd-9640-0a3d7b93798d
PAL 181458	Mammalia Marine	Animalia	Chordata	Mammalia	Carnivora	Phocidae	seal	Callophoca obscura Van Beneden	Ray				Harmatuk, P. J.	1972	United States	North Carolina	Beaufort County										42246	Cenozoic:Neogene:Mio-Pliocene	Chesapeake Group:Yorktown Fm	Appendicular element, left metatarsal-5.	1		2017-04-27 16:45:00	http://n2t.net/ark:/65665/3daa6e443-16ee-4f9a-9f6a-6c1f0d620426
PAL 181459	Mammalia Marine	Animalia	Chordata	Mammalia	Carnivora	Phocidae	seal	Callophoca obscura Van Beneden	Ray				Harmatuk, P. J.	1972	United States	North Carolina	Beaufort County										42246	Cenozoic:Neogene:Mio-Pliocene	Chesapeake Group:Yorktown Fm		1		2017-04-27 16:45:00	http://n2t.net/ark:/65665/3275006eb-49ee-4d23-9529-e86fbac5b7ad
PAL 181460	Mammalia Marine	Animalia	Chordata	Mammalia	Carnivora	Phocidae	seal	Callophoca obscura Van Beneden	Ray				Harmatuk, P. J.	1972	United States	North Carolina	Beaufort County										42246	Cenozoic:Neogene:Mio-Pliocene	Chesapeake Group:Yorktown Fm	Appendicular element, right metatarsal-5.	1		2017-04-27 16:45:00	http://n2t.net/ark:/65665/30c1c8553-c1fe-42e4-9304-b7b7debb9708
PAL 181461	Mammalia Marine	Animalia	Chordata	Mammalia	Carnivora	Phocidae	seal	Callophoca obscura Van Beneden	Ray				Harmatuk, P. J.	1972	United States	North Carolina	Beaufort County										42246	Cenozoic:Neogene:Mio-Pliocene	Chesapeake Group:Yorktown Fm	Appendicular element, left distal metatarsal-5-missing epipysis.	1		2017-04-27 16:45:00	http://n2t.net/ark:/65665/383809aab-67cc-40e1-8484-c8e7ced4e7dc
PAL 181462	Mammalia Marine	Animalia	Chordata	Mammalia	Carnivora	Phocidae	seal	Callophoca obscura Van Beneden	Ray				Harmatuk, P. J.	1972	United States	North Carolina	Beaufort County										42246	Cenozoic:Neogene:Mio-Pliocene	Chesapeake Group:Yorktown Fm	Appendicular element, left distal metatarsal-5-missing epipysis.	1		2017-04-27 16:45:00	http://n2t.net/ark:/65665/3fa273da9-3620-4457-90ac-2566f4948794
PAL 181463	Mammalia Marine	Animalia	Chordata	Mammalia	Carnivora	Phocidae	seal	Callophoca obscura Van Beneden	Ray				Harmatuk, P. J.	1972	United States	North Carolina	Beaufort County										42246	Cenozoic:Neogene:Mio-Pliocene	Chesapeake Group:Yorktown Fm	Appendicular elements, left radius, left metacarpal-5.	1		2017-04-27 16:45:00	http://n2t.net/ark:/65665/34dcb3b2d-005c-47a3-8765-f8d281a4f4d1
PAL 181464	Mammalia Marine	Animalia	Chordata	Mammalia	Carnivora	Phocidae	seal	Callophoca obscura Van Beneden	Ray				Harmatuk, P. J.	1972	United States	North Carolina	Beaufort County										42246	Cenozoic:Neogene:Mio-Pliocene	Chesapeake Group:Yorktown Fm	Appendicular element, proximal right radius.	1		2017-04-27 16:45:00	http://n2t.net/ark:/65665/3ebb649a5-bd35-4f05-8ee3-847345477920
PAL 181465	Mammalia Marine	Animalia	Chordata	Mammalia	Carnivora	Phocidae	seal	Callophoca obscura Van Beneden	Ray				Harmatuk, P. J.	1972	United States	North Carolina	Beaufort County										42246	Cenozoic:Neogene:Mio-Pliocene	Chesapeake Group:Yorktown Fm	Appendicular element, left phalange-N.	1		2017-04-27 16:45:00	http://n2t.net/ark:/65665/3e50d3b95-6577-41da-97d6-42cad9d4ce7c
PAL 181466	Mammalia Marine	Animalia	Chordata	Mammalia	Carnivora	Phocidae	seal	Callophoca obscura Van Beneden	Ray				Harmatuk, P. J.	1972	United States	North Carolina	Beaufort County										42246	Cenozoic:Neogene:Mio-Pliocene	Chesapeake Group:Yorktown Fm	Appendicular element, phalange-(1).	1		2017-04-27 16:45:00	http://n2t.net/ark:/65665/3ece408cb-5ec1-445e-bea3-2227d879e3cb
PAL 181467	Mammalia Marine	Animalia	Chordata	Mammalia	Carnivora	Phocidae	seal	Callophoca obscura Van Beneden	Ray				Harmatuk, P. J.	1972	United States	North Carolina	Beaufort County										42246	Cenozoic:Neogene:Mio-Pliocene	Chesapeake Group:Yorktown Fm	Appendicular element, phalange-(1)	1		2017-04-27 16:45:00	http://n2t.net/ark:/65665/3983b0f6e-50a0-44b5-971d-9806e6776a53
PAL 181468	Mammalia Marine	Animalia	Chordata	Mammalia	Carnivora	Phocidae	seal	Callophoca obscura Van Beneden	Ray				Harmatuk, P. J.	1972	United States	North Carolina	Beaufort County										42246	Cenozoic:Neogene:Mio-Pliocene	Chesapeake Group:Yorktown Fm	Appendicular element, phalange-(1).	1		2017-04-27 16:45:00	http://n2t.net/ark:/65665/32a5cd2e2-2869-4054-a881-3a9b866153fe
PAL 181469	Mammalia Marine	Animalia	Chordata	Mammalia	Carnivora	Phocidae	seal	Callophoca obscura Van Beneden	Ray				Harmatuk, P. J.	1972	United States	North Carolina	Beaufort County										42246	Cenozoic:Neogene:Mio-Pliocene	Chesapeake Group:Yorktown Fm	Appendicular element, phalange-(1)	1		2017-04-27 16:45:00	http://n2t.net/ark:/65665/395bdf60c-4086-4e3c-86de-c6f263589574
PAL 181481	Mammalia Marine	Animalia	Chordata	Mammalia	Carnivora	Phocidae	seal	Callophoca obscura Van Beneden	Ray				Smith, L. A.		United States	North Carolina	Beaufort County										42246	Cenozoic:Neogene:Mio-Pliocene	Chesapeake Group:Yorktown Fm	Appendicular element, left partial femur	1		2017-04-27 16:45:00	http://n2t.net/ark:/65665/3368a7de0-d387-4d8e-9ec0-013e1ec8b258
PAL 181482	Mammalia Marine	Animalia	Chordata	Mammalia	Carnivora	Phocidae	seal	Callophoca obscura Van Beneden	Ray				Smith, L. A.		United States	North Carolina	Beaufort County										42246	Cenozoic:Neogene:Mio-Pliocene	Chesapeake Group:Yorktown Fm	Appendicular element, partial left humerus	1		2017-04-27 16:45:00	http://n2t.net/ark:/65665/3f4695b6f-38bb-498b-a330-6952a581328b
PAL 181497	Mammalia Marine	Animalia	Chordata	Mammalia	Carnivora	Phocidae	seal	Callophoca obscura Van Beneden	Ray				Pearce; Sullivan; Logan	1972-06-01	United States	North Carolina	Beaufort County										42246	Cenozoic:Neogene:Mio-Pliocene	Chesapeake Group:Yorktown Fm	Appendicular elements, partial right innominate.	1		2017-04-27 16:45:00	http://n2t.net/ark:/65665/3e5a67c0e-c6a0-4f4c-830a-424ee5b73dae
PAL 181498	Mammalia Marine	Animalia	Chordata	Mammalia	Carnivora	Phocidae	seal	Callophoca obscura Van Beneden	Ray				Pearce; Sullivan; Logan	1972-06-01	United States	North Carolina	Beaufort County										42246	Cenozoic:Neogene:Mio-Pliocene	Chesapeake Group:Yorktown Fm	Appendicular element, partial phalange.	1		2017-04-27 16:45:00	http://n2t.net/ark:/65665/362ddc066-d190-4fec-8e5a-09c80ec78a1f
PAL 181499	Mammalia Marine	Animalia	Chordata	Mammalia	Carnivora	Phocidae	seal	Callophoca obscura Van Beneden	Ray				Pearce; Sullivan; Logan	1972-06-01	United States	North Carolina	Beaufort County										42246	Cenozoic:Neogene:Mio-Pliocene	Chesapeake Group:Yorktown Fm	Appendicular element, partial phalange.	1		2017-04-27 16:45:00	http://n2t.net/ark:/65665/322c0e767-d779-4df0-b6fb-1fc059285429
PAL 181500	Mammalia Marine	Animalia	Chordata	Mammalia	Carnivora	Phocidae	seal	Callophoca obscura Van Beneden	Ray				Pearce; Sullivan; Logan	1972-06-01	United States	North Carolina	Beaufort County										42246	Cenozoic:Neogene:Mio-Pliocene	Chesapeake Group:Yorktown Fm	Appendicular element, distal left humerus .	1		2017-04-27 16:45:00	http://n2t.net/ark:/65665/309040f29-9f49-4172-afbe-d6b3dd6af1a3
PAL 181501	Mammalia Marine	Animalia	Chordata	Mammalia	Carnivora	Phocidae	seal	Callophoca obscura Van Beneden	Ray				Pearce; Sullivan; Logan	1972-06-01	United States	North Carolina	Beaufort County										42246	Cenozoic:Neogene:Mio-Pliocene	Chesapeake Group:Yorktown Fm	Appendicular element, proximal right humerus .	1		2017-04-27 16:45:00	http://n2t.net/ark:/65665/382858f09-1c06-412e-a6b3-1ec3af618753
PAL 181502	Mammalia Marine	Animalia	Chordata	Mammalia	Carnivora	Phocidae	seal	Callophoca obscura Van Beneden	Ray				Pearce; Sullivan; Logan	1972-06-01	United States	North Carolina	Beaufort County										42246	Cenozoic:Neogene:Mio-Pliocene	Chesapeake Group:Yorktown Fm	Appendicular element, left astragalus.	1		2017-04-27 16:45:00	http://n2t.net/ark:/65665/35102fc71-36a9-4098-8cf8-03d2b37835a9
PAL 181503	Mammalia Marine	Animalia	Chordata	Mammalia	Carnivora	Phocidae	seal	Callophoca obscura Van Beneden	Ray				Harmatuk, P. J.	1972-06-01	United States	North Carolina	Beaufort County										42246	Cenozoic:Neogene:Mio-Pliocene	Chesapeake Group:Yorktown Fm	Skull element, partial right lower jaw, tooth - partial.	1		2017-04-27 16:45:00	http://n2t.net/ark:/65665/3fda6a7cb-604d-41a5-bc7e-9f419484b397
PAL 181504	Mammalia Marine	Animalia	Chordata	Mammalia	Carnivora	Phocidae	seal	Callophoca obscura Van Beneden	Ray				Harmatuk, P. J.	1972-06-01	United States	North Carolina	Beaufort County										42246	Cenozoic:Neogene:Mio-Pliocene	Chesapeake Group:Yorktown Fm	Appendicular element, right radius.	1		2017-04-27 16:45:00	http://n2t.net/ark:/65665/30f1f75b2-3954-474d-aaf4-5e735eb8cf1f
PAL 181505	Mammalia Marine	Animalia	Chordata	Mammalia	Carnivora	Phocidae	seal	Callophoca obscura Van Beneden	Ray				Harmatuk, P. J.	1972-06-01	United States	North Carolina	Beaufort County										42246	Cenozoic:Neogene:Mio-Pliocene	Chesapeake Group:Yorktown Fm	Skull element, left splenial	1		2017-04-27 16:45:00	http://n2t.net/ark:/65665/3fb5a6ecc-3946-474d-9f68-2b55dc0d5d3d
PAL 181506	Mammalia Marine	Animalia	Chordata	Mammalia	Carnivora	Phocidae	seal	Callophoca obscura Van Beneden	Ray				Harmatuk, P. J.	1972-06-01	United States	North Carolina	Beaufort County										42246	Cenozoic:Neogene:Mio-Pliocene	Chesapeake Group:Yorktown Fm	Appendicular element, proximal left radius.	1		2017-04-27 16:45:00	http://n2t.net/ark:/65665/3af18e1a0-ac01-4323-920d-621ff2c862fe
PAL 181507	Mammalia Marine	Animalia	Chordata	Mammalia	Carnivora	Phocidae	seal	Callophoca obscura Van Beneden	Ray				Harmatuk, P. J.	1972-06-01	United States	North Carolina	Beaufort County										42246	Cenozoic:Neogene:Mio-Pliocene	Chesapeake Group:Yorktown Fm	Appendicular element, right metacarpal-1	1		2017-04-27 16:45:00	http://n2t.net/ark:/65665/3b10f6476-f7fe-458e-9bab-859f7637a94b
PAL 181508	Mammalia Marine	Animalia	Chordata	Mammalia	Carnivora	Phocidae	seal	Callophoca obscura Van Beneden	Ray				Harmatuk, P. J.	1972-06-01	United States	North Carolina	Beaufort County										42246	Cenozoic:Neogene:Mio-Pliocene	Chesapeake Group:Yorktown Fm	Appendicular element, left metacarpal-1.	1		2017-04-27 16:45:00	http://n2t.net/ark:/65665/3a322a38f-ccd6-4001-bd02-d943a920a89b
PAL 181509	Mammalia Marine	Animalia	Chordata	Mammalia	Carnivora	Phocidae	seal	Callophoca obscura Van Beneden	Ray				Harmatuk, P. J.	1972-06-01	United States	North Carolina	Beaufort County										42246	Cenozoic:Neogene:Mio-Pliocene	Chesapeake Group:Yorktown Fm	Appendicular element, right metacarpal-1.	1		2017-04-27 16:45:00	http://n2t.net/ark:/65665/359d5f903-99c3-46e7-b40c-365d8316749a
PAL 181510	Mammalia Marine	Animalia	Chordata	Mammalia	Carnivora	Phocidae	seal	Callophoca obscura Van Beneden	Ray				Harmatuk, P. J.	1972-06-01	United States	North Carolina	Beaufort County										42246	Cenozoic:Neogene:Mio-Pliocene	Chesapeake Group:Yorktown Fm	Appendicular element, left metacarpal-3.	1		2017-04-27 16:45:00	http://n2t.net/ark:/65665/35d004b71-7e84-4e52-9ebb-54f74b405249
PAL 181511	Mammalia Marine	Animalia	Chordata	Mammalia	Carnivora	Phocidae	seal	Callophoca obscura Van Beneden	Ray				Harmatuk, P. J.	1972-06-01	United States	North Carolina	Beaufort County										42246	Cenozoic:Neogene:Mio-Pliocene	Chesapeake Group:Yorktown Fm	Appendicular element, right metacarpal-5.	1		2017-04-27 16:45:00	http://n2t.net/ark:/65665/3ed0fd6f7-3e5d-4d98-b6f7-832c56763989
PAL 181512	Mammalia Marine	Animalia	Chordata	Mammalia	Carnivora	Phocidae	seal	Callophoca obscura Van Beneden	Ray				Harmatuk, P. J.	1972-06-01	United States	North Carolina	Beaufort County										42246	Cenozoic:Neogene:Mio-Pliocene	Chesapeake Group:Yorktown Fm	Appendicular element, 1L-R-AA.	1		2017-04-27 16:45:00	http://n2t.net/ark:/65665/3cc0b91ca-85c8-46f5-9a48-e95fd94f0f21
PAL 181513	Mammalia Marine	Animalia	Chordata	Mammalia	Carnivora	Phocidae	seal	Callophoca obscura Van Beneden	Ray				Harmatuk, P. J.	1972-06-01	United States	North Carolina	Beaufort County										42246	Cenozoic:Neogene:Mio-Pliocene	Chesapeake Group:Yorktown Fm	Appendicular element, proximal right femur.	1		2017-04-27 16:45:00	http://n2t.net/ark:/65665/31ca72916-6ea8-4646-9039-13f8922d9ecc
PAL 181514	Mammalia Marine	Animalia	Chordata	Mammalia	Carnivora	Phocidae	seal	Callophoca obscura Van Beneden	Ray				Harmatuk, P. J.	1972-06-01	United States	North Carolina	Beaufort County										42246	Cenozoic:Neogene:Mio-Pliocene	Chesapeake Group:Yorktown Fm	Appendicular element, proximal left femur.	1		2017-04-27 16:45:00	http://n2t.net/ark:/65665/372fa407f-9492-499d-9ac8-8063dfa2d4aa
PAL 181515	Mammalia Marine	Animalia	Chordata	Mammalia	Carnivora	Phocidae	seal	Callophoca obscura Van Beneden	Ray				Harmatuk, P. J.	1972-06-01	United States	North Carolina	Beaufort County										42246	Cenozoic:Neogene:Mio-Pliocene	Chesapeake Group:Yorktown Fm	Appendicular element, distal left partial femur.	1		2017-04-27 16:45:00	http://n2t.net/ark:/65665/3e20cbfb8-b666-4e47-b784-d73bc75c3001
PAL 181516	Mammalia Marine	Animalia	Chordata	Mammalia	Carnivora	Phocidae	seal	Callophoca obscura Van Beneden	Ray				Harmatuk, P. J.	1972-06-01	United States	North Carolina	Beaufort County										42246	Cenozoic:Neogene:Mio-Pliocene	Chesapeake Group:Yorktown Fm	Appendicular element, right proximal tibia.	1		2017-04-27 16:45:00	http://n2t.net/ark:/65665/34664d6c1-b019-46a7-b1ad-7ffa92a56b53
PAL 181517	Mammalia Marine	Animalia	Chordata	Mammalia	Carnivora	Phocidae	seal	Callophoca obscura Van Beneden	Ray				Harmatuk, P. J.	1972-06-01	United States	North Carolina	Beaufort County										42246	Cenozoic:Neogene:Mio-Pliocene	Chesapeake Group:Yorktown Fm	Appendicular element, distal right metatarsal-1.	1		2017-04-27 16:45:00	http://n2t.net/ark:/65665/3d5097fc1-025a-4e5b-b820-acdb45cbcc02
PAL 181518	Mammalia Marine	Animalia	Chordata	Mammalia	Carnivora	Phocidae	seal	Callophoca obscura Van Beneden	Ray				Harmatuk, P. J.	1972-06-01	United States	North Carolina	Beaufort County										42246	Cenozoic:Neogene:Mio-Pliocene	Chesapeake Group:Yorktown Fm	Appendicular element, left metatarsal-2.	1		2017-04-27 16:45:00	http://n2t.net/ark:/65665/3ea9ce44e-3649-46dc-a28e-fcdbc5aca6f9
PAL 181519	Mammalia Marine	Animalia	Chordata	Mammalia	Carnivora	Phocidae	seal	Callophoca obscura Van Beneden	Ray				Harmatuk, P. J.	1972-06-01	United States	North Carolina	Beaufort County										42246	Cenozoic:Neogene:Mio-Pliocene	Chesapeake Group:Yorktown Fm	Appendicular element, proximal right metatarsal-2.	1		2017-04-27 16:45:00	http://n2t.net/ark:/65665/34c2b3dbd-0d0f-49fe-88c3-b59bbeba1742
PAL 181520	Mammalia Marine	Animalia	Chordata	Mammalia	Carnivora	Phocidae	seal	Callophoca obscura Van Beneden	Ray				Harmatuk, P. J.	1972-06-01	United States	North Carolina	Beaufort County										42246	Cenozoic:Neogene:Mio-Pliocene	Chesapeake Group:Yorktown Fm	Appendicular element, left metatarsal-3.	1		2017-04-27 16:45:00	http://n2t.net/ark:/65665/33b26e037-bd1c-43bd-ad7c-b08bddc3df09
PAL 181521	Mammalia Marine	Animalia	Chordata	Mammalia	Carnivora	Phocidae	seal	Callophoca obscura Van Beneden	Ray				Harmatuk, P. J.	1972-06-01	United States	North Carolina	Beaufort County										42246	Cenozoic:Neogene:Mio-Pliocene	Chesapeake Group:Yorktown Fm	Appendicular element, proximal left metatarsal-2	1		2017-04-27 16:45:00	http://n2t.net/ark:/65665/32bb9f284-aea7-4ad2-8ed9-1c0fc1fc9c6b
PAL 181522	Mammalia Marine	Animalia	Chordata	Mammalia	Carnivora	Phocidae	seal	Callophoca obscura Van Beneden	Ray				Harmatuk, P. J.	1972-06-01	United States	North Carolina	Beaufort County										42246	Cenozoic:Neogene:Mio-Pliocene	Chesapeake Group:Yorktown Fm	Appendicular element, left proximal metatarsal-5.	1		2017-04-27 16:45:00	http://n2t.net/ark:/65665/3da10d891-fd86-4f48-93cc-6f2d58f14894
PAL 181523	Mammalia Marine	Animalia	Chordata	Mammalia	Carnivora	Phocidae	seal	Callophoca obscura Van Beneden	Ray				Harmatuk, P. J.	1972-06-01	United States	North Carolina	Beaufort County										42246	Cenozoic:Neogene:Mio-Pliocene	Chesapeake Group:Yorktown Fm	Appendicular element, left metatarsal-4-missing distal epiphysis.	1		2017-04-27 16:45:00	http://n2t.net/ark:/65665/3b0b47700-9df4-4b98-897e-78aaa22fba3d
PAL 181524	Mammalia Marine	Animalia	Chordata	Mammalia	Carnivora	Phocidae	seal	Callophoca obscura Van Beneden	Ray				Harmatuk, P. J.	1972-06-01	United States	North Carolina	Beaufort County										42246	Cenozoic:Neogene:Mio-Pliocene	Chesapeake Group:Yorktown Fm	Appendicular element, right metatarsal-5-missing distal epiphysis.	1		2017-04-27 16:45:00	http://n2t.net/ark:/65665/34b008a20-b39e-4953-b3df-d418b28001fe
PAL 181525	Mammalia Marine	Animalia	Chordata	Mammalia	Carnivora	Phocidae	seal	Callophoca obscura Van Beneden	Ray				Harmatuk, P. J.	1972-06-01	United States	North Carolina	Beaufort County										42246	Cenozoic:Neogene:Mio-Pliocene	Chesapeake Group:Yorktown Fm	Appendicular element, phalange-(1).	1		2017-04-27 16:45:00	http://n2t.net/ark:/65665/3793bfea6-b153-4412-90df-e6a937582771
PAL 181526	Mammalia Marine	Animalia	Chordata	Mammalia	Carnivora	Phocidae	seal	Callophoca obscura Van Beneden	Ray				Harmatuk, P. J.	1972-06-01	United States	North Carolina	Beaufort County										42246	Cenozoic:Neogene:Mio-Pliocene	Chesapeake Group:Yorktown Fm	Appendicular element, phalange-(1).	1		2017-04-27 16:45:00	http://n2t.net/ark:/65665/3accdc097-25a6-4c1e-aad7-3c31328337d7
PAL 181527	Mammalia Marine	Animalia	Chordata	Mammalia	Carnivora	Phocidae	seal	Callophoca obscura Van Beneden	Ray				Harmatuk, P. J.	1972-06-01	United States	North Carolina	Beaufort County										42246	Cenozoic:Neogene:Mio-Pliocene	Chesapeake Group:Yorktown Fm	Appendicular element, left phalange.	1		2017-04-27 16:45:00	http://n2t.net/ark:/65665/3b142b2f0-bba7-4733-8eed-c4bbee5c8ca4
PAL 181533	Mammalia Marine	Animalia	Chordata	Mammalia	Carnivora	Phocidae	seal	Callophoca obscura Van Beneden	Ray				Harmatuk, P. J.		United States	North Carolina	Beaufort County										42246	Cenozoic:Neogene:Mio-Pliocene	Chesapeake Group:Yorktown Fm	Appendicular element, proximal phalange missing epiphysis.	1		2017-04-27 16:45:00	http://n2t.net/ark:/65665/38416e243-d19b-451a-97a2-f4bfc8095568
PAL 181534	Mammalia Marine	Animalia	Chordata	Mammalia	Carnivora	Phocidae	seal	Callophoca obscura Van Beneden	Ray				Harmatuk, P. J.		United States	North Carolina	Beaufort County										42246	Cenozoic:Neogene:Mio-Pliocene	Chesapeake Group:Yorktown Fm	Appendicular element, right metatarsal-5.	1		2017-04-27 16:45:00	http://n2t.net/ark:/65665/3e612a143-729e-4ff1-a5a1-3cb35dfe1b34
PAL 181535	Mammalia Marine	Animalia	Chordata	Mammalia	Carnivora	Phocidae	seal	Callophoca obscura Van Beneden	Ray				Harmatuk, P. J.		United States	North Carolina	Beaufort County										42246	Cenozoic:Neogene:Mio-Pliocene	Chesapeake Group:Yorktown Fm	Appendicular element, left metacarpal-3.	1		2017-04-27 16:45:00	http://n2t.net/ark:/65665/3e4509a42-b379-427c-a20a-f8024e5d4d50
PAL 181536	Mammalia Marine	Animalia	Chordata	Mammalia	Carnivora	Phocidae	seal	Callophoca obscura Van Beneden	Ray				Harmatuk, P. J.		United States	North Carolina	Beaufort County										42246	Cenozoic:Neogene:Mio-Pliocene	Chesapeake Group:Yorktown Fm	Skull element, right lower jaw, T.	1		2017-04-27 16:45:00	http://n2t.net/ark:/65665/3a998d367-201e-40e6-8c01-0f85fbbd502d
PAL 181537	Mammalia Marine	Animalia	Chordata	Mammalia	Carnivora	Phocidae	seal	Callophoca obscura Van Beneden	Ray				Harmatuk, P. J.		United States	North Carolina	Pamlico County											Cenozoic:Neogene:Mio-Pliocene	Chesapeake Group:Yorktown Fm ?	Skull element, T.	1		2017-04-27 16:45:00	http://n2t.net/ark:/65665/30a2a234b-02b5-46c5-ba68-42a6e80a44d5
PAL 181538	Mammalia Marine	Animalia	Chordata	Mammalia	Carnivora	Phocidae	seal	Callophoca obscura Van Beneden	Ray				Harmatuk, P. J.		United States	North Carolina	Pamlico County											Cenozoic:Neogene:Mio-Pliocene	Chesapeake Group:Yorktown Fm ?	Appendicular element, right metatarsal-1.	1		2017-04-27 16:45:00	http://n2t.net/ark:/65665/3baec129a-5e26-4118-8330-e73d12edb14b
PAL 181539	Mammalia Marine	Animalia	Chordata	Mammalia	Carnivora	Phocidae	seal	Callophoca obscura Van Beneden	Ray				Harmatuk, P. J.		United States	North Carolina	Pamlico County											Cenozoic:Neogene:Mio-Pliocene	Chesapeake Group:Yorktown Fm ?	Appendicular element, right juvenile humerus.	1		2017-04-27 16:45:00	http://n2t.net/ark:/65665/39ce007e5-15d9-4368-a247-dbe786e3c118
PAL 181543	Mammalia Marine	Animalia	Chordata	Mammalia	Carnivora	Phocidae	seal	Callophoca obscura Van Beneden	Ray				Harmatuk, P. J.		United States	North Carolina	Craven County											Cenozoic:Neogene:Mio-Pliocene	Chesapeake Group:Yorktown Fm ?	Skull element, partial right lower jaw, missing tooth (teeth).	1		2017-04-27 16:45:00	http://n2t.net/ark:/65665/36427235e-bdc9-400d-b79d-56f0ba8a45d8
PAL 181544	Mammalia Marine	Animalia	Chordata	Mammalia	Carnivora	Phocidae	seal	Callophoca obscura Van Beneden	Ray				Harmatuk, P. J.		United States	North Carolina	Craven County											Cenozoic:Neogene:Mio-Pliocene	Chesapeake Group:Yorktown Fm ?	Appendicular element, distal right humerus .	1		2017-04-27 16:45:00	http://n2t.net/ark:/65665/339381bd2-b2b3-4e93-b38d-370b2454b083
PAL 181545	Mammalia Marine	Animalia	Chordata	Mammalia	Carnivora	Phocidae	seal	Callophoca obscura Van Beneden	Ray				Harmatuk, P. J.		United States	North Carolina	Craven County											Cenozoic:Neogene:Mio-Pliocene	Chesapeake Group:Yorktown Fm ?	Appendicular element, left metatarsal-2	1		2017-04-27 16:45:00	http://n2t.net/ark:/65665/3614e1163-ae5e-4984-b2f8-56c298a1fedc
PAL 181546	Mammalia Marine	Animalia	Chordata	Mammalia	Carnivora	Phocidae	seal	Callophoca obscura Van Beneden	Ray				Harmatuk, P. J.		United States	North Carolina	Craven County											Cenozoic:Neogene:Mio-Pliocene	Chesapeake Group:Yorktown Fm ?	Appendicular element, right metatarsal-4	1		2017-04-27 16:45:00	http://n2t.net/ark:/65665/37a9ede58-89c8-4af3-928f-edfaaaea61b7
PAL 181547	Mammalia Marine	Animalia	Chordata	Mammalia	Carnivora	Phocidae	seal	Callophoca obscura Van Beneden	Ray				Harmatuk, P. J.		United States	North Carolina	Craven County											Cenozoic:Neogene:Mio-Pliocene	Chesapeake Group:Yorktown Fm ?	Appendicular element, left metatarsal-1.	1		2017-04-27 16:45:00	http://n2t.net/ark:/65665/334fe9430-1c58-43e7-82b2-6a46be1bdd56
PAL 181548	Mammalia Marine	Animalia	Chordata	Mammalia	Carnivora	Phocidae	seal	Callophoca obscura Van Beneden	Ray				Harmatuk, P. J.		United States	North Carolina	Craven County											Cenozoic:Neogene:Mio-Pliocene	Chesapeake Group:Yorktown Fm ?	Appendicular element, left metatarsal-5.	1		2017-04-27 16:45:00	http://n2t.net/ark:/65665/3c5221590-3b79-469b-a442-98b39241943e
PAL 181549	Mammalia Marine	Animalia	Chordata	Mammalia	Carnivora	Phocidae	seal	Callophoca obscura Van Beneden	Ray				Harmatuk, P. J.		United States	North Carolina	Craven County											Cenozoic:Neogene:Mio-Pliocene	Chesapeake Group:Yorktown Fm ?	Appendicular element, distal phalange.	1		2017-04-27 16:45:00	http://n2t.net/ark:/65665/35aeb39c0-7e58-4e9e-a5ba-57ed705b8337
PAL 181578	Mammalia Marine	Animalia	Chordata	Mammalia	Carnivora	Phocidae	seal	Callophoca obscura Van Beneden	Ray				Ray; Pearce; Zug, G. R.	1972-07-01	United States	North Carolina	Beaufort County										42246	Cenozoic:Neogene:Mio-Pliocene	Chesapeake Group:Yorktown Fm	Appendicular element, right astragalus, partial.	1		2017-04-27 16:02:00	http://n2t.net/ark:/65665/38f2f64b7-91cb-4d0d-b2bd-05ffce658ce1
PAL 181579	Mammalia Marine	Animalia	Chordata	Mammalia	Carnivora	Phocidae	seal	Callophoca obscura Van Beneden	Ray				Ray; Pearce; Zug, G. R.	1972-07-01	United States	North Carolina	Beaufort County										42246	Cenozoic:Neogene:Mio-Pliocene	Chesapeake Group:Yorktown Fm	Appendicular element, left metacarpal-1.	1		2017-04-27 16:02:00	http://n2t.net/ark:/65665/37788c525-5d66-4a64-b634-6cd399aa6785
PAL 181580	Mammalia Marine	Animalia	Chordata	Mammalia	Carnivora	Phocidae	seal	Callophoca obscura Van Beneden	Ray				Ray; Pearce; Zug, G. R.	1972-07-01	United States	North Carolina	Beaufort County										42246	Cenozoic:Neogene:Mio-Pliocene	Chesapeake Group:Yorktown Fm	Appendicular element, left metacarpal-1.	1		2017-04-27 16:02:00	http://n2t.net/ark:/65665/3feaa3d64-2523-4e68-8f1f-c0a8d0bc4c90
PAL 181581	Mammalia Marine	Animalia	Chordata	Mammalia	Carnivora	Phocidae	seal	Callophoca obscura Van Beneden	Ray				Ray; Pearce; Zug, G. R.	1972-07-01	United States	North Carolina	Beaufort County										42246	Cenozoic:Neogene:Mio-Pliocene	Chesapeake Group:Yorktown Fm	Appendicular element, distal left humerus .	1		2017-04-27 16:02:00	http://n2t.net/ark:/65665/34cfc292b-a59f-4214-ba1f-0f13d443d432
PAL 181582	Mammalia Marine	Animalia	Chordata	Mammalia	Carnivora	Phocidae	seal	Callophoca obscura Van Beneden	Ray				Ray; Pearce; Zug, G. R.	1972-07-01	United States	North Carolina	Beaufort County										42246	Cenozoic:Neogene:Mio-Pliocene	Chesapeake Group:Yorktown Fm	Skull element, left anterior maxilla, missing tooth (teeth).	1		2017-04-27 16:02:00	http://n2t.net/ark:/65665/3f48d9785-8cbe-4043-bf83-fa8c618db553
PAL 181583	Mammalia Marine	Animalia	Chordata	Mammalia	Carnivora	Phocidae	seal	Callophoca obscura Van Beneden	Ray				Ray; Pearce; Zug, G. R.		United States	North Carolina	Beaufort County										42246	Cenozoic:Neogene:Mio-Pliocene	Chesapeake Group:Yorktown Fm	Appendicular element, partial right humerus.	1		2017-04-27 16:02:00	http://n2t.net/ark:/65665/3354ca981-0936-4b30-902f-c72c642cadd4
PAL 181584	Mammalia Marine	Animalia	Chordata	Mammalia	Carnivora	Phocidae	seal	Callophoca obscura Van Beneden	Ray				Ray; Pearce; Zug, G. R.	1972-07-01	United States	North Carolina	Beaufort County										42246	Cenozoic:Neogene:Mio-Pliocene	Chesapeake Group:Yorktown Fm	Skull element, partial right lower jaw, T.	1		2017-04-27 16:02:00	http://n2t.net/ark:/65665/35c639d64-a587-4b56-8761-184b53751e3d
PAL 181585	Mammalia Marine	Animalia	Chordata	Mammalia	Carnivora	Phocidae	seal	Callophoca obscura Van Beneden	Ray				Ray; Pearce; Zug, G. R.	1972-07-01	United States	North Carolina	Beaufort County										42246	Cenozoic:Neogene:Mio-Pliocene	Chesapeake Group:Yorktown Fm	Appendicular element, right metacarpal-5.	1		2017-04-27 16:02:00	http://n2t.net/ark:/65665/39b6343ad-c439-4460-ac8c-61cc0eba0306
PAL 181586	Mammalia Marine	Animalia	Chordata	Mammalia	Carnivora	Phocidae	seal	Callophoca obscura Van Beneden	Ray				Ray; Pearce; Zug, G. R.	1972-07-01	United States	North Carolina	Beaufort County										42246	Cenozoic:Neogene:Mio-Pliocene	Chesapeake Group:Yorktown Fm	Appendicular element, right proximal metatarsal-3.	1		2017-04-27 16:02:00	http://n2t.net/ark:/65665/38da8aa6d-9eb0-49ae-986e-954a4717a831
PAL 181587	Mammalia Marine	Animalia	Chordata	Mammalia	Carnivora	Phocidae	seal	Callophoca obscura Van Beneden	Ray				Ray; Pearce; Zug, G. R.	1972-07-01	United States	North Carolina	Beaufort County										42246	Cenozoic:Neogene:Mio-Pliocene	Chesapeake Group:Yorktown Fm	Appendicular element, distal right radius.	1		2017-04-27 16:02:00	http://n2t.net/ark:/65665/33e43eaac-1258-4709-9f3d-7b8be28f2aed
PAL 181588	Mammalia Marine	Animalia	Chordata	Mammalia	Carnivora	Phocidae	seal	Callophoca obscura Van Beneden	Ray				Ray; Pearce; Zug, G. R.	1972-07-01	United States	North Carolina	Beaufort County										42246	Cenozoic:Neogene:Mio-Pliocene	Chesapeake Group:Yorktown Fm	Skull element, partial right lower jaw, missing tooth (teeth).	1		2017-04-27 16:02:00	http://n2t.net/ark:/65665/31de6745d-6acc-485d-87c8-5e36df075002
PAL 181589	Mammalia Marine	Animalia	Chordata	Mammalia	Carnivora	Phocidae	seal	Callophoca obscura Van Beneden	Ray				Ray; Pearce; Zug, G. R.	1972-07-01	United States	North Carolina	Beaufort County										42246	Cenozoic:Neogene:Mio-Pliocene	Chesapeake Group:Yorktown Fm	Skull element, edentulous partial right lower jaw	1		2017-04-27 16:02:00	http://n2t.net/ark:/65665/3400ed696-51cf-42f3-accd-35bdde8899b5
PAL 181590	Mammalia Marine	Animalia	Chordata	Mammalia	Carnivora	Phocidae	seal	Callophoca obscura Van Beneden	Ray				Ray; Pearce; Zug, G. R.	1972-07-01	United States	North Carolina	Beaufort County										42246	Cenozoic:Neogene:Mio-Pliocene	Chesapeake Group:Yorktown Fm	Appendicular element, left proximal ulna.	1		2017-04-27 16:02:00	http://n2t.net/ark:/65665/3147a9d02-800b-4ac3-b853-ce22a11065f8
PAL 181591	Mammalia Marine	Animalia	Chordata	Mammalia	Carnivora	Phocidae	seal	Callophoca obscura Van Beneden	Ray				Ray; Pearce; Zug, G. R.	1972-07-01	United States	North Carolina	Beaufort County										42246	Cenozoic:Neogene:Mio-Pliocene	Chesapeake Group:Yorktown Fm	Appendicular element, left metatarsal-3.	1		2017-04-27 16:02:00	http://n2t.net/ark:/65665/3009d9f62-9743-4e29-abb8-263c129a73d8
PAL 181592	Mammalia Marine	Animalia	Chordata	Mammalia	Carnivora	Phocidae	seal	Callophoca obscura Van Beneden	Ray				Ray; Pearce; Zug, G. R.	1972-07-01	United States	North Carolina	Beaufort County										42246	Cenozoic:Neogene:Mio-Pliocene	Chesapeake Group:Yorktown Fm	Appendicular element, phalange-(1).	1		2017-04-27 16:02:00	http://n2t.net/ark:/65665/39a6cdb95-342c-492a-b771-1b4cf4d0d5c0
PAL 181593	Mammalia Marine	Animalia	Chordata	Mammalia	Carnivora	Phocidae	seal	Callophoca obscura Van Beneden	Ray				Ray; Pearce; Zug, G. R.	1972-07-01	United States	North Carolina	Beaufort County										42246	Cenozoic:Neogene:Mio-Pliocene	Chesapeake Group:Yorktown Fm	Appendicular element, phalange-(1)	1		2017-04-27 16:02:00	http://n2t.net/ark:/65665/3ce8894cd-1739-4928-ab61-01f5452e02e7
PAL 181594	Mammalia Marine	Animalia	Chordata	Mammalia	Carnivora	Phocidae	seal	Callophoca obscura Van Beneden	Ray				Ray; Pearce; Zug, G. R.	1972-07-01	United States	North Carolina	Beaufort County										42246	Cenozoic:Neogene:Mio-Pliocene	Chesapeake Group:Yorktown Fm	Appendicular element, phalange-(1)	1		2017-04-27 16:02:00	http://n2t.net/ark:/65665/3ca3d010a-a82a-4b78-b8d9-0938ecd8cf93
PAL 181595	Mammalia Marine	Animalia	Chordata	Mammalia	Carnivora	Phocidae	seal	Callophoca obscura Van Beneden	Ray				Ray; Pearce; Zug, G. R.	1972-07-01	United States	North Carolina	Beaufort County										42246	Cenozoic:Neogene:Mio-Pliocene	Chesapeake Group:Yorktown Fm	Appendicular element, left distal fibula.	1		2017-04-27 16:02:00	http://n2t.net/ark:/65665/305179840-414e-4da3-b2ed-abda7117f917
PAL 181596	Mammalia Marine	Animalia	Chordata	Mammalia	Carnivora	Phocidae	seal	Callophoca obscura Van Beneden	Ray				Ray; Pearce; Zug, G. R.	1972-07-01	United States	North Carolina	Beaufort County										42246	Cenozoic:Neogene:Mio-Pliocene	Chesapeake Group:Yorktown Fm	Appendicular element, left cuboid.	1		2017-04-27 16:02:00	http://n2t.net/ark:/65665/3f6debb38-3f35-420c-8930-3e94c47e346e
PAL 181597	Mammalia Marine	Animalia	Chordata	Mammalia	Carnivora	Phocidae	seal	Callophoca obscura Van Beneden	Ray				Ray; Pearce; Zug, G. R.	1972-07-01	United States	North Carolina	Beaufort County										42246	Cenozoic:Neogene:Mio-Pliocene	Chesapeake Group:Yorktown Fm	Appendicular element, right femur missing epiphysis	1		2017-04-27 16:02:00	http://n2t.net/ark:/65665/333563a8c-1b34-41eb-aa2b-09b88d32aa6b
PAL 181598	Mammalia Marine	Animalia	Chordata	Mammalia	Carnivora	Phocidae	seal	Callophoca obscura Van Beneden	Ray				Ray; Pearce; Zug, G. R.	1972-07-01	United States	North Carolina	Beaufort County										42246	Cenozoic:Neogene:Mio-Pliocene	Chesapeake Group:Yorktown Fm	Appendicular element, distal partial left femur epiphysis	1		2017-04-27 16:02:00	http://n2t.net/ark:/65665/3493c1263-60f7-4f94-b785-b43d096568d7
PAL 181599	Mammalia Marine	Animalia	Chordata	Mammalia	Carnivora	Phocidae	seal	Callophoca obscura Van Beneden	Ray				Ray; Pearce; Zug, G. R.	1972-07-01	United States	North Carolina	Beaufort County										42246	Cenozoic:Neogene:Mio-Pliocene	Chesapeake Group:Yorktown Fm	Axial element, caudal-(1).	1		2017-04-27 16:02:00	http://n2t.net/ark:/65665/3d0a16111-521d-42be-97e9-5c1ab793d9f0
PAL 181600	Mammalia Marine	Animalia	Chordata	Mammalia	Carnivora	Phocidae	seal	Callophoca obscura Van Beneden	Ray				Harmatuk, P. J.	1972-07-01	United States	North Carolina	Beaufort County										42246	Cenozoic:Neogene:Mio-Pliocene	Chesapeake Group:Yorktown Fm	Appendicular element, left femur missing epiphysis	1		2017-04-27 16:45:00	http://n2t.net/ark:/65665/339d3267e-0db4-4a3b-be5e-33e651095bf7
PAL 181601	Mammalia Marine	Animalia	Chordata	Mammalia	Carnivora	Phocidae	seal	Callophoca obscura Van Beneden	Ray				Harmatuk, P. J.	1972-07-01	United States	North Carolina	Beaufort County										42246	Cenozoic:Neogene:Mio-Pliocene	Chesapeake Group:Yorktown Fm	Skull elements, squamosal, tympanic bulla	1		2017-04-27 16:45:00	http://n2t.net/ark:/65665/350b4781d-5a43-4169-95b8-05f5998dc6fd
PAL 181602	Mammalia Marine	Animalia	Chordata	Mammalia	Carnivora	Phocidae	seal	Callophoca obscura Van Beneden	Ray				Harmatuk, P. J.	1972-07-01	United States	North Carolina	Beaufort County										42246	Cenozoic:Neogene:Mio-Pliocene	Chesapeake Group:Yorktown Fm	Appendicular element, left femur missing epiphysis	1		2017-04-27 16:45:00	http://n2t.net/ark:/65665/396a12cf6-7e82-4327-a826-de06f655221c
PAL 181603	Mammalia Marine	Animalia	Chordata	Mammalia	Carnivora	Phocidae	seal	Callophoca obscura Van Beneden	Ray				Harmatuk, P. J.	1972-07-01	United States	North Carolina	Beaufort County										42246	Cenozoic:Neogene:Mio-Pliocene	Chesapeake Group:Yorktown Fm	Appendicular element, right proximal tibia.	1		2017-04-27 16:45:00	http://n2t.net/ark:/65665/3899ec5e3-ca21-4d9b-a62b-4c7d1e9105eb
PAL 181604	Mammalia Marine	Animalia	Chordata	Mammalia	Carnivora	Phocidae	seal	Callophoca obscura Van Beneden	Ray				Harmatuk, P. J.	1972-07-01	United States	North Carolina	Beaufort County										42246	Cenozoic:Neogene:Mio-Pliocene	Chesapeake Group:Yorktown Fm	Skull element, partial right lower jaw, missing tooth (teeth).	1		2017-04-27 16:45:00	http://n2t.net/ark:/65665/3442e8bdc-c25f-423e-98da-dd8e82e0d4fa
PAL 181605	Mammalia Marine	Animalia	Chordata	Mammalia	Carnivora	Phocidae	seal	Callophoca obscura Van Beneden	Ray				Harmatuk, P. J.	1972-07-01	United States	North Carolina	Beaufort County										42246	Cenozoic:Neogene:Mio-Pliocene	Chesapeake Group:Yorktown Fm	Axial element, axis.	1		2017-04-27 16:45:00	http://n2t.net/ark:/65665/3c6ca5ad8-bf5b-4ebe-b1f5-0d3c8e26357a
PAL 181606	Mammalia Marine	Animalia	Chordata	Mammalia	Carnivora	Phocidae	seal	Callophoca obscura Van Beneden	Ray				Harmatuk, P. J.	1972-07-01	United States	North Carolina	Beaufort County										42246	Cenozoic:Neogene:Mio-Pliocene	Chesapeake Group:Yorktown Fm	Appendicular element, partial right scapula.	1		2017-04-27 16:45:00	http://n2t.net/ark:/65665/3cd9254a8-b578-4e01-9742-c078b8d4c90e
PAL 181607	Mammalia Marine	Animalia	Chordata	Mammalia	Carnivora	Phocidae	seal	Callophoca obscura Van Beneden	Ray				Harmatuk, P. J.	1972-07-01	United States	North Carolina	Beaufort County										42246	Cenozoic:Neogene:Mio-Pliocene	Chesapeake Group:Yorktown Fm	Appendicular element, proximal right humerus .	1		2017-04-27 16:45:00	http://n2t.net/ark:/65665/32744acea-dff3-4564-9e62-54e489b867b7
PAL 181608	Mammalia Marine	Animalia	Chordata	Mammalia	Carnivora	Phocidae	seal	Callophoca obscura Van Beneden	Ray				Harmatuk, P. J.	1972-07-01	United States	North Carolina	Beaufort County										42246	Cenozoic:Neogene:Mio-Pliocene	Chesapeake Group:Yorktown Fm	Appendicular element, right metacarpal-1.	1		2017-04-27 16:45:00	http://n2t.net/ark:/65665/3064434ed-9f92-4f10-972a-fb31e10efdd8
PAL 181609	Mammalia Marine	Animalia	Chordata	Mammalia	Carnivora	Phocidae	seal	Callophoca obscura Van Beneden	Ray				Harmatuk, P. J.	1972-07-01	United States	North Carolina	Beaufort County										42246	Cenozoic:Neogene:Mio-Pliocene	Chesapeake Group:Yorktown Fm	Appendicular element, right partial calcaneum.	1		2017-04-27 16:45:00	http://n2t.net/ark:/65665/35847f417-9c6c-4f32-b4f5-3a152d2d2d3c
PAL 181610	Mammalia Marine	Animalia	Chordata	Mammalia	Carnivora	Phocidae	seal	Callophoca obscura Van Beneden	Ray				Harmatuk, P. J.	1972-07-01	United States	North Carolina	Beaufort County										42246	Cenozoic:Neogene:Mio-Pliocene	Chesapeake Group:Yorktown Fm	Appendicular element, right astragalus.	1		2017-04-27 16:45:00	http://n2t.net/ark:/65665/3c8d97380-ccac-4f7b-8e2c-39b3b3e0ec53
PAL 181611	Mammalia Marine	Animalia	Chordata	Mammalia	Carnivora	Phocidae	seal	Callophoca obscura Van Beneden	Ray				Harmatuk, P. J.	1972-07-01	United States	North Carolina	Beaufort County										42246	Cenozoic:Neogene:Mio-Pliocene	Chesapeake Group:Yorktown Fm	Appendicular element, proximal left metatarsal-1	1		2017-04-27 16:45:00	http://n2t.net/ark:/65665/3ff8507b7-52dd-4ecf-8741-e7e76d89f4c5
PAL 181612	Mammalia Marine	Animalia	Chordata	Mammalia	Carnivora	Phocidae	seal	Callophoca obscura Van Beneden	Ray				Harmatuk, P. J.	1972-07-01	United States	North Carolina	Beaufort County										42246	Cenozoic:Neogene:Mio-Pliocene	Chesapeake Group:Yorktown Fm	Appendicular element, partial right ischium.	1		2017-04-27 16:45:00	http://n2t.net/ark:/65665/3c3205115-5ffb-4fc7-9b1d-2bd0326e5bf6
PAL 181613	Mammalia Marine	Animalia	Chordata	Mammalia	Carnivora	Phocidae	seal	Callophoca obscura Van Beneden	Ray				Harmatuk, P. J.	1972-07-01	United States	North Carolina	Beaufort County										42246	Cenozoic:Neogene:Mio-Pliocene	Chesapeake Group:Yorktown Fm	Appendicular element, left proximal metatarsal-5.	1		2017-04-27 16:45:00	http://n2t.net/ark:/65665/328b41b1e-13d8-4038-b09d-672011c01583
PAL 181614	Mammalia Marine	Animalia	Chordata	Mammalia	Carnivora	Phocidae	seal	Callophoca obscura Van Beneden	Ray				Harmatuk, P. J.	1972-07-01	United States	North Carolina	Beaufort County										42246	Cenozoic:Neogene:Mio-Pliocene	Chesapeake Group:Yorktown Fm	Appendicular element, left proximal metatarsal-5.	1		2017-04-27 16:45:00	http://n2t.net/ark:/65665/3f54c3ca2-73f3-4a06-bd4a-01f296ca9fc7
PAL 181615	Mammalia Marine	Animalia	Chordata	Mammalia	Carnivora	Phocidae	seal	Callophoca obscura Van Beneden	Ray				Harmatuk, P. J.	1972-07-01	United States	North Carolina	Beaufort County										42246	Cenozoic:Neogene:Mio-Pliocene	Chesapeake Group:Yorktown Fm	Appendicular element, phalange-(1).	1		2017-04-27 16:45:00	http://n2t.net/ark:/65665/323e71d20-7f36-4f76-bc1c-5862b39feb84
PAL 181616	Mammalia Marine	Animalia	Chordata	Mammalia	Carnivora	Phocidae	seal	Callophoca obscura Van Beneden	Ray				Harmatuk, P. J.	1972-07-01	United States	North Carolina	Beaufort County										42246	Cenozoic:Neogene:Mio-Pliocene	Chesapeake Group:Yorktown Fm	Appendicular element, phalange-(1).	1		2017-04-27 16:45:00	http://n2t.net/ark:/65665/3232f8dbe-9349-48d4-bc81-8c7106875338
PAL 181625	Mammalia Marine	Animalia	Chordata	Mammalia	Carnivora	Phocidae	seal	Callophoca obscura Van Beneden	Ray				Bennett, T.		United States	North Carolina	Pamlico County											Cenozoic:Neogene:Mio-Pliocene	Chesapeake Group:Yorktown Fm ?	Appendicular element, proximal right femur epiphysis missing	1		2017-04-27 16:45:00	http://n2t.net/ark:/65665/3a096dc68-0519-4da5-81fd-ae8fc0989e05
PAL 181628	Mammalia Marine	Animalia	Chordata	Mammalia	Carnivora	Phocidae	seal	Callophoca obscura Van Beneden	Ray				Ray; Pearce; Zug, G. R.	1972-07-01	United States	North Carolina	Beaufort County										42246	Cenozoic:Neogene:Mio-Pliocene	Chesapeake Group:Yorktown Fm	Appendicular element, 1L-R.	1		2017-04-27 16:02:00	http://n2t.net/ark:/65665/3e419e2b1-d04b-4194-baa1-637b15992ae5
PAL 181629	Mammalia Marine	Animalia	Chordata	Mammalia	Carnivora	Phocidae	seal	Callophoca obscura Van Beneden	Ray				Ray; Pearce; Zug, G. R.	1972-07-01	United States	North Carolina	Beaufort County										42246	Cenozoic:Neogene:Mio-Pliocene	Chesapeake Group:Yorktown Fm	Axial element, partial axis.	1		2017-04-27 16:02:00	http://n2t.net/ark:/65665/3143df936-3e3c-4171-a98d-e4f025b12eef
PAL 181630	Mammalia Marine	Animalia	Chordata	Mammalia	Carnivora	Phocidae	seal	Callophoca obscura Van Beneden	Ray				Ray; Pearce; Zug, G. R.	1972-07-01	United States	North Carolina	Beaufort County										42246	Cenozoic:Neogene:Mio-Pliocene	Chesapeake Group:Yorktown Fm	Appendicular element, phalange-(1).	1		2017-04-27 16:02:00	http://n2t.net/ark:/65665/3c8f3a51f-4002-460c-a482-dc58946f402e
PAL 181631	Mammalia Marine	Animalia	Chordata	Mammalia	Carnivora	Phocidae	seal	Callophoca obscura Van Beneden	Ray				Ray; Pearce; Zug, G. R.	1972-07-01	United States	North Carolina	Beaufort County										42246	Cenozoic:Neogene:Mio-Pliocene	Chesapeake Group:Yorktown Fm	Appendicular element, left distal tibia.	1		2017-04-27 16:02:00	http://n2t.net/ark:/65665/369bf7988-a8e7-435c-9142-ea086030cc13
PAL 181649	Mammalia Marine	Animalia	Chordata	Mammalia	Carnivora	Phocidae	seal	Callophoca obscura Van Beneden	Ray				Harmatuk, P. J.	1972	United States	North Carolina	Beaufort County										42246	Cenozoic:Neogene:Mio-Pliocene	Chesapeake Group:Yorktown Fm	Appendicular element, right femur.	1		2017-04-27 16:45:00	http://n2t.net/ark:/65665/3b660a2a2-37d7-48dd-ba0f-a38950c83899
PAL 181650	Mammalia Marine	Animalia	Chordata	Mammalia	Carnivora	Phocidae	seal	Callophoca obscura Van Beneden	Ray				Harmatuk, P. J.	1972	United States	North Carolina	Beaufort County										42246	Cenozoic:Neogene:Mio-Pliocene	Chesapeake Group:Yorktown Fm	Appendicular element, proximal left radius.	1		2017-04-27 16:45:00	http://n2t.net/ark:/65665/315fd76e0-8030-434b-92fa-354c70e2d222
PAL 181651	Mammalia Marine	Animalia	Chordata	Mammalia	Carnivora	Phocidae	seal	Callophoca obscura Van Beneden	Ray				Harmatuk, P. J.	1972	United States	North Carolina	Beaufort County										42246	Cenozoic:Neogene:Mio-Pliocene	Chesapeake Group:Yorktown Fm	Appendicular element, left distal metatarsal-4-missing epipysis.	1		2017-04-27 16:45:00	http://n2t.net/ark:/65665/381a18f48-86a3-4eb8-b9ff-c95e0d2718e4
PAL 181652	Mammalia Marine	Animalia	Chordata	Mammalia	Carnivora	Phocidae	seal	Callophoca obscura Van Beneden	Ray				Harmatuk, P. J.	1972	United States	North Carolina	Beaufort County										42246	Cenozoic:Neogene:Mio-Pliocene	Chesapeake Group:Yorktown Fm	Appendicular element, right metacarpal-1.	1		2017-04-27 16:45:00	http://n2t.net/ark:/65665/3aabe6a7a-c0a8-4b72-a400-cf34c286754a
PAL 181660	Mammalia Marine	Animalia	Chordata	Mammalia	Carnivora	Phocidae	seal	Callophoca obscura Van Beneden	Ray					1972-08-01	United States	North Carolina	Beaufort County										42246	Cenozoic:Neogene:Mio-Pliocene	Chesapeake Group:Yorktown Fm	Appendicular element, distal right humerus	1		2018-01-04 19:28:00	http://n2t.net/ark:/65665/376cbdcd3-7663-4e1d-8630-c1227a6049f4
PAL 181661	Mammalia Marine	Animalia	Chordata	Mammalia	Carnivora	Phocidae	seal	Callophoca obscura Van Beneden	Ray				McLellan, J. H.	1972-08-01	United States	North Carolina	Beaufort County										42246	Cenozoic:Neogene:Mio-Pliocene	Chesapeake Group:Yorktown Fm	Appendicular element, phalange	1		2018-01-04 19:28:00	http://n2t.net/ark:/65665/3f76af344-ee36-433e-865e-48303b1bdd14
PAL 181662	Mammalia Marine	Animalia	Chordata	Mammalia	Carnivora	Phocidae	seal	Callophoca obscura Van Beneden	Ray					1972-08-01	United States	North Carolina	Beaufort County										42246	Cenozoic:Neogene:Mio-Pliocene	Chesapeake Group:Yorktown Fm	Appendicular element, distal right humerus	1		2018-01-04 19:28:00	http://n2t.net/ark:/65665/386dd69ec-dcb7-4bca-96fd-8a39b04036d9
PAL 181663	Mammalia Marine	Animalia	Chordata	Mammalia	Carnivora	Phocidae	seal	Callophoca obscura Van Beneden	Ray				McLellan, J. H.	1972-08-01	United States	North Carolina	Beaufort County										42246	Cenozoic:Neogene:Mio-Pliocene	Chesapeake Group:Yorktown Fm	Appendicular element, right ilium	1		2018-01-04 19:28:00	http://n2t.net/ark:/65665/39b9a69f8-4e74-4020-a288-9a5fa8d0ae7d
PAL 181664	Mammalia Marine	Animalia	Chordata	Mammalia	Carnivora	Phocidae	seal	Callophoca obscura Van Beneden	Ray					1972-08-01	United States	North Carolina	Beaufort County										42246	Cenozoic:Neogene:Mio-Pliocene	Chesapeake Group:Yorktown Fm	Appendicular element, left astragalus	1		2018-01-04 19:28:00	http://n2t.net/ark:/65665/30d1b64e4-0a87-4f5d-9bea-bd33998a75dc
PAL 181665	Mammalia Marine	Animalia	Chordata	Mammalia	Carnivora	Phocidae	seal	Callophoca obscura Van Beneden	Ray				Harmatuk, P. J.	1972-08-01	United States	North Carolina	Beaufort County										42246	Cenozoic:Neogene:Mio-Pliocene	Chesapeake Group:Yorktown Fm	Appendicular element, left metatarsal-3-missing distal epiphysis	1		2018-01-04 19:28:00	http://n2t.net/ark:/65665/3e6cb19e9-debe-4d26-890a-cced4c7f7972
PAL 181666	Mammalia Marine	Animalia	Chordata	Mammalia	Carnivora	Phocidae	seal	Callophoca obscura Van Beneden	Ray				Harmatuk, P. J.	1972-08-01	United States	North Carolina	Beaufort County										42246	Cenozoic:Neogene:Mio-Pliocene	Chesapeake Group:Yorktown Fm	Appendicular element, left calcaneum	1		2018-01-04 19:28:00	http://n2t.net/ark:/65665/3ef052117-9eda-478b-9425-b1fd7525f4c5
PAL 181667	Mammalia Marine	Animalia	Chordata	Mammalia	Carnivora	Phocidae	seal	Callophoca obscura Van Beneden	Ray				Harmatuk, P. J.	1972-08-01	United States	North Carolina	Beaufort County										42246	Cenozoic:Neogene:Mio-Pliocene	Chesapeake Group:Yorktown Fm	Appendicular element, left astragalus	1		2018-01-04 19:28:00	http://n2t.net/ark:/65665/350d728bc-369d-4c08-977b-a3d5dbce1c78
PAL 181668	Mammalia Marine	Animalia	Chordata	Mammalia	Carnivora	Phocidae	seal	Callophoca obscura Van Beneden	Ray				Harmatuk, P. J.	1972-08-01	United States	North Carolina	Beaufort County										42246	Cenozoic:Neogene:Mio-Pliocene	Chesapeake Group:Yorktown Fm	Appendicular element, right metatarsal-2 epiphysis missing distal end	1		2018-01-04 19:28:00	http://n2t.net/ark:/65665/328e72469-d4d6-431b-8774-5193a567b35a
PAL 181669	Mammalia Marine	Animalia	Chordata	Mammalia	Carnivora	Phocidae	seal	Callophoca obscura Van Beneden	Ray				Harmatuk, P. J.	1972-08-01	United States	North Carolina	Beaufort County										42246	Cenozoic:Neogene:Mio-Pliocene	Chesapeake Group:Yorktown Fm	Appendicular element, proximal right metatarsal-2	1		2018-01-04 19:28:00	http://n2t.net/ark:/65665/3e1b1eb9f-a6f9-495a-b0d4-5caf6c477edc
PAL 181670	Mammalia Marine	Animalia	Chordata	Mammalia	Carnivora	Phocidae	seal	Callophoca obscura Van Beneden	Ray				Harmatuk, P. J.	1972-08-01	United States	North Carolina	Beaufort County										42246	Cenozoic:Neogene:Mio-Pliocene	Chesapeake Group:Yorktown Fm	Appendicular element, phalange	1		2018-01-04 19:28:00	http://n2t.net/ark:/65665/317a56ef8-9fe9-4d13-bfff-f9f7191278c4
PAL 181671	Mammalia Marine	Animalia	Chordata	Mammalia	Carnivora	Phocidae	seal	Callophoca obscura Van Beneden	Ray				Harmatuk, P. J.	1972-08-01	United States	North Carolina	Beaufort County										42246	Cenozoic:Neogene:Mio-Pliocene	Chesapeake Group:Yorktown Fm	Appendicular element, phalange	1		2018-01-04 19:28:00	http://n2t.net/ark:/65665/3c602a0f8-fa3b-4038-bdc6-41e7f0e78dea
PAL 181672	Mammalia Marine	Animalia	Chordata	Mammalia	Carnivora	Phocidae	seal	Callophoca obscura Van Beneden	Ray				Harmatuk, P. J.	1972-08-01	United States	North Carolina	Beaufort County										42246	Cenozoic:Neogene:Mio-Pliocene	Chesapeake Group:Yorktown Fm	Appendicular element, left humerus epiphysis missing	1		2018-01-04 19:28:00	http://n2t.net/ark:/65665/36cfd1987-36e8-418c-8bd8-0fa426de7257
PAL 181673	Mammalia Marine	Animalia	Chordata	Mammalia	Carnivora	Phocidae	seal	Callophoca obscura Van Beneden	Ray				Harmatuk, P. J.	1972-08-01	United States	North Carolina	Beaufort County										42246	Cenozoic:Neogene:Mio-Pliocene	Chesapeake Group:Yorktown Fm	Appendicular element, left metatarsal-1	1		2018-01-04 19:28:00	http://n2t.net/ark:/65665/34f4e0d28-47e7-4c1e-a468-29744bc4f791
PAL 181674	Mammalia Marine	Animalia	Chordata	Mammalia	Carnivora	Phocidae	seal	Callophoca obscura Van Beneden	Ray				Harmatuk, P. J.	1972-08-01	United States	North Carolina	Beaufort County										42246	Cenozoic:Neogene:Mio-Pliocene	Chesapeake Group:Yorktown Fm	Appendicular element, left proximal ulna	1		2018-01-04 19:28:00	http://n2t.net/ark:/65665/3283a0628-326e-463b-862b-7b3f820d9616
PAL 181675	Mammalia Marine	Animalia	Chordata	Mammalia	Carnivora	Phocidae	seal	Callophoca obscura Van Beneden	Ray				Harmatuk, P. J.	1972-08-01	United States	North Carolina	Beaufort County										42246	Cenozoic:Neogene:Mio-Pliocene	Chesapeake Group:Yorktown Fm	Appendicular element, left metacarpal-1	1		2018-01-04 19:28:00	http://n2t.net/ark:/65665/3fc362584-f378-4f9b-9c74-34f56aefa3e0
PAL 181676	Mammalia Marine	Animalia	Chordata	Mammalia	Carnivora	Phocidae	seal	Callophoca obscura Van Beneden	Ray				Harmatuk, P. J.	1972-08-01	United States	North Carolina	Beaufort County										42246	Cenozoic:Neogene:Mio-Pliocene	Chesapeake Group:Yorktown Fm	Appendicular element, phalange	1		2018-01-04 19:28:00	http://n2t.net/ark:/65665/3b3df94be-4917-4fae-94b2-38421851f8d5
PAL 181677	Mammalia Marine	Animalia	Chordata	Mammalia	Carnivora	Phocidae	seal	Callophoca obscura Van Beneden	Ray				Harmatuk, P. J.	1972-08-01	United States	North Carolina	Beaufort County										42246	Cenozoic:Neogene:Mio-Pliocene	Chesapeake Group:Yorktown Fm	Appendicular element, phalange	1		2018-01-04 19:28:00	http://n2t.net/ark:/65665/3ad005081-0356-4b4c-8033-a6264e02db0d
PAL 181678	Mammalia Marine	Animalia	Chordata	Mammalia	Carnivora	Phocidae	seal	Callophoca obscura Van Beneden	Ray				Harmatuk, P. J.	1972-08-01	United States	North Carolina	Beaufort County										42246	Cenozoic:Neogene:Mio-Pliocene	Chesapeake Group:Yorktown Fm	Appendicular element, distal right radius missing epiphysis	1		2018-01-04 19:28:00	http://n2t.net/ark:/65665/37fcd3b32-1c61-4ec3-b0da-f010615d29ef
PAL 181679	Mammalia Marine	Animalia	Chordata	Mammalia	Carnivora	Phocidae	seal	Callophoca obscura Van Beneden	Ray				Ray et al, C. E.	1972-08-01	United States	North Carolina	Beaufort County										42246	Cenozoic:Neogene:Mio-Pliocene	Chesapeake Group:Yorktown Fm	Appendicular element, phalange	1		2018-01-04 19:28:00	http://n2t.net/ark:/65665/3493915b0-f50c-41aa-b80c-16efb6b7ce1c
PAL 181680	Mammalia Marine	Animalia	Chordata	Mammalia	Carnivora	Phocidae	seal	Callophoca obscura Van Beneden	Ray				Ray et al, C. E.	1972-08-01	United States	North Carolina	Beaufort County										42246	Cenozoic:Neogene:Mio-Pliocene	Chesapeake Group:Yorktown Fm	Appendicular element, left metacarpal-1	1		2018-01-04 19:28:00	http://n2t.net/ark:/65665/3a8f82c75-4602-4ad1-b03f-4f70ccdd57ac
PAL 181681	Mammalia Marine	Animalia	Chordata	Mammalia	Carnivora	Phocidae	seal	Callophoca obscura Van Beneden	Ray				Ray et al, C. E.	1972-08-01	United States	North Carolina	Beaufort County										42246	Cenozoic:Neogene:Mio-Pliocene	Chesapeake Group:Yorktown Fm	Appendicular element, partial left humerus	1		2018-01-04 19:28:00	http://n2t.net/ark:/65665/3b9d822e7-fd5c-4b9a-917c-2effb73c5609
PAL 181682	Mammalia Marine	Animalia	Chordata	Mammalia	Carnivora	Phocidae	seal	Callophoca obscura Van Beneden	Ray				Ray et al, C. E.	1972-08-01	United States	North Carolina	Beaufort County										42246	Cenozoic:Neogene:Mio-Pliocene	Chesapeake Group:Yorktown Fm	Appendicular element, left astragalus, partial	1		2018-01-04 19:28:00	http://n2t.net/ark:/65665/32c66dc5c-5c7b-4371-808b-cfbbe31713ff
PAL 181683	Mammalia Marine	Animalia	Chordata	Mammalia	Carnivora	Phocidae	seal	Callophoca obscura Van Beneden	Ray				Ray et al, C. E.	1972-08-01	United States	North Carolina	Beaufort County										42246	Cenozoic:Neogene:Mio-Pliocene	Chesapeake Group:Yorktown Fm	Appendicular element, right partial metatarsal-5	1		2018-01-04 19:28:00	http://n2t.net/ark:/65665/3b247ef53-b34f-48fa-b8ee-826378e5f5dc
PAL 181684	Mammalia Marine	Animalia	Chordata	Mammalia	Carnivora	Phocidae	seal	Callophoca obscura Van Beneden	Ray				Ray et al, C. E.	1972-08-01	United States	North Carolina	Beaufort County										42246	Cenozoic:Neogene:Mio-Pliocene	Chesapeake Group:Yorktown Fm	Appendicular element, proximal right metatarsal-1	1		2018-01-04 19:28:00	http://n2t.net/ark:/65665/39be2f94b-39b7-4388-8e5e-b8ca4123392f
PAL 181685	Mammalia Marine	Animalia	Chordata	Mammalia	Carnivora	Phocidae	seal	Callophoca obscura Van Beneden	Ray				Ray et al, C. E.	1972-08-01	United States	North Carolina	Beaufort County										42246	Cenozoic:Neogene:Mio-Pliocene	Chesapeake Group:Yorktown Fm	Appendicular element, right metacarpal-4	1		2018-01-04 19:28:00	http://n2t.net/ark:/65665/3a35b39ca-cf30-4852-9f0b-e1bdda6ec60c
PAL 181686	Mammalia Marine	Animalia	Chordata	Mammalia	Carnivora	Phocidae	seal	Callophoca obscura Van Beneden	Ray				Ray et al, C. E.	1972-08-01	United States	North Carolina	Beaufort County										42246	Cenozoic:Neogene:Mio-Pliocene	Chesapeake Group:Yorktown Fm	Appendicular element, right metatarsal-5-missing distal epiphysis	1		2018-01-04 19:28:00	http://n2t.net/ark:/65665/35e6abe7d-5275-4b26-8b19-1903a619e65b
PAL 181687	Mammalia Marine	Animalia	Chordata	Mammalia	Carnivora	Phocidae	seal	Callophoca obscura Van Beneden	Ray				Ray et al, C. E.	1972-08-01	United States	North Carolina	Beaufort County										42246	Cenozoic:Neogene:Mio-Pliocene	Chesapeake Group:Yorktown Fm	Appendicular element, right metacarpal-3	1		2018-01-04 19:28:00	http://n2t.net/ark:/65665/35a13e4b4-e36d-481c-9bb0-cb9a092e4c2c
PAL 181688	Mammalia Marine	Animalia	Chordata	Mammalia	Carnivora	Phocidae	seal	Callophoca obscura Van Beneden	Ray				Ray et al, C. E.	1972-08-01	United States	North Carolina	Beaufort County										42246	Cenozoic:Neogene:Mio-Pliocene	Chesapeake Group:Yorktown Fm	Appendicular element, left proximal metatarsal-5	1		2018-01-04 19:28:00	http://n2t.net/ark:/65665/34084b3f5-eda5-44e1-8cea-785d5dc16d23
PAL 181689	Mammalia Marine	Animalia	Chordata	Mammalia	Carnivora	Phocidae	seal	Callophoca obscura Van Beneden	Ray				Ray et al, C. E.	1972-08-01	United States	North Carolina	Beaufort County										42246	Cenozoic:Neogene:Mio-Pliocene	Chesapeake Group:Yorktown Fm	Axial element, caudal	1		2018-01-04 19:28:00	http://n2t.net/ark:/65665/342aa14e6-71a5-450d-b786-911685145087
PAL 181690	Mammalia Marine	Animalia	Chordata	Mammalia	Carnivora	Phocidae	seal	Callophoca obscura Van Beneden	Ray				Ray et al, C. E.	1972-08-01	United States	North Carolina	Beaufort County										42246	Cenozoic:Neogene:Mio-Pliocene	Chesapeake Group:Yorktown Fm	Appendicular element, left proximal metatarsal-4	1		2018-01-04 19:28:00	http://n2t.net/ark:/65665/3a1cc1add-cf91-43ce-ab3b-cebed94f1770
PAL 181691	Mammalia Marine	Animalia	Chordata	Mammalia	Carnivora	Phocidae	seal	Callophoca obscura Van Beneden	Ray				Ray et al, C. E.	1972-08-01	United States	North Carolina	Beaufort County										42246	Cenozoic:Neogene:Mio-Pliocene	Chesapeake Group:Yorktown Fm	Axial element, partial thoracic	1		2018-01-04 19:28:00	http://n2t.net/ark:/65665/3037e7002-9c7d-41a9-8137-5be2f8c690dd
PAL 181692	Mammalia Marine	Animalia	Chordata	Mammalia	Carnivora	Phocidae	seal	Callophoca obscura Van Beneden	Ray				Ray et al, C. E.	1972-08-01	United States	North Carolina	Beaufort County										42246	Cenozoic:Neogene:Mio-Pliocene	Chesapeake Group:Yorktown Fm	Appendicular element, left distal tibia	1		2018-01-04 19:28:00	http://n2t.net/ark:/65665/32eac4671-6fc1-4f0f-b42f-cee6ab5a6c0e
PAL 181693	Mammalia Marine	Animalia	Chordata	Mammalia	Carnivora	Phocidae	seal	Callophoca obscura Van Beneden	Ray				Ray et al, C. E.	1972-08-01	United States	North Carolina	Beaufort County										42246	Cenozoic:Neogene:Mio-Pliocene	Chesapeake Group:Yorktown Fm	Appendicular element, left metatarsal-3	1		2018-01-04 19:28:00	http://n2t.net/ark:/65665/373b3a7f0-3ce4-4024-86ce-db0cfbc2011d
PAL 181694	Mammalia Marine	Animalia	Chordata	Mammalia	Carnivora	Phocidae	seal	Callophoca obscura Van Beneden	Ray				Ray et al, C. E.	1972-08-01	United States	North Carolina	Beaufort County										42246	Cenozoic:Neogene:Mio-Pliocene	Chesapeake Group:Yorktown Fm	Appendicular element, distal right radius missing epiphysis	1		2018-01-04 19:28:00	http://n2t.net/ark:/65665/34701bede-8952-4586-a4a4-bc6e5cba3902
PAL 181695	Mammalia Marine	Animalia	Chordata	Mammalia	Carnivora	Phocidae	seal	Callophoca obscura Van Beneden	Ray				Ray et al, C. E.	1972-08-01	United States	North Carolina	Beaufort County										42246	Cenozoic:Neogene:Mio-Pliocene	Chesapeake Group:Yorktown Fm	Appendicular element, left distal fibula	1		2018-01-04 19:28:00	http://n2t.net/ark:/65665/3e9a8775d-6c77-47ee-b8bc-735c73db4bb1
PAL 181696	Mammalia Marine	Animalia	Chordata	Mammalia	Carnivora	Phocidae	seal	Callophoca obscura Van Beneden	Ray				Ray et al, C. E.	1972-08-01	United States	North Carolina	Beaufort County										42246	Cenozoic:Neogene:Mio-Pliocene	Chesapeake Group:Yorktown Fm	Appendicular element, right distal tibia	1		2018-01-04 19:28:00	http://n2t.net/ark:/65665/35611a83c-3711-4176-aa30-3bc4ffae1683
PAL 181697	Mammalia Marine	Animalia	Chordata	Mammalia	Carnivora	Phocidae	seal	Callophoca obscura Van Beneden	Ray				Ray et al, C. E.	1972-08-01	United States	North Carolina	Beaufort County										42246	Cenozoic:Neogene:Mio-Pliocene	Chesapeake Group:Yorktown Fm	Appendicular element, proximal right radius	1		2018-01-04 19:28:00	http://n2t.net/ark:/65665/3d374e712-08ab-44c8-b858-a1a2d47b01be
PAL 181698	Mammalia Marine	Animalia	Chordata	Mammalia	Carnivora	Phocidae	seal	Callophoca obscura Van Beneden	Ray				Ray et al, C. E.	1972-08-01	United States	North Carolina	Beaufort County										42246	Cenozoic:Neogene:Mio-Pliocene	Chesapeake Group:Yorktown Fm	Appendicular element, right distal fibula	1		2018-01-04 19:28:00	http://n2t.net/ark:/65665/3533e3c5c-fb18-451b-8a66-e3c75afc3786
PAL 181699	Mammalia Marine	Animalia	Chordata	Mammalia	Carnivora	Phocidae	seal	Callophoca obscura Van Beneden	Ray				Ray et al, C. E.	1972-08-01	United States	North Carolina	Beaufort County										42246	Cenozoic:Neogene:Mio-Pliocene	Chesapeake Group:Yorktown Fm	Appendicular elements, left proximal tibia, left proximal fibula	1		2018-01-04 19:28:00	http://n2t.net/ark:/65665/36f060cac-2b3b-4287-be72-e10094f116ab
PAL 181700	Mammalia Marine	Animalia	Chordata	Mammalia	Carnivora	Phocidae	seal	Callophoca obscura Van Beneden	Ray				Ray et al, C. E.	1972-08-01	United States	North Carolina	Beaufort County										42246	Cenozoic:Neogene:Mio-Pliocene	Chesapeake Group:Yorktown Fm	Appendicular elements, right proximal tibia, right proximal fibula	1		2018-01-04 19:28:00	http://n2t.net/ark:/65665/372ea439e-5f06-4dd8-928b-29efc5397bb4
PAL 181701	Mammalia Marine	Animalia	Chordata	Mammalia	Carnivora	Phocidae	seal	Callophoca obscura Van Beneden	Ray				Ray et al, C. E.	1972-08-01	United States	North Carolina	Beaufort County										42246	Cenozoic:Neogene:Mio-Pliocene	Chesapeake Group:Yorktown Fm	Appendicular element, proximal right humerus	1		2018-01-04 19:28:00	http://n2t.net/ark:/65665/31c416bfd-b0f2-49e9-86c4-cea252b2d949
PAL 181702	Mammalia Marine	Animalia	Chordata	Mammalia	Carnivora	Phocidae	seal	Callophoca obscura Van Beneden	Ray				Ray et al, C. E.	1972-08-01	United States	North Carolina	Beaufort County										42246	Cenozoic:Neogene:Mio-Pliocene	Chesapeake Group:Yorktown Fm	Appendicular element, left humerus epiphysis missing	1		2018-01-04 19:28:00	http://n2t.net/ark:/65665/375c9eeb7-89f3-4896-9b92-73b7c8fafb2c
PAL 181703	Mammalia Marine	Animalia	Chordata	Mammalia	Carnivora	Phocidae	seal	Callophoca obscura Van Beneden	Ray				Ray et al, C. E.	1972-08-01	United States	North Carolina	Beaufort County										42246	Cenozoic:Neogene:Mio-Pliocene	Chesapeake Group:Yorktown Fm	Appendicular element, left calcaneum	1		2018-01-04 19:28:00	http://n2t.net/ark:/65665/3df6f2699-b796-4fe5-9eb2-22e71bc25d60
PAL 181704	Mammalia Marine	Animalia	Chordata	Mammalia	Carnivora	Phocidae	seal	Callophoca obscura Van Beneden	Ray				Ray et al, C. E.	1972-08-01	United States	North Carolina	Beaufort County										42246	Cenozoic:Neogene:Mio-Pliocene	Chesapeake Group:Yorktown Fm	Appendicular element, left calcaneum	1		2018-01-04 19:28:00	http://n2t.net/ark:/65665/3917d1100-b05a-40a9-9d42-6a14c31fce5f
PAL 181705	Mammalia Marine	Animalia	Chordata	Mammalia	Carnivora	Phocidae	seal	Callophoca obscura Van Beneden	Ray				Ray et al, C. E.	1972-08-01	United States	North Carolina	Beaufort County										42246	Cenozoic:Neogene:Mio-Pliocene	Chesapeake Group:Yorktown Fm	Skull element, partial right lower jaw, missing tooth (teeth)	1		2018-01-04 19:28:00	http://n2t.net/ark:/65665/3a59e78ae-da4f-4a30-9ed9-5044602cb098
PAL 181706	Mammalia Marine	Animalia	Chordata	Mammalia	Carnivora	Phocidae	seal	Callophoca obscura Van Beneden	Ray				Ray et al, C. E.	1972-08-01	United States	North Carolina	Beaufort County										42246	Cenozoic:Neogene:Mio-Pliocene	Chesapeake Group:Yorktown Fm	Appendicular element, left astragalus, partial	1		2018-01-04 19:28:00	http://n2t.net/ark:/65665/321a0b3f0-3b07-4e75-a6ec-0fbc96266a21
PAL 181707	Mammalia Marine	Animalia	Chordata	Mammalia	Carnivora	Phocidae	seal	Callophoca obscura Van Beneden	Ray				Ray et al, C. E.	1972-08-01	United States	North Carolina	Beaufort County										42246	Cenozoic:Neogene:Mio-Pliocene	Chesapeake Group:Yorktown Fm	Appendicular element, right distal femur epiphysis	1		2018-01-04 19:28:00	http://n2t.net/ark:/65665/3c0346392-fbb8-47ce-889f-2ec2aa3d2319
PAL 181745	Mammalia Marine	Animalia	Chordata	Mammalia	Carnivora	Phocidae	seal	Callophoca obscura Van Beneden	Ray						United States	North Carolina	Beaufort County										42246	Cenozoic:Neogene:Mio-Pliocene	Chesapeake Group:Yorktown Fm	Appendicular element, distal left humerus	1		2017-04-27 16:45:00	http://n2t.net/ark:/65665/3af34cea8-1c31-4516-a372-e6073fdea0e6
PAL 181753	Mammalia Marine	Animalia	Chordata	Mammalia	Carnivora	Phocidae	seal	Callophoca obscura Van Beneden	Ray				Pearce; Ray; Whitmore	1972-11-01	United States	North Carolina	Beaufort County										42246	Cenozoic:Neogene:Mio-Pliocene	Chesapeake Group:Yorktown Fm	Skull element, partial right lower jaw-missing tooth (teeth)	1		2018-01-04 19:28:00	http://n2t.net/ark:/65665/31e5aa0fb-5e1e-4f6c-aed9-0409e37e91bc
PAL 181754	Mammalia Marine	Animalia	Chordata	Mammalia	Carnivora	Phocidae	seal	Callophoca obscura Van Beneden	Ray				Pearce; Ray; Whitmore	1972-11-01	United States	North Carolina	Beaufort County										42246	Cenozoic:Neogene:Mio-Pliocene	Chesapeake Group:Yorktown Fm	Appendicular element, partial right ilium	1		2018-01-04 19:28:00	http://n2t.net/ark:/65665/3e0e80098-f1b1-4cf7-86ee-c4c3c37c8cf2
PAL 181757	Mammalia Marine	Animalia	Chordata	Mammalia	Carnivora	Phocidae	seal	Callophoca obscura Van Beneden	Ray				Pearce; Ray; Whitmore	1972-11-01	United States	North Carolina	Beaufort County										42246	Cenozoic:Neogene:Mio-Pliocene	Chesapeake Group:Yorktown Fm	Appendicular element, phalange	1		2018-01-04 19:28:00	http://n2t.net/ark:/65665/34ab696f9-0905-4b00-a99d-fca31feafd96
PAL 181758	Mammalia Marine	Animalia	Chordata	Mammalia	Carnivora	Phocidae	seal	Callophoca obscura Van Beneden	Ray				Pearce; Ray; Whitmore	1972-11-01	United States	North Carolina	Beaufort County										42246	Cenozoic:Neogene:Mio-Pliocene	Chesapeake Group:Yorktown Fm	Appendicular element, distal left metatarsal-2 missing epiphysis	1		2018-01-04 19:28:00	http://n2t.net/ark:/65665/3f0b3c265-e86f-4cf3-98eb-a14fa4fcbdee
PAL 181759	Mammalia Marine	Animalia	Chordata	Mammalia	Carnivora	Phocidae	seal	Callophoca obscura Van Beneden	Ray				Pearce; Ray; Whitmore	1972-11-01	United States	North Carolina	Beaufort County										42246	Cenozoic:Neogene:Mio-Pliocene	Chesapeake Group:Yorktown Fm	Appendicular element, right metatarsal-4	1		2018-01-04 19:28:00	http://n2t.net/ark:/65665/331cb9619-2264-4a3d-bd07-a56237f0464d
PAL 181760	Mammalia Marine	Animalia	Chordata	Mammalia	Carnivora	Phocidae	seal	Callophoca obscura Van Beneden	Ray				Pearce; Ray; Whitmore	1972-11-01	United States	North Carolina	Beaufort County										42246	Cenozoic:Neogene:Mio-Pliocene	Chesapeake Group:Yorktown Fm	Appendicular element, juvenile left partial femur	1		2018-01-04 19:28:00	http://n2t.net/ark:/65665/3cd1a00c8-894e-40b9-baf6-ccf3eadca6ed
PAL 181761	Mammalia Marine	Animalia	Chordata	Mammalia	Carnivora	Phocidae	seal	Callophoca obscura Van Beneden	Ray				Pearce; Ray; Whitmore	1972-11-01	United States	North Carolina	Beaufort County										42246	Cenozoic:Neogene:Mio-Pliocene	Chesapeake Group:Yorktown Fm	Appendicular element, distal left femur	1		2018-01-04 19:28:00	http://n2t.net/ark:/65665/3a83b68ba-68fa-4f18-a98c-06fe6b67b19b
PAL 181762	Mammalia Marine	Animalia	Chordata	Mammalia	Carnivora	Phocidae	seal	Callophoca obscura Van Beneden	Ray				Pearce; Ray; Whitmore	1972-11-01	United States	North Carolina	Beaufort County										42246	Cenozoic:Neogene:Mio-Pliocene	Chesapeake Group:Yorktown Fm	Appendicular element, left astragalus, partial	1		2018-01-04 19:28:00	http://n2t.net/ark:/65665/36c5027da-d3f3-48c1-acdc-7eea3eaf965b
PAL 181763	Mammalia Marine	Animalia	Chordata	Mammalia	Carnivora	Phocidae	seal	Callophoca obscura Van Beneden	Ray				Pearce; Ray; Whitmore	1972-11-01	United States	North Carolina	Beaufort County										42246	Cenozoic:Neogene:Mio-Pliocene	Chesapeake Group:Yorktown Fm	Appendicular element, left astragalus, partial	1		2018-01-04 19:28:00	http://n2t.net/ark:/65665/3ea5cd54e-862e-4292-b952-28301cb192fe
PAL 181764	Mammalia Marine	Animalia	Chordata	Mammalia	Carnivora	Phocidae	seal	Callophoca obscura Van Beneden	Ray				Pearce; Ray; Whitmore	1972-11-01	United States	North Carolina	Beaufort County										42246	Cenozoic:Neogene:Mio-Pliocene	Chesapeake Group:Yorktown Fm	Appendicular element, left juvenile distal radius	1		2018-01-04 19:28:00	http://n2t.net/ark:/65665/3245a333c-cb81-4175-b816-edb249a6cef1
PAL 181765	Mammalia Marine	Animalia	Chordata	Mammalia	Carnivora	Phocidae	seal	Callophoca obscura Van Beneden	Ray				Pearce; Ray; Whitmore	1972-11-01	United States	North Carolina	Beaufort County										42246	Cenozoic:Neogene:Mio-Pliocene	Chesapeake Group:Yorktown Fm	Axial element, partial caudal	1		2018-01-04 19:28:00	http://n2t.net/ark:/65665/35d65d8fa-c8b9-482e-bbd7-4d22aa1d8559
PAL 181766	Mammalia Marine	Animalia	Chordata	Mammalia	Carnivora	Phocidae	seal	Callophoca obscura Van Beneden	Ray				Pearce; Ray; Whitmore	1972-11-01	United States	North Carolina	Beaufort County										42246	Cenozoic:Neogene:Mio-Pliocene	Chesapeake Group:Yorktown Fm	Appendicular element, right calcaneum	1		2018-01-04 19:28:00	http://n2t.net/ark:/65665/3a4d9af89-ae84-4683-893a-f0e6a5f2b5d5
PAL 181767	Mammalia Marine	Animalia	Chordata	Mammalia	Carnivora	Phocidae	seal	Callophoca obscura Van Beneden	Ray				Pearce; Ray; Whitmore	1972-11-01	United States	North Carolina	Beaufort County										42246	Cenozoic:Neogene:Mio-Pliocene	Chesapeake Group:Yorktown Fm	Appendicular element, right cuboid	1		2018-01-04 19:28:00	http://n2t.net/ark:/65665/38f2cf7b6-9fd4-422e-89ee-0db599d5d048
PAL 181768	Mammalia Marine	Animalia	Chordata	Mammalia	Carnivora	Phocidae	seal	Callophoca obscura Van Beneden	Ray				Pearce; Ray; Whitmore	1972-11-01	United States	North Carolina	Beaufort County										42246	Cenozoic:Neogene:Mio-Pliocene	Chesapeake Group:Yorktown Fm	Skull element, tooth, partial canine	1		2018-01-04 19:28:00	http://n2t.net/ark:/65665/31cbb652d-a2ba-4a76-94b3-18852f4bc309
PAL 181769	Mammalia Marine	Animalia	Chordata	Mammalia	Carnivora	Phocidae	seal	Callophoca obscura Van Beneden	Ray				Pearce; Ray; Whitmore	1972-11-01	United States	North Carolina	Beaufort County										42246	Cenozoic:Neogene:Mio-Pliocene	Chesapeake Group:Yorktown Fm	Skull element, tooth, canine	1		2018-01-04 19:28:00	http://n2t.net/ark:/65665/3bd8f56d3-2608-4cfd-a07b-76aaab4c9aa1
PAL 181770	Mammalia Marine	Animalia	Chordata	Mammalia	Carnivora	Phocidae	seal	Callophoca obscura Van Beneden	Ray			Ray. 1976. Smithsonian Contr.Paleobiology. (n.28): pl.5,f.3,6.	Pearce; Ray; Whitmore	1972-11-01	United States	North Carolina	Beaufort County										42246	Cenozoic:Neogene:Mio-Pliocene	Chesapeake Group:Yorktown Fm	Skull element, partial right lower jaw-T-M	1		2018-01-04 19:28:00	http://n2t.net/ark:/65665/312042dd5-1d65-4a9c-9878-ec4f9be0fa13
PAL 181771	Mammalia Marine	Animalia	Chordata	Mammalia	Carnivora	Phocidae	seal	Callophoca obscura Van Beneden	Ray				Pearce; Ray; Whitmore	1972-11-01	United States	North Carolina	Beaufort County										42246	Cenozoic:Neogene:Mio-Pliocene	Chesapeake Group:Yorktown Fm	Skull elements, right squamosal, right tympanic bulla, right periotic	1		2018-01-04 19:28:00	http://n2t.net/ark:/65665/3396b2f79-bd9c-45ea-a3ba-9251ef609149
PAL 181774	Mammalia Marine	Animalia	Chordata	Mammalia	Carnivora	Phocidae	seal	Callophoca obscura Van Beneden	Ray				Harmatuk, P. J.	1972-11-01	United States	North Carolina	Beaufort County										42246	Cenozoic:Neogene:Mio-Pliocene	Chesapeake Group:Yorktown Fm	Skull element, partial left lower jaw-missing tooth (teeth)	1		2018-01-04 19:28:00	http://n2t.net/ark:/65665/3e8acf9d4-3642-47ec-bd5c-b0a9f42801e6
PAL 181775	Mammalia Marine	Animalia	Chordata	Mammalia	Carnivora	Phocidae	seal	Callophoca obscura Van Beneden	Ray				Harmatuk, P. J.	1972-11-01	United States	North Carolina	Beaufort County										42246	Cenozoic:Neogene:Mio-Pliocene	Chesapeake Group:Yorktown Fm	Skull element, juvenile right partial lower jaw, missing tooth (teeth)	1		2018-01-04 19:28:00	http://n2t.net/ark:/65665/3bd815bb3-9e9b-4aee-952f-7c22c5592b42
PAL 181776	Mammalia Marine	Animalia	Chordata	Mammalia	Carnivora	Phocidae	seal	Callophoca obscura Van Beneden	Ray				Harmatuk, P. J.	1972-11-01	United States	North Carolina	Beaufort County										42246	Cenozoic:Neogene:Mio-Pliocene	Chesapeake Group:Yorktown Fm	Appendicular element, left proximal tibia	1		2018-01-04 19:28:00	http://n2t.net/ark:/65665/3ba5d334e-ad50-49de-8837-4999c64822f1
PAL 181777	Mammalia Marine	Animalia	Chordata	Mammalia	Carnivora	Phocidae	seal	Callophoca obscura Van Beneden	Ray				Harmatuk, P. J.	1972-11-01	United States	North Carolina	Beaufort County										42246	Cenozoic:Neogene:Mio-Pliocene	Chesapeake Group:Yorktown Fm	Appendicular element, proximal phalange missing epiphysis	1		2018-01-04 19:28:00	http://n2t.net/ark:/65665/3bc8aba98-502f-4e29-a5d4-851b57b21829
PAL 181778	Mammalia Marine	Animalia	Chordata	Mammalia	Carnivora	Phocidae	seal	Callophoca obscura Van Beneden	Ray				Harmatuk, P. J.	1972-11-01	United States	North Carolina	Beaufort County										42246	Cenozoic:Neogene:Mio-Pliocene	Chesapeake Group:Yorktown Fm	Appendicular element, proximal phalange missing epiphysis	1		2018-01-04 19:28:00	http://n2t.net/ark:/65665/3ec1f08a7-5033-4645-b63f-47bd52abc4c3
PAL 181779	Mammalia Marine	Animalia	Chordata	Mammalia	Carnivora	Phocidae	seal	Callophoca obscura Van Beneden	Ray				Harmatuk, P. J.	1972-11-01	United States	North Carolina	Beaufort County										42246	Cenozoic:Neogene:Mio-Pliocene	Chesapeake Group:Yorktown Fm	Appendicular element, right cuboid	1		2018-01-04 19:28:00	http://n2t.net/ark:/65665/3102afc49-27b0-4d96-89de-ce81a446e61d
PAL 181780	Mammalia Marine	Animalia	Chordata	Mammalia	Carnivora	Phocidae	seal	Callophoca obscura Van Beneden	Ray				Harmatuk, P. J.	1972-11-01	United States	North Carolina	Beaufort County										42246	Cenozoic:Neogene:Mio-Pliocene	Chesapeake Group:Yorktown Fm	Appendicular element, right entocuneiform	1		2018-01-04 19:28:00	http://n2t.net/ark:/65665/3c3379c2c-2afe-4300-9780-065116ff35ae
PAL 181781	Mammalia Marine	Animalia	Chordata	Mammalia	Carnivora	Phocidae	seal	Callophoca obscura Van Beneden	Ray				Harmatuk, P. J.	1972-11-01	United States	North Carolina	Beaufort County										42246	Cenozoic:Neogene:Mio-Pliocene	Chesapeake Group:Yorktown Fm	Appendicular element, left metatarsal	1		2018-01-04 19:28:00	http://n2t.net/ark:/65665/346d36a80-c49e-492b-ab85-9b8e99f7416b
PAL 181782	Mammalia Marine	Animalia	Chordata	Mammalia	Carnivora	Phocidae	seal	Callophoca obscura Van Beneden	Ray				Harmatuk, P. J.	1972-11-01	United States	North Carolina	Beaufort County										42246	Cenozoic:Neogene:Mio-Pliocene	Chesapeake Group:Yorktown Fm	Appendicular element, distal right metatarsal-1 missing epiphysis	1		2018-01-04 19:28:00	http://n2t.net/ark:/65665/3b9c604ee-62ee-4016-a3b7-ad303d34d54b
PAL 181783	Mammalia Marine	Animalia	Chordata	Mammalia	Carnivora	Phocidae	seal	Callophoca obscura Van Beneden	Ray				Harmatuk, P. J.	1972-11-01	United States	North Carolina	Beaufort County										42246	Cenozoic:Neogene:Mio-Pliocene	Chesapeake Group:Yorktown Fm	Appendicular element, distal right metatarsal-1 missing epiphysis	1		2018-01-04 19:28:00	http://n2t.net/ark:/65665/3d68cf304-3469-4aae-b208-575df2445c6b
PAL 181784	Mammalia Marine	Animalia	Chordata	Mammalia	Carnivora	Phocidae	seal	Callophoca obscura Van Beneden	Ray				Harmatuk, P. J.	1972-11-01	United States	North Carolina	Beaufort County										42246	Cenozoic:Neogene:Mio-Pliocene	Chesapeake Group:Yorktown Fm	Appendicular element, right astragalus, partial	1		2018-01-04 19:28:00	http://n2t.net/ark:/65665/342c9021e-ffde-4927-887f-7e2805b0d8ec
PAL 181785	Mammalia Marine	Animalia	Chordata	Mammalia	Carnivora	Phocidae	seal	Callophoca obscura Van Beneden	Ray				Harmatuk, P. J.	1972-11-01	United States	North Carolina	Beaufort County										42246	Cenozoic:Neogene:Mio-Pliocene	Chesapeake Group:Yorktown Fm	Appendicular element, phalange	1		2018-01-04 19:28:00	http://n2t.net/ark:/65665/33c9638da-e7b6-4836-8232-13043692730d
PAL 181786	Mammalia Marine	Animalia	Chordata	Mammalia	Carnivora	Phocidae	seal	Callophoca obscura Van Beneden	Ray				Harmatuk, P. J.	1972-11-01	United States	North Carolina	Beaufort County										42246	Cenozoic:Neogene:Mio-Pliocene	Chesapeake Group:Yorktown Fm	Appendicular element, phalange	1		2018-01-04 19:28:00	http://n2t.net/ark:/65665/3a86322ef-736b-4c42-9cc6-509744878a12
PAL 181787	Mammalia Marine	Animalia	Chordata	Mammalia	Carnivora	Phocidae	seal	Callophoca obscura Van Beneden	Ray				Harmatuk, P. J.	1972-11-01	United States	North Carolina	Beaufort County										42246	Cenozoic:Neogene:Mio-Pliocene	Chesapeake Group:Yorktown Fm	Appendicular element, left distal metatarsal-5-missing epipysis	1		2018-01-04 19:28:00	http://n2t.net/ark:/65665/3d31e0088-3a4c-4c7d-959f-41c69e42b9db
PAL 181788	Mammalia Marine	Animalia	Chordata	Mammalia	Carnivora	Phocidae	seal	Callophoca obscura Van Beneden	Ray				Harmatuk, P. J.	1972-11-01	United States	North Carolina	Beaufort County										42246	Cenozoic:Neogene:Mio-Pliocene	Chesapeake Group:Yorktown Fm	Appendicular element, left calcaneum	1		2018-01-04 19:28:00	http://n2t.net/ark:/65665/3e387918e-8cdd-4ab9-8cd4-e4b702a0c0f0
PAL 181789	Mammalia Marine	Animalia	Chordata	Mammalia	Carnivora	Phocidae	seal	Callophoca obscura Van Beneden	Ray				Harmatuk, P. J.	1972-11-01	United States	North Carolina	Beaufort County										42246	Cenozoic:Neogene:Mio-Pliocene	Chesapeake Group:Yorktown Fm	Axial element, caudal	1		2018-01-04 19:28:00	http://n2t.net/ark:/65665/3925a167b-0ff7-493e-b5fe-2a7bcd953315
PAL 181790	Mammalia Marine	Animalia	Chordata	Mammalia	Carnivora	Phocidae	seal	Callophoca obscura Van Beneden	Ray				Harmatuk, P. J.	1972-11-01	United States	North Carolina	Beaufort County										42246	Cenozoic:Neogene:Mio-Pliocene	Chesapeake Group:Yorktown Fm	Appendicular element, right astragalus	1		2018-01-04 19:28:00	http://n2t.net/ark:/65665/31a80054f-1815-48be-aedd-9d355f20c052
PAL 181791	Mammalia Marine	Animalia	Chordata	Mammalia	Carnivora	Phocidae	seal	Callophoca obscura Van Beneden	Ray				Harmatuk, P. J.	1972-11-01	United States	North Carolina	Beaufort County										42246	Cenozoic:Neogene:Mio-Pliocene	Chesapeake Group:Yorktown Fm	Appendicular element, left astragalus	1		2018-01-04 19:28:00	http://n2t.net/ark:/65665/3caf89f54-01c9-4cf1-904d-5c62f7ba597a
PAL 181793	Mammalia Marine	Animalia	Chordata	Mammalia	Carnivora	Phocidae	seal	Callophoca obscura Van Beneden	Ray				McLellan, J. H.	1972-11-01	United States	North Carolina	Beaufort County										42246	Cenozoic:Neogene:Mio-Pliocene	Chesapeake Group:Yorktown Fm	Appendicular element, right distal metatarsal-5-missing epipysis	1		2018-01-04 19:28:00	http://n2t.net/ark:/65665/3820ffbd4-438c-4e8a-80ae-fa6a47f26255
PAL 181794	Mammalia Marine	Animalia	Chordata	Mammalia	Carnivora	Phocidae	seal	Callophoca obscura Van Beneden	Ray				Douglas, R.	1972-11-01	United States	North Carolina	Beaufort County										42246	Cenozoic:Neogene:Mio-Pliocene	Chesapeake Group:Yorktown Fm	Appendicular element, phalange	1		2018-01-04 19:28:00	http://n2t.net/ark:/65665/30e98e078-9212-46e1-b020-3fa28217f655
PAL 181795	Mammalia Marine	Animalia	Chordata	Mammalia	Carnivora	Phocidae	seal	Callophoca obscura Van Beneden	Ray				Douglas, R.	1972-11-01	United States	North Carolina	Beaufort County										42246	Cenozoic:Neogene:Mio-Pliocene	Chesapeake Group:Yorktown Fm	Skull element	1		2018-01-04 19:28:00	http://n2t.net/ark:/65665/3e11f94c8-6bdd-47e9-9d05-a720ea7ab92f
PAL 186841	Mammalia Marine	Animalia	Chordata	Mammalia	Carnivora	Phocidae	seal	Callophoca obscura Van Beneden	Ray				Ray; Pearce	1973-02-01	United States	North Carolina	Beaufort County										42246	Cenozoic:Neogene:Mio-Pliocene	Chesapeake Group:Yorktown Fm	Appendicular element, right metacarpal-4	1		2018-01-04 19:28:00	http://n2t.net/ark:/65665/3e234708d-0a94-42e6-9c88-6dfd29d1bf7c
PAL 186842	Mammalia Marine	Animalia	Chordata	Mammalia	Carnivora	Phocidae	seal	Callophoca obscura Van Beneden	Ray				Ray; Pearce	1973-02-01	United States	North Carolina	Beaufort County										42246	Cenozoic:Neogene:Mio-Pliocene	Chesapeake Group:Yorktown Fm	Appendicular element, partial right ilium	1		2018-01-04 19:28:00	http://n2t.net/ark:/65665/378cdca49-83d3-4544-863e-88178b26e2ee
PAL 186843	Mammalia Marine	Animalia	Chordata	Mammalia	Carnivora	Phocidae	seal	Callophoca obscura Van Beneden	Ray				Ray; Pearce	1973-02-01	United States	North Carolina	Beaufort County										42246	Cenozoic:Neogene:Mio-Pliocene	Chesapeake Group:Yorktown Fm	Appendicular element, left distal metatarsal-3-missing epipysis	1		2018-01-04 19:28:00	http://n2t.net/ark:/65665/3a5f4ca7a-e7b6-46f3-9575-2edc95ae3960
PAL 186844	Mammalia Marine	Animalia	Chordata	Mammalia	Carnivora	Phocidae	seal	Callophoca obscura Van Beneden	Ray				Ray; Pearce	1973-02-01	United States	North Carolina	Beaufort County										42246	Cenozoic:Neogene:Mio-Pliocene	Chesapeake Group:Yorktown Fm	Appendicular element, right metacarpal-3-proximal	1		2018-01-04 19:28:00	http://n2t.net/ark:/65665/3e772d862-917c-4cf1-ab49-17afd5483eeb
PAL 186845	Mammalia Marine	Animalia	Chordata	Mammalia	Carnivora	Phocidae	seal	Callophoca obscura Van Beneden	Ray				Ray; Pearce	1973-02-01	United States	North Carolina	Beaufort County										42246	Cenozoic:Neogene:Mio-Pliocene	Chesapeake Group:Yorktown Fm	Skull element, T-U-L-C	1		2018-01-04 19:28:00	http://n2t.net/ark:/65665/3038727df-09cd-45a1-9b3b-53ad74fd3bde
PAL 186846	Mammalia Marine	Animalia	Chordata	Mammalia	Carnivora	Phocidae	seal	Callophoca obscura Van Beneden	Ray				Ray; Pearce	1973-02-01	United States	North Carolina	Beaufort County										42246	Cenozoic:Neogene:Mio-Pliocene	Chesapeake Group:Yorktown Fm	Appendicular element, left proximal metatarsal-3	1		2018-01-04 19:28:00	http://n2t.net/ark:/65665/36cfdd768-7ed9-4b34-b2b7-cc854d713843
PAL 186847	Mammalia Marine	Animalia	Chordata	Mammalia	Carnivora	Phocidae	seal	Callophoca obscura Van Beneden	Ray				Ray; Pearce	1973-02-01	United States	North Carolina	Beaufort County										42246	Cenozoic:Neogene:Mio-Pliocene	Chesapeake Group:Yorktown Fm	Skull element, partial left squamosal	1		2018-01-04 19:28:00	http://n2t.net/ark:/65665/3fcfec364-c269-428d-9a19-798826fd6de8
PAL 186848	Mammalia Marine	Animalia	Chordata	Mammalia	Carnivora	Phocidae	seal	Callophoca obscura Van Beneden	Ray				Ray, C. E.	1973-02-08	United States	North Carolina	Beaufort County										42246	Cenozoic:Neogene:Mio-Pliocene	Chesapeake Group:Yorktown Fm	Skull element, partial left squamosal	1		2018-01-04 20:10:00	http://n2t.net/ark:/65665/3269fe600-66e1-46cb-af3e-2e42f2bd0fbc
PAL 186849	Mammalia Marine	Animalia	Chordata	Mammalia	Carnivora	Phocidae	seal	Callophoca obscura Van Beneden	Ray				Ray; Pearce	1973-02-01	United States	North Carolina	Beaufort County										42246	Cenozoic:Neogene:Mio-Pliocene	Chesapeake Group:Yorktown Fm	Skull element, partial right squamosal	1		2018-01-04 19:28:00	http://n2t.net/ark:/65665/31b579305-d749-4f31-845b-d640c45f0438
PAL 186850	Mammalia Marine	Animalia	Chordata	Mammalia	Carnivora	Phocidae	seal	Callophoca obscura Van Beneden	Ray				Ray; Pearce	1973-02-01	United States	North Carolina	Beaufort County										42246	Cenozoic:Neogene:Mio-Pliocene	Chesapeake Group:Yorktown Fm	Skull element, partial left squamosal	1		2018-01-04 19:28:00	http://n2t.net/ark:/65665/3c03352e4-ff6d-4118-9ac8-901bcb30f111
PAL 186851	Mammalia Marine	Animalia	Chordata	Mammalia	Carnivora	Phocidae	seal	Callophoca obscura Van Beneden	Ray				Ray; Pearce	1973-02-01	United States	North Carolina	Beaufort County										42246	Cenozoic:Neogene:Mio-Pliocene	Chesapeake Group:Yorktown Fm	Skull elements, partial squamosal-(1)	1		2018-01-04 19:28:00	http://n2t.net/ark:/65665/30bd53752-d3f0-4a9c-8c85-e7b52127b48e
PAL 186852	Mammalia Marine	Animalia	Chordata	Mammalia	Carnivora	Phocidae	seal	Callophoca obscura Van Beneden	Ray				Ray; Pearce	1973-02-01	United States	North Carolina	Beaufort County										42246	Cenozoic:Neogene:Mio-Pliocene	Chesapeake Group:Yorktown Fm	Axial element, axis	1		2018-01-04 19:28:00	http://n2t.net/ark:/65665/382506911-149c-434b-8957-8e03b9e6c2e8
PAL 186853	Mammalia Marine	Animalia	Chordata	Mammalia	Carnivora	Phocidae	seal	Callophoca obscura Van Beneden	Ray				Ray; Pearce	1973-02-01	United States	North Carolina	Beaufort County										42246	Cenozoic:Neogene:Mio-Pliocene	Chesapeake Group:Yorktown Fm	Axial element, caudal-(1)	1		2018-01-04 19:28:00	http://n2t.net/ark:/65665/39cea194c-aaf6-40cd-9879-c58f81448d8e
PAL 186854	Mammalia Marine	Animalia	Chordata	Mammalia	Carnivora	Phocidae	seal	Callophoca obscura Van Beneden	Ray				Ray; Pearce	1973-02-01	United States	North Carolina	Beaufort County										42246	Cenozoic:Neogene:Mio-Pliocene	Chesapeake Group:Yorktown Fm	Appendicular element, right distal fibula	1		2018-01-04 19:28:00	http://n2t.net/ark:/65665/36014949f-f2a5-410d-8e76-e4f66bd57e11
PAL 186855	Mammalia Marine	Animalia	Chordata	Mammalia	Carnivora	Phocidae	seal	Callophoca obscura Van Beneden	Ray				Ray; Pearce	1973-02-01	United States	North Carolina	Beaufort County										42246	Cenozoic:Neogene:Mio-Pliocene	Chesapeake Group:Yorktown Fm	Skull element, partial left lower jaw, missing tooth (teeth)	1		2018-01-04 19:28:00	http://n2t.net/ark:/65665/36bcb27f7-3a92-4730-a01b-a2de27c0d6d4
PAL 186856	Mammalia Marine	Animalia	Chordata	Mammalia	Carnivora	Phocidae	seal	Callophoca obscura Van Beneden	Ray				Harmatuk, P. J.	1973-02-01	United States	North Carolina	Beaufort County										42246	Cenozoic:Neogene:Mio-Pliocene	Chesapeake Group:Yorktown Fm	Skull element, partial right lower jaw, missing tooth (teeth)	1		2018-01-04 19:28:00	http://n2t.net/ark:/65665/354692544-9557-443b-8170-96e2c93f7b86
PAL 186857	Mammalia Marine	Animalia	Chordata	Mammalia	Carnivora	Phocidae	seal	Callophoca obscura Van Beneden	Ray				Harmatuk, P. J.	1973-02-01	United States	North Carolina	Beaufort County										42246	Cenozoic:Neogene:Mio-Pliocene	Chesapeake Group:Yorktown Fm	Skull element, partial right lower jaw, T-(1)-AA	1		2018-01-04 19:28:00	http://n2t.net/ark:/65665/39b05b0a0-8e3b-4dec-b272-0625cb0885c2
PAL 186858	Mammalia Marine	Animalia	Chordata	Mammalia	Carnivora	Phocidae	seal	Callophoca obscura Van Beneden	Ray				Harmatuk, P. J.	1973-02-01	United States	North Carolina	Beaufort County										42246	Cenozoic:Neogene:Mio-Pliocene	Chesapeake Group:Yorktown Fm	Appendicular element, left astragalus, partial	1		2018-01-04 19:28:00	http://n2t.net/ark:/65665/34af5f417-8820-41ef-b3d4-828171c3de6e
PAL 186859	Mammalia Marine	Animalia	Chordata	Mammalia	Carnivora	Phocidae	seal	Callophoca obscura Van Beneden	Ray				Harmatuk, P. J.	1973-02-01	United States	North Carolina	Beaufort County										42246	Cenozoic:Neogene:Mio-Pliocene	Chesapeake Group:Yorktown Fm	Appendicular element, right distal femur	1		2018-01-04 19:28:00	http://n2t.net/ark:/65665/373e2b383-7d90-489c-b080-686f85bc9bcd
PAL 186860	Mammalia Marine	Animalia	Chordata	Mammalia	Carnivora	Phocidae	seal	Callophoca obscura Van Beneden	Ray				Harmatuk, P. J.	1973-02-01	United States	North Carolina	Beaufort County										42246	Cenozoic:Neogene:Mio-Pliocene	Chesapeake Group:Yorktown Fm	Appendicular element, right metacarpal-3	1		2018-01-04 19:28:00	http://n2t.net/ark:/65665/3c840cadf-1266-42d5-86f0-997dab2e712c
PAL 186861	Mammalia Marine	Animalia	Chordata	Mammalia	Carnivora	Phocidae	seal	Callophoca obscura Van Beneden	Ray				Harmatuk, P. J.	1973-02-01	United States	North Carolina	Beaufort County										42246	Cenozoic:Neogene:Mio-Pliocene	Chesapeake Group:Yorktown Fm	Appendicular element, metatarsal-4	1		2018-01-04 19:28:00	http://n2t.net/ark:/65665/309293c11-fb39-4163-bdc3-928e1f546f09
PAL 186862	Mammalia Marine	Animalia	Chordata	Mammalia	Carnivora	Phocidae	seal	Callophoca obscura Van Beneden	Ray				Harmatuk, P. J.	1973-02-01	United States	North Carolina	Beaufort County										42246	Cenozoic:Neogene:Mio-Pliocene	Chesapeake Group:Yorktown Fm	Appendicular element, left metacarpal-1	1		2018-01-04 19:28:00	http://n2t.net/ark:/65665/3c3a98da0-fe1a-4c8a-a8db-48ab0259d358
PAL 186863	Mammalia Marine	Animalia	Chordata	Mammalia	Carnivora	Phocidae	seal	Callophoca obscura Van Beneden	Ray				Harmatuk, P. J.	1973-02-01	United States	North Carolina	Beaufort County										42246	Cenozoic:Neogene:Mio-Pliocene	Chesapeake Group:Yorktown Fm	Appendicular element, right metatarsal-2 missing distal epiphysis	1		2018-01-04 19:28:00	http://n2t.net/ark:/65665/3a16db512-9f26-43db-9952-aa4eb50c13c2
PAL 186864	Mammalia Marine	Animalia	Chordata	Mammalia	Carnivora	Phocidae	seal	Callophoca obscura Van Beneden	Ray				Harmatuk, P. J.	1973-02-01	United States	North Carolina	Beaufort County										42246	Cenozoic:Neogene:Mio-Pliocene	Chesapeake Group:Yorktown Fm	Appendicular element, right metatarsal-2 missing distal epiphysis	1		2018-01-04 19:28:00	http://n2t.net/ark:/65665/3aee4fb57-f8ab-42d6-93e5-531d53c49f30
PAL 186865	Mammalia Marine	Animalia	Chordata	Mammalia	Carnivora	Phocidae	seal	Callophoca obscura Van Beneden	Ray				Harmatuk, P. J.	1973-02-01	United States	North Carolina	Beaufort County										42246	Cenozoic:Neogene:Mio-Pliocene	Chesapeake Group:Yorktown Fm	Appendicular element, right metatarsal-2 missing distal epiphysis	1		2018-01-04 19:28:00	http://n2t.net/ark:/65665/3fdb07969-9e81-447c-87ab-366a51573c34
PAL 186866	Mammalia Marine	Animalia	Chordata	Mammalia	Carnivora	Phocidae	seal	Callophoca obscura Van Beneden	Ray				Harmatuk, P. J.	1973-02-01	United States	North Carolina	Beaufort County										42246	Cenozoic:Neogene:Mio-Pliocene	Chesapeake Group:Yorktown Fm	Appendicular element, right juvenile humerus	1		2018-01-04 19:28:00	http://n2t.net/ark:/65665/32d241bc6-1dcb-40d7-aba4-717744f8a528
PAL 186867	Mammalia Marine	Animalia	Chordata	Mammalia	Carnivora	Phocidae	seal	Callophoca obscura Van Beneden	Ray				Harmatuk, P. J.	1973-02-01	United States	North Carolina	Beaufort County										42246	Cenozoic:Neogene:Mio-Pliocene	Chesapeake Group:Yorktown Fm	Appendicular element, right cuboid	1		2018-01-04 19:28:00	http://n2t.net/ark:/65665/329a0f467-d1d8-4ad3-9dff-ad79d5d4446e
PAL 186868	Mammalia Marine	Animalia	Chordata	Mammalia	Carnivora	Phocidae	seal	Callophoca obscura Van Beneden	Ray				Harmatuk, P. J.	1973-02-01	United States	North Carolina	Beaufort County										42246	Cenozoic:Neogene:Mio-Pliocene	Chesapeake Group:Yorktown Fm	Appendicular element, right astragalus	1		2018-01-04 19:28:00	http://n2t.net/ark:/65665/37e859e34-d523-4abf-957b-9ce83ebdcbea
PAL 186869	Mammalia Marine	Animalia	Chordata	Mammalia	Carnivora	Phocidae	seal	Callophoca obscura Van Beneden	Ray				Harmatuk, P. J.	1973-02-01	United States	North Carolina	Beaufort County										42246	Cenozoic:Neogene:Mio-Pliocene	Chesapeake Group:Yorktown Fm	Appendicular element, phalange-(1)	1		2018-01-04 19:28:00	http://n2t.net/ark:/65665/3900d78ec-1baa-423b-9038-fafc19cc086a
PAL 186870	Mammalia Marine	Animalia	Chordata	Mammalia	Carnivora	Phocidae	seal	Callophoca obscura Van Beneden	Ray				Harmatuk, P. J.	1973-02-01	United States	North Carolina	Beaufort County										42246	Cenozoic:Neogene:Mio-Pliocene	Chesapeake Group:Yorktown Fm	Appendicular element, proximal right humerus	1		2018-01-04 19:28:00	http://n2t.net/ark:/65665/3e4a47a36-a523-4a71-860e-52564bd09a19
PAL 186871	Mammalia Marine	Animalia	Chordata	Mammalia	Carnivora	Phocidae	seal	Callophoca obscura Van Beneden	Ray				Harmatuk, P. J.	1973-02-01	United States	North Carolina	Beaufort County										42246	Cenozoic:Neogene:Mio-Pliocene	Chesapeake Group:Yorktown Fm	Appendicular element, right metatarsal-3	1		2018-01-04 19:28:00	http://n2t.net/ark:/65665/37be72cb6-041c-4f1d-89d2-d1cef44a714f
PAL 186872	Mammalia Marine	Animalia	Chordata	Mammalia	Carnivora	Phocidae	seal	Callophoca obscura Van Beneden	Ray				Harmatuk, P. J.	1973-02-01	United States	North Carolina	Beaufort County										42246	Cenozoic:Neogene:Mio-Pliocene	Chesapeake Group:Yorktown Fm	Appendicular element, distal left radius missing epiphysis	1		2018-01-04 19:28:00	http://n2t.net/ark:/65665/38fa49c2b-c5f0-43ae-a69f-30a152f91866
PAL 186873	Mammalia Marine	Animalia	Chordata	Mammalia	Carnivora	Phocidae	seal	Callophoca obscura Van Beneden	Ray				Harmatuk, P. J.	1973-02-01	United States	North Carolina	Beaufort County										42246	Cenozoic:Neogene:Mio-Pliocene	Chesapeake Group:Yorktown Fm	Appendicular element, juvenile left femur	1		2018-01-04 19:28:00	http://n2t.net/ark:/65665/365e08732-b165-41e0-9fa7-2cfc5ecc1a18
PAL 186874	Mammalia Marine	Animalia	Chordata	Mammalia	Carnivora	Phocidae	seal	Callophoca obscura Van Beneden	Ray				Harmatuk, P. J.	1973-02-01	United States	North Carolina	Beaufort County										42246	Cenozoic:Neogene:Mio-Pliocene	Chesapeake Group:Yorktown Fm	Appendicular element, left cuboid	1		2018-01-04 19:28:00	http://n2t.net/ark:/65665/3bfaa5d03-c248-4a0a-ac9f-fc8893804855
PAL 186875	Mammalia Marine	Animalia	Chordata	Mammalia	Carnivora	Phocidae	seal	Callophoca obscura Van Beneden	Ray				Harmatuk, P. J.	1973-02-01	United States	North Carolina	Beaufort County										42246	Cenozoic:Neogene:Mio-Pliocene	Chesapeake Group:Yorktown Fm	Appendicular element, right metatarsal-1	1		2018-01-04 19:28:00	http://n2t.net/ark:/65665/3e8e9a60e-20dc-47f3-be44-96c293be43a9
PAL 186876	Mammalia Marine	Animalia	Chordata	Mammalia	Carnivora	Phocidae	seal	Callophoca obscura Van Beneden	Ray				Harmatuk, P. J.	1973-02-01	United States	North Carolina	Beaufort County										42246	Cenozoic:Neogene:Mio-Pliocene	Chesapeake Group:Yorktown Fm	Appendicular element, right metatarsal-1	1		2018-01-04 19:28:00	http://n2t.net/ark:/65665/3c8cb1ae5-45ea-493a-96ce-dc789b75d6f0
PAL 186877	Mammalia Marine	Animalia	Chordata	Mammalia	Carnivora	Phocidae	seal	Callophoca obscura Van Beneden	Ray				Harmatuk, P. J.	1973-02-01	United States	North Carolina	Beaufort County										42246	Cenozoic:Neogene:Mio-Pliocene	Chesapeake Group:Yorktown Fm	Appendicular element, left scapho-lunar	1		2018-01-04 19:28:00	http://n2t.net/ark:/65665/3af7f7f66-a019-46d7-832d-0b8f2b728f5e
PAL 186878	Mammalia Marine	Animalia	Chordata	Mammalia	Carnivora	Phocidae	seal	Callophoca obscura Van Beneden	Ray				Harmatuk, P. J.	1973-02-01	United States	North Carolina	Beaufort County										42246	Cenozoic:Neogene:Mio-Pliocene	Chesapeake Group:Yorktown Fm	Appendicular element, left calcaneum	1		2018-01-04 19:28:00	http://n2t.net/ark:/65665/34e930dfa-553e-4895-9230-4aa95723d978
PAL 186879	Mammalia Marine	Animalia	Chordata	Mammalia	Carnivora	Phocidae	seal	Callophoca obscura Van Beneden	Ray				Harmatuk, P. J.	1973-02-01	United States	North Carolina	Beaufort County										42246	Cenozoic:Neogene:Mio-Pliocene	Chesapeake Group:Yorktown Fm	Appendicular element, right calcaneum	1		2018-01-04 19:28:00	http://n2t.net/ark:/65665/3e6ed8818-d84d-4f2e-9b07-ab4ee77b3359
PAL 186880	Mammalia Marine	Animalia	Chordata	Mammalia	Carnivora	Phocidae	seal	Callophoca obscura Van Beneden	Ray				Harmatuk, P. J.	1973-02-01	United States	North Carolina	Beaufort County										42246	Cenozoic:Neogene:Mio-Pliocene	Chesapeake Group:Yorktown Fm	Appendicular element, distal left femur	1		2018-01-04 19:28:00	http://n2t.net/ark:/65665/3d539c1bd-90d1-42e3-add6-ab24a27d663b
PAL 186881	Mammalia Marine	Animalia	Chordata	Mammalia	Carnivora	Phocidae	seal	Callophoca obscura Van Beneden	Ray				Harmatuk, P. J.	1973-02-01	United States	North Carolina	Beaufort County										42246	Cenozoic:Neogene:Mio-Pliocene	Chesapeake Group:Yorktown Fm	Appendicular element, right juvenile humerus	1		2018-01-04 19:28:00	http://n2t.net/ark:/65665/3314fbba9-eae4-4d80-9ff2-e8a3c6fe0b88
PAL 186885	Mammalia Marine	Animalia	Chordata	Mammalia	Carnivora	Phocidae	seal	Callophoca obscura Van Beneden	Ray				Mason, E.	1973-02-01	United States	North Carolina	Beaufort County										42246	Cenozoic:Neogene:Mio-Pliocene	Chesapeake Group:Yorktown Fm	Skull element, T-V-R-C	1		2018-01-04 19:28:00	http://n2t.net/ark:/65665/31822b70f-147c-49ff-87ae-af3208aa6005
PAL 186924	Mammalia Marine	Animalia	Chordata	Mammalia	Carnivora	Phocidae	seal	Callophoca obscura Van Beneden	Ray				Hopkins, J. D.		United States	North Carolina	Beaufort County										42246	Cenozoic:Neogene:Mio-Pliocene	Chesapeake Group:Yorktown Fm	Appendicular element, left metatarsal-5	1		2017-04-27 16:45:00	http://n2t.net/ark:/65665/30c9867fa-7d43-43c7-a324-7545438cb552
PAL 186925	Mammalia Marine	Animalia	Chordata	Mammalia	Carnivora	Phocidae	seal	Callophoca obscura Van Beneden	Ray				Hopkins, J. D.		United States	North Carolina	Beaufort County										42246	Cenozoic:Neogene:Mio-Pliocene	Chesapeake Group:Yorktown Fm	Appendicular element, left astragalus, partial	1		2017-04-27 16:45:00	http://n2t.net/ark:/65665/335c44c29-1200-484a-b386-ade6c5a4024f
PAL 186926	Mammalia Marine	Animalia	Chordata	Mammalia	Carnivora	Phocidae	seal	Callophoca obscura Van Beneden	Ray				Hopkins, J. D.		United States	North Carolina	Beaufort County										42246	Cenozoic:Neogene:Mio-Pliocene	Chesapeake Group:Yorktown Fm	Appendicular element, right partial femur	1		2017-04-27 16:45:00	http://n2t.net/ark:/65665/3967e1d56-c862-4a29-9baf-7ec96d2e5db4
PAL 186927	Mammalia Marine	Animalia	Chordata	Mammalia	Carnivora	Phocidae	seal	Callophoca obscura Van Beneden	Ray				Hopkins, J. D.		United States	North Carolina	Beaufort County										42246	Cenozoic:Neogene:Mio-Pliocene	Chesapeake Group:Yorktown Fm	Appendicular element, phalange-(1)	1		2017-04-27 16:45:00	http://n2t.net/ark:/65665/3ed0ed563-7a71-439b-9ebf-52907a52b7a1
PAL 186928	Mammalia Marine	Animalia	Chordata	Mammalia	Carnivora	Phocidae	seal	Callophoca obscura Van Beneden	Ray				Hopkins, J. D.		United States	North Carolina	Beaufort County										42246	Cenozoic:Neogene:Mio-Pliocene	Chesapeake Group:Yorktown Fm	Appendicular element, phalange-(1)	1		2017-04-27 16:45:00	http://n2t.net/ark:/65665/3929c33c4-7812-4959-b65c-33ce807fe662
PAL 186929	Mammalia Marine	Animalia	Chordata	Mammalia	Carnivora	Phocidae	seal	Callophoca obscura Van Beneden	Ray				Hopkins, J. D.		United States	North Carolina	Beaufort County										42246	Cenozoic:Neogene:Mio-Pliocene	Chesapeake Group:Yorktown Fm	Appendicular element, phalange-(1)	1		2017-04-27 16:45:00	http://n2t.net/ark:/65665/3848d4429-2388-4fe0-8172-b70b3deb9095
PAL 186930	Mammalia Marine	Animalia	Chordata	Mammalia	Carnivora	Phocidae	seal	Callophoca obscura Van Beneden	Ray				Hopkins, J. D.		United States	North Carolina	Beaufort County										42246	Cenozoic:Neogene:Mio-Pliocene	Chesapeake Group:Yorktown Fm	Appendicular element, phalange-(1)	1		2017-04-27 16:45:00	http://n2t.net/ark:/65665/3b3e73e99-979b-404d-9bb0-ab3e38e340da
PAL 186931	Mammalia Marine	Animalia	Chordata	Mammalia	Carnivora	Phocidae	seal	Callophoca obscura Van Beneden	Ray				Hopkins, J. D.		United States	North Carolina	Beaufort County										42246	Cenozoic:Neogene:Mio-Pliocene	Chesapeake Group:Yorktown Fm	Appendicular element, phalange-(1)	1		2017-04-27 16:45:00	http://n2t.net/ark:/65665/3095dca84-377e-4dbb-a129-868ab6917e2f
PAL 186932	Mammalia Marine	Animalia	Chordata	Mammalia	Carnivora	Phocidae	seal	Callophoca obscura Van Beneden	Ray				Hopkins, J. D.		United States	North Carolina	Beaufort County										42246	Cenozoic:Neogene:Mio-Pliocene	Chesapeake Group:Yorktown Fm	Appendicular element, phalange-(1)	1		2017-04-27 16:45:00	http://n2t.net/ark:/65665/39d48b1eb-4ad6-4a3b-b1f0-f48865d4ae93
PAL 186933	Mammalia Marine	Animalia	Chordata	Mammalia	Carnivora	Phocidae	seal	Callophoca obscura Van Beneden	Ray				Hopkins, J. D.		United States	North Carolina	Beaufort County										42246	Cenozoic:Neogene:Mio-Pliocene	Chesapeake Group:Yorktown Fm	Appendicular element, left scapho-lunar	1		2017-04-27 16:45:00	http://n2t.net/ark:/65665/3a7f97843-6dd2-44ae-b421-f55f411cc5fa
PAL 186934	Mammalia Marine	Animalia	Chordata	Mammalia	Carnivora	Phocidae	seal	Callophoca obscura Van Beneden	Ray				Hopkins, J. D.		United States	North Carolina	Beaufort County										42246	Cenozoic:Neogene:Mio-Pliocene	Chesapeake Group:Yorktown Fm	Appendicular element, right metacarpal-4	1		2017-04-27 16:45:00	http://n2t.net/ark:/65665/3697955e9-c8d9-466d-b8de-37b6d1ae3f23
PAL 186935	Mammalia Marine	Animalia	Chordata	Mammalia	Carnivora	Phocidae	seal	Callophoca obscura Van Beneden	Ray				Hopkins, J. D.		United States	North Carolina	Beaufort County										42246	Cenozoic:Neogene:Mio-Pliocene	Chesapeake Group:Yorktown Fm	Appendicular element, right metacarpal-4	1		2017-04-27 16:45:00	http://n2t.net/ark:/65665/3155c22a9-b099-4f65-a282-420e26a2ca4c
PAL 186936	Mammalia Marine	Animalia	Chordata	Mammalia	Carnivora	Phocidae	seal	Callophoca obscura Van Beneden	Ray				Hopkins, J. D.		United States	North Carolina	Beaufort County										42246	Cenozoic:Neogene:Mio-Pliocene	Chesapeake Group:Yorktown Fm	Appendicular element, right metatarsal-4	1		2017-04-27 16:45:00	http://n2t.net/ark:/65665/3c51dff84-bd45-44b4-a2ef-a12b8d0b88f4
PAL 186937	Mammalia Marine	Animalia	Chordata	Mammalia	Carnivora	Phocidae	seal	Callophoca obscura Van Beneden	Ray				Hopkins, J. D.		United States	North Carolina	Beaufort County										42246	Cenozoic:Neogene:Mio-Pliocene	Chesapeake Group:Yorktown Fm	Skull element, T-U-AA	1		2017-04-27 16:45:00	http://n2t.net/ark:/65665/367893db7-e924-4653-9ff3-042f29606a25
PAL 186940	Mammalia Marine	Animalia	Chordata	Mammalia	Carnivora	Phocidae	seal	Callophoca obscura Van Beneden	Ray				Harmatuk, P. J.		United States	North Carolina	Beaufort County										42246	Cenozoic:Neogene:Mio-Pliocene	Chesapeake Group:Yorktown Fm	Appendicular element, phalange-(1)	1		2017-04-27 16:45:00	http://n2t.net/ark:/65665/35c6739a3-25ec-47d0-89bc-3870846d03e9
PAL 186941	Mammalia Marine	Animalia	Chordata	Mammalia	Carnivora	Phocidae	seal	Callophoca obscura Van Beneden	Ray				Harmatuk, P. J.		United States	North Carolina	Beaufort County										42246	Cenozoic:Neogene:Mio-Pliocene	Chesapeake Group:Yorktown Fm	Appendicular element, left metatarsal-1	1		2017-04-27 16:45:00	http://n2t.net/ark:/65665/3cb5216bd-2860-48c7-b810-39ff3219b84f
PAL 186942	Mammalia Marine	Animalia	Chordata	Mammalia	Carnivora	Phocidae	seal	Callophoca obscura Van Beneden	Ray				Harmatuk, P. J.		United States	North Carolina	Beaufort County										42246	Cenozoic:Neogene:Mio-Pliocene	Chesapeake Group:Yorktown Fm	Appendicular element, left metatarsal-5	1		2017-04-27 16:45:00	http://n2t.net/ark:/65665/366e82e00-e60d-4d97-b5ba-508e406d32ce
PAL 186943	Mammalia Marine	Animalia	Chordata	Mammalia	Carnivora	Phocidae	seal	Callophoca obscura Van Beneden	Ray				Harmatuk, P. J.		United States	North Carolina	Beaufort County										42246	Cenozoic:Neogene:Mio-Pliocene	Chesapeake Group:Yorktown Fm	Appendicular element, right metatarsal-2	1		2017-04-27 16:45:00	http://n2t.net/ark:/65665/353afa4e6-876e-4c06-8e4b-117be06a52ff
PAL 186944	Mammalia Marine	Animalia	Chordata	Mammalia	Carnivora	Phocidae	seal	Callophoca obscura Van Beneden	Ray				Harmatuk, P. J.		United States	North Carolina	Beaufort County										42246	Cenozoic:Neogene:Mio-Pliocene	Chesapeake Group:Yorktown Fm	Appendicular element, distal left humerus	1		2017-04-27 16:45:00	http://n2t.net/ark:/65665/3a77182b0-b768-4afa-9204-dd6e19b50eb2
PAL 186945	Mammalia Marine	Animalia	Chordata	Mammalia	Carnivora	Phocidae	seal	Callophoca obscura Van Beneden	Ray				Harmatuk, P. J.		United States	North Carolina	Beaufort County										42246	Cenozoic:Neogene:Mio-Pliocene	Chesapeake Group:Yorktown Fm	Appendicular element, proximal right humerus	1		2017-04-27 16:45:00	http://n2t.net/ark:/65665/32094b53d-5227-4632-b718-f74421fbf7f9
PAL 186946	Mammalia Marine	Animalia	Chordata	Mammalia	Carnivora	Phocidae	seal	Callophoca obscura Van Beneden	Ray				Harmatuk, P. J.		United States	North Carolina	Beaufort County										42246	Cenozoic:Neogene:Mio-Pliocene	Chesapeake Group:Yorktown Fm	Appendicular element, distal right radius	1		2017-04-27 16:45:00	http://n2t.net/ark:/65665/3e86ac6f6-70db-4b0c-a9b7-7378576431dc
PAL 186947	Mammalia Marine	Animalia	Chordata	Mammalia	Carnivora	Phocidae	seal	Callophoca obscura Van Beneden	Ray				McLellan, J. H.	1973-03-15	United States	North Carolina	Beaufort County										42246	Cenozoic:Neogene:Mio-Pliocene	Chesapeake Group:Yorktown Fm	Appendicular element, proximal phalange	1		2017-04-27 16:45:00	http://n2t.net/ark:/65665/3ef818e42-8f2f-405f-b71f-e98b66f00cb4
PAL 186948	Mammalia Marine	Animalia	Chordata	Mammalia	Carnivora	Phocidae	seal	Callophoca obscura Van Beneden	Ray				McLellan, J. H.	1973-03-15	United States	North Carolina	Beaufort County										42246	Cenozoic:Neogene:Mio-Pliocene	Chesapeake Group:Yorktown Fm	Skull element, anterior right lower jaw, T-C-P-(3)	1		2017-04-27 16:45:00	http://n2t.net/ark:/65665/3769d19c8-a280-4eba-bd4d-ad1bd8930771
PAL 186949	Mammalia Marine	Animalia	Chordata	Mammalia	Carnivora	Phocidae	seal	Callophoca obscura Van Beneden	Ray				Hopkins, J. D.		United States	North Carolina	Beaufort County										42246	Cenozoic:Neogene:Mio-Pliocene	Chesapeake Group:Yorktown Fm	Appendicular element, left juvenile humerus	1		2017-04-27 16:45:00	http://n2t.net/ark:/65665/3a52c10f0-b8f8-4124-b8a2-77dc83b5b73a
PAL 186950	Mammalia Marine	Animalia	Chordata	Mammalia	Carnivora	Phocidae	seal	Callophoca obscura Van Beneden	Ray				Hopkins, J. D.		United States	North Carolina	Beaufort County										42246	Cenozoic:Neogene:Mio-Pliocene	Chesapeake Group:Yorktown Fm	Appendicular element, partial phalange	1		2017-04-27 16:45:00	http://n2t.net/ark:/65665/3a641a267-c69a-44f1-bbf3-756ca8eae2e8
PAL 186951	Mammalia Marine	Animalia	Chordata	Mammalia	Carnivora	Phocidae	seal	Callophoca obscura Van Beneden	Ray				Ray; Pearce; Cohen	1973-03-01	United States	North Carolina	Beaufort County										42246	Cenozoic:Neogene:Mio-Pliocene	Chesapeake Group:Yorktown Fm	Skull element, partial left squamosal	1		2017-04-27 16:45:00	http://n2t.net/ark:/65665/36552bdc8-109e-435a-a9a3-d3a5e3288360
PAL 186952	Mammalia Marine	Animalia	Chordata	Mammalia	Carnivora	Phocidae	seal	Callophoca obscura Van Beneden	Ray				Ray; Pearce; Cohen		United States	North Carolina	Beaufort County										42246	Cenozoic:Neogene:Mio-Pliocene	Chesapeake Group:Yorktown Fm	Appendicular element, phalange	1		2017-04-27 16:45:00	http://n2t.net/ark:/65665/3612d44e4-1852-4c7d-acda-bfb480c3f6d7
PAL 186953	Mammalia Marine	Animalia	Chordata	Mammalia	Carnivora	Phocidae	seal	Callophoca obscura Van Beneden	Ray				Ray; Pearce; Cohen		United States	North Carolina	Beaufort County										42246	Cenozoic:Neogene:Mio-Pliocene	Chesapeake Group:Yorktown Fm	Appendicular element, left metatarsal-4	1		2017-04-27 16:45:00	http://n2t.net/ark:/65665/34bdadd95-310c-47a8-adec-cdc5edd7941f
PAL 186954	Mammalia Marine	Animalia	Chordata	Mammalia	Carnivora	Phocidae	seal	Callophoca obscura Van Beneden	Ray				Ray; Pearce; Cohen		United States	North Carolina	Beaufort County										42246	Cenozoic:Neogene:Mio-Pliocene	Chesapeake Group:Yorktown Fm	Appendicular element, right metacarpal-2	1		2017-04-27 16:45:00	http://n2t.net/ark:/65665/3bde8e2f6-2b01-48a4-ae85-fd90dcd75531
PAL 186955	Mammalia Marine	Animalia	Chordata	Mammalia	Carnivora	Phocidae	seal	Callophoca obscura Van Beneden	Ray				Ray; Pearce; Cohen		United States	North Carolina	Beaufort County										42246	Cenozoic:Neogene:Mio-Pliocene	Chesapeake Group:Yorktown Fm	Appendicular element, right distal fibula	1		2017-04-27 16:45:00	http://n2t.net/ark:/65665/3a18906d2-99f2-4ba4-9641-921dfe4dc030
PAL 186956	Mammalia Marine	Animalia	Chordata	Mammalia	Carnivora	Phocidae	seal	Callophoca obscura Van Beneden	Ray				Ray; Pearce; Cohen		United States	North Carolina	Beaufort County										42246	Cenozoic:Neogene:Mio-Pliocene	Chesapeake Group:Yorktown Fm	Appendicular element, left metatarsal-5	1		2017-04-27 16:45:00	http://n2t.net/ark:/65665/31d903535-72b5-4100-8779-803887dea356
PAL 186957	Mammalia Marine	Animalia	Chordata	Mammalia	Carnivora	Phocidae	seal	Callophoca obscura Van Beneden	Ray				Ray; Pearce; Cohen		United States	North Carolina	Beaufort County										42246	Cenozoic:Neogene:Mio-Pliocene	Chesapeake Group:Yorktown Fm	Appendicular element, right metacarpal-1-partial	1		2017-04-27 16:45:00	http://n2t.net/ark:/65665/3c9465b18-ff24-42af-97cc-8ec3fc816455
PAL 186958	Mammalia Marine	Animalia	Chordata	Mammalia	Carnivora	Phocidae	seal	Callophoca obscura Van Beneden	Ray				Ray; Pearce; Cohen		United States	North Carolina	Beaufort County										42246	Cenozoic:Neogene:Mio-Pliocene	Chesapeake Group:Yorktown Fm	Appendicular element, right metacarpal-4	1		2017-04-27 16:45:00	http://n2t.net/ark:/65665/3061e05f1-fa26-472f-a719-c285213ddfb1
PAL 186959	Mammalia Marine	Animalia	Chordata	Mammalia	Carnivora	Phocidae	seal	Callophoca obscura Van Beneden	Ray				Ray; Pearce; Cohen		United States	North Carolina	Beaufort County										42246	Cenozoic:Neogene:Mio-Pliocene	Chesapeake Group:Yorktown Fm	Appendicular element, proximal left femur	1		2017-04-27 16:45:00	http://n2t.net/ark:/65665/3405aab4d-fc97-4e92-bb83-81f6f8d2c3ed
PAL 186960	Mammalia Marine	Animalia	Chordata	Mammalia	Carnivora	Phocidae	seal	Callophoca obscura Van Beneden	Ray				Harmatuk, P. J.		United States	North Carolina	Beaufort County										42246	Cenozoic:Neogene:Mio-Pliocene	Chesapeake Group:Yorktown Fm	Appendicular element, right metatarsal-3	1		2017-04-27 16:45:00	http://n2t.net/ark:/65665/350a48ed0-c9cd-4b42-bde1-e02eac182a74
PAL 186961	Mammalia Marine	Animalia	Chordata	Mammalia	Carnivora	Phocidae	seal	Callophoca obscura Van Beneden	Ray				Harmatuk, P. J.		United States	North Carolina	Beaufort County										42246	Cenozoic:Neogene:Mio-Pliocene	Chesapeake Group:Yorktown Fm	Appendicular element, right metatarsal-2	1		2017-04-27 16:45:00	http://n2t.net/ark:/65665/3f09dca23-00f8-4673-8184-a6cff97cb4ac
PAL 186962	Mammalia Marine	Animalia	Chordata	Mammalia	Carnivora	Phocidae	seal	Callophoca obscura Van Beneden	Ray				Harmatuk, P. J.		United States	North Carolina	Beaufort County										42246	Cenozoic:Neogene:Mio-Pliocene	Chesapeake Group:Yorktown Fm	Appendicular element, left astragalus	1		2017-04-27 16:45:00	http://n2t.net/ark:/65665/3e8a4a82e-d703-4275-9ec1-fee138216ba0
PAL 186963	Mammalia Marine	Animalia	Chordata	Mammalia	Carnivora	Phocidae	seal	Callophoca obscura Van Beneden	Ray				Harmatuk, P. J.		United States	North Carolina	Beaufort County										42246	Cenozoic:Neogene:Mio-Pliocene	Chesapeake Group:Yorktown Fm	Appendicular element, left metacarpal-3	1		2017-04-27 16:45:00	http://n2t.net/ark:/65665/35a12e37e-be01-4269-b979-1608a555a801
PAL 186964	Mammalia Marine	Animalia	Chordata	Mammalia	Carnivora	Phocidae	seal	Callophoca obscura Van Beneden	Ray				Harmatuk, P. J.		United States	North Carolina	Beaufort County										42246	Cenozoic:Neogene:Mio-Pliocene	Chesapeake Group:Yorktown Fm	Appendicular element, proximal left radius	1		2017-04-27 16:45:00	http://n2t.net/ark:/65665/3e291a843-51e7-494e-85b0-58178836cda0
PAL 186965	Mammalia Marine	Animalia	Chordata	Mammalia	Carnivora	Phocidae	seal	Callophoca obscura Van Beneden	Ray				Harmatuk, P. J.		United States	North Carolina	Beaufort County										42246	Cenozoic:Neogene:Mio-Pliocene	Chesapeake Group:Yorktown Fm	Appendicular element, distal right radius	1		2017-04-27 16:45:00	http://n2t.net/ark:/65665/3bfa83f6c-44b8-49f4-8d27-a52543e50ec9
PAL 186966	Mammalia Marine	Animalia	Chordata	Mammalia	Carnivora	Phocidae	seal	Callophoca obscura Van Beneden	Ray				Harmatuk, P. J.		United States	North Carolina	Beaufort County										42246	Cenozoic:Neogene:Mio-Pliocene	Chesapeake Group:Yorktown Fm	Appendicular element, phalange	1		2017-04-27 16:45:00	http://n2t.net/ark:/65665/35c7200d1-322e-4afc-8745-597dd481a324
PAL 186967	Mammalia Marine	Animalia	Chordata	Mammalia	Carnivora	Phocidae	seal	Callophoca obscura Van Beneden	Ray				Harmatuk, P. J.		United States	North Carolina	Beaufort County										42246	Cenozoic:Neogene:Mio-Pliocene	Chesapeake Group:Yorktown Fm	Appendicular element, distal right radius	1		2017-04-27 16:45:00	http://n2t.net/ark:/65665/341ad6a89-d15b-4ca1-bde4-834d539cb799
PAL 186968	Mammalia Marine	Animalia	Chordata	Mammalia	Carnivora	Phocidae	seal	Callophoca obscura Van Beneden	Ray				Harmatuk, P. J.		United States	North Carolina	Beaufort County										42246	Cenozoic:Neogene:Mio-Pliocene	Chesapeake Group:Yorktown Fm	Appendicular element, distal right radius	1		2017-04-27 16:45:00	http://n2t.net/ark:/65665/3dd558566-a9c5-43f9-9c33-da55e8131648
PAL 186994	Mammalia Marine	Animalia	Chordata	Mammalia	Carnivora	Phocidae	seal	Callophoca obscura Van Beneden	Ray				Harmatuk, P. J.	1973-04-01	United States	North Carolina	Pamlico County											Cenozoic:Neogene:Mio-Pliocene	Chesapeake Group:Yorktown Fm ?	Appendicular element, distal right radius	1		2017-04-27 16:45:00	http://n2t.net/ark:/65665/33f5d9a1e-97d0-4f15-955a-d6db1ea26820
PAL 186994	Mammalia Marine	Animalia	Chordata	Mammalia	Carnivora	Phocidae	seal	Callophoca obscura Van Beneden	Ray				Harmatuk, P. J.	1973-04-01	United States	North Carolina	Pamlico County											Cenozoic:Neogene:Mio-Pliocene	Chesapeake Group:Yorktown Fm ?	Appendicular element, distal right radius	1		2017-04-27 16:45:00	http://n2t.net/ark:/65665/38a2ac889-19ef-4b63-8113-dede9efa1d18
PAL 186995	Mammalia Marine	Animalia	Chordata	Mammalia	Carnivora	Phocidae	seal	Callophoca obscura Van Beneden	Ray				Harmatuk, P. J.	1973-04-01	United States	North Carolina	Beaufort County										42246	Cenozoic:Neogene:Mio-Pliocene	Chesapeake Group:Yorktown Fm	Appendicular element, left distal fibula	1		2017-04-27 16:45:00	http://n2t.net/ark:/65665/3d768b499-1634-4ea3-9270-0ec4e5757cfc
PAL 186996	Mammalia Marine	Animalia	Chordata	Mammalia	Carnivora	Phocidae	seal	Callophoca obscura Van Beneden	Ray				Harmatuk, P. J.	1973-04-01	United States	North Carolina	Beaufort County										42246	Cenozoic:Neogene:Mio-Pliocene	Chesapeake Group:Yorktown Fm	Appendicular element, phalange	1		2017-04-27 16:45:00	http://n2t.net/ark:/65665/3b625fbec-00cf-480f-b248-73e5e5d8665b
PAL 186997	Mammalia Marine	Animalia	Chordata	Mammalia	Carnivora	Phocidae	seal	Callophoca obscura Van Beneden	Ray				Harmatuk, P. J.	1973-04-01	United States	North Carolina	Beaufort County										42246	Cenozoic:Neogene:Mio-Pliocene	Chesapeake Group:Yorktown Fm	Appendicular element, phalange	1		2017-04-27 16:45:00	http://n2t.net/ark:/65665/3c7f86458-aaa4-4dd1-995e-e199aebd7b33
PAL 186998	Mammalia Marine	Animalia	Chordata	Mammalia	Carnivora	Phocidae	seal	Callophoca obscura Van Beneden	Ray				Harmatuk, P. J.	1973-04-01	United States	North Carolina	Beaufort County										42246	Cenozoic:Neogene:Mio-Pliocene	Chesapeake Group:Yorktown Fm	Appendicular element, phalange	1		2017-04-27 16:45:00	http://n2t.net/ark:/65665/3375923ff-461f-4dbc-b2b6-943947862946
PAL 186999	Mammalia Marine	Animalia	Chordata	Mammalia	Carnivora	Phocidae	seal	Callophoca obscura Van Beneden	Ray				Harmatuk, P. J.	1973-04-01	United States	North Carolina	Beaufort County										42246	Cenozoic:Neogene:Mio-Pliocene	Chesapeake Group:Yorktown Fm	Appendicular element, phalange	1		2017-04-27 16:45:00	http://n2t.net/ark:/65665/370207c2b-cb18-49f7-9158-79ba49f631c7
PAL 187000	Mammalia Marine	Animalia	Chordata	Mammalia	Carnivora	Phocidae	seal	Callophoca obscura Van Beneden	Ray				Harmatuk, P. J.	1973-04-01	United States	North Carolina	Beaufort County										42246	Cenozoic:Neogene:Mio-Pliocene	Chesapeake Group:Yorktown Fm	Appendicular element, proximal phalange	1		2017-04-27 16:45:00	http://n2t.net/ark:/65665/34fdc764d-ee10-4728-aa2f-f0d763137aa7
PAL 187001	Mammalia Marine	Animalia	Chordata	Mammalia	Carnivora	Phocidae	seal	Callophoca obscura Van Beneden	Ray				Harmatuk, P. J.	1973-04-01	United States	North Carolina	Beaufort County										42246	Cenozoic:Neogene:Mio-Pliocene	Chesapeake Group:Yorktown Fm	Appendicular element, right metatarsal-1	1		2017-04-27 16:45:00	http://n2t.net/ark:/65665/33216b058-c324-4931-b446-816abb7f9f03
PAL 187002	Mammalia Marine	Animalia	Chordata	Mammalia	Carnivora	Phocidae	seal	Callophoca obscura Van Beneden	Ray				Harmatuk, P. J.	1973-04-01	United States	North Carolina	Beaufort County										42246	Cenozoic:Neogene:Mio-Pliocene	Chesapeake Group:Yorktown Fm	Appendicular element, right metatarsal-5	1		2017-04-27 16:45:00	http://n2t.net/ark:/65665/30c20505d-0403-4095-8e69-6b7981ff2bdf
PAL 187003	Mammalia Marine	Animalia	Chordata	Mammalia	Carnivora	Phocidae	seal	Callophoca obscura Van Beneden	Ray				Harmatuk, P. J.	1973-04-01	United States	North Carolina	Beaufort County										42246	Cenozoic:Neogene:Mio-Pliocene	Chesapeake Group:Yorktown Fm	Appendicular element, partial right metatarsal-2	1		2017-04-27 16:45:00	http://n2t.net/ark:/65665/3fd01a58a-e133-46d7-a445-c8d3a7b7844d
PAL 187004	Mammalia Marine	Animalia	Chordata	Mammalia	Carnivora	Phocidae	seal	Callophoca obscura Van Beneden	Ray				Harmatuk, P. J.	1973-04-01	United States	North Carolina	Beaufort County										42246	Cenozoic:Neogene:Mio-Pliocene	Chesapeake Group:Yorktown Fm	Skull element, partial left lower jaw, T-M-(1)	1		2017-04-27 16:45:00	http://n2t.net/ark:/65665/32785f154-bcb9-4328-820d-71e1ffdcdbfd
PAL 187005	Mammalia Marine	Animalia	Chordata	Mammalia	Carnivora	Phocidae	seal	Callophoca obscura Van Beneden	Ray				Harmatuk, P. J.	1973-04-01	United States	North Carolina	Beaufort County										42246	Cenozoic:Neogene:Mio-Pliocene	Chesapeake Group:Yorktown Fm	Skull element, partial right lower jaw	1		2017-04-27 16:45:00	http://n2t.net/ark:/65665/3c5a7f998-22cf-4f5b-8094-089a1020e4e9
PAL 187008	Mammalia Marine	Animalia	Chordata	Mammalia	Carnivora	Phocidae	seal	Callophoca obscura Van Beneden	Ray				Harmatuk, P. J.	1973-04-01	United States	North Carolina	Beaufort County										42246	Cenozoic:Neogene:Mio-Pliocene	Chesapeake Group:Yorktown Fm	Appendicular element, proximal right radius	1		2017-04-27 16:45:00	http://n2t.net/ark:/65665/32da15e90-7c44-4bb7-882d-0bc763720c5e
PAL 187009	Mammalia Marine	Animalia	Chordata	Mammalia	Carnivora	Phocidae	seal	Callophoca obscura Van Beneden	Ray				Harmatuk, P. J.	1973-04-01	United States	North Carolina	Beaufort County										42246	Cenozoic:Neogene:Mio-Pliocene	Chesapeake Group:Yorktown Fm	Skull elements, partial right squamosal	1		2017-04-27 16:45:00	http://n2t.net/ark:/65665/3d1d5f2bc-8a52-4a24-9151-554288c1b7e6
PAL 187010	Mammalia Marine	Animalia	Chordata	Mammalia	Carnivora	Phocidae	seal	Callophoca obscura Van Beneden	Ray				Harmatuk, P. J.	1973-04-01	United States	North Carolina	Beaufort County										42246	Cenozoic:Neogene:Mio-Pliocene	Chesapeake Group:Yorktown Fm	Appendicular element, right distal femur	1		2017-04-27 16:45:00	http://n2t.net/ark:/65665/35517f031-2c2f-47b2-8384-00bc50f06f2a
PAL 187011	Mammalia Marine	Animalia	Chordata	Mammalia	Carnivora	Phocidae	seal	Callophoca obscura Van Beneden	Ray				Harmatuk, P. J.	1973-04-01	United States	North Carolina	Beaufort County										42246	Cenozoic:Neogene:Mio-Pliocene	Chesapeake Group:Yorktown Fm	Appendicular element, right astragalus	1		2017-04-27 16:45:00	http://n2t.net/ark:/65665/34e0e902f-62dd-4a3d-92a8-4a411efe826d
PAL 187012	Mammalia Marine	Animalia	Chordata	Mammalia	Carnivora	Phocidae	seal	Callophoca obscura Van Beneden	Ray				Harmatuk, P. J.	1973-04-01	United States	North Carolina	Beaufort County										42246	Cenozoic:Neogene:Mio-Pliocene	Chesapeake Group:Yorktown Fm	Appendicular element, left calcaneum	1		2017-04-27 16:45:00	http://n2t.net/ark:/65665/3faabec92-33e0-401e-bb4e-397e36e38b7d
PAL 187013	Mammalia Marine	Animalia	Chordata	Mammalia	Carnivora	Phocidae	seal	Callophoca obscura Van Beneden	Ray				Harmatuk, P. J.	1973-04-01	United States	North Carolina	Beaufort County										42246	Cenozoic:Neogene:Mio-Pliocene	Chesapeake Group:Yorktown Fm	Appendicular element, right calcaneum	1		2017-04-27 16:45:00	http://n2t.net/ark:/65665/3870ed330-80ac-4e4b-a489-7c3df86a4ed5
PAL 187014	Mammalia Marine	Animalia	Chordata	Mammalia	Carnivora	Phocidae	seal	Callophoca obscura Van Beneden	Ray				Harmatuk, P. J.	1973-04-01	United States	North Carolina	Beaufort County										42246	Cenozoic:Neogene:Mio-Pliocene	Chesapeake Group:Yorktown Fm	Appendicular element, proximal left radius	1		2017-04-27 16:45:00	http://n2t.net/ark:/65665/3792967fe-10fb-429c-a69c-c5d08a12e8a0
PAL 187045	Mammalia Marine	Animalia	Chordata	Mammalia	Carnivora	Phocidae	seal	Callophoca obscura Van Beneden	Ray				Harmatuk, P. J.	1973	United States	North Carolina	Beaufort County										42246	Cenozoic:Neogene:Mio-Pliocene	Chesapeake Group:Yorktown Fm	Appendicular element, left metatarsal-2	1		2018-01-04 19:28:00	http://n2t.net/ark:/65665/3221784f1-4574-448b-be82-d6717b0d1137
PAL 187046	Mammalia Marine	Animalia	Chordata	Mammalia	Carnivora	Phocidae	seal	Callophoca obscura Van Beneden	Ray				Harmatuk, P. J.	1973	United States	North Carolina	Beaufort County										42246	Cenozoic:Neogene:Mio-Pliocene	Chesapeake Group:Yorktown Fm	Appendicular element, right metacarpal-3	1		2018-01-04 19:28:00	http://n2t.net/ark:/65665/389240710-ea0e-456c-8bf3-89f1a302a3b3
PAL 187047	Mammalia Marine	Animalia	Chordata	Mammalia	Carnivora	Phocidae	seal	Callophoca obscura Van Beneden	Ray				Harmatuk, P. J.	1973	United States	North Carolina	Beaufort County										42246	Cenozoic:Neogene:Mio-Pliocene	Chesapeake Group:Yorktown Fm	Appendicular element, distal left humerus	1		2018-01-04 19:28:00	http://n2t.net/ark:/65665/3e55f9742-b2a8-4075-8d77-988d68e70635
PAL 187048	Mammalia Marine	Animalia	Chordata	Mammalia	Carnivora	Phocidae	seal	Callophoca obscura Van Beneden	Ray				Harmatuk, P. J.	1973	United States	North Carolina	Beaufort County										42246	Cenozoic:Neogene:Mio-Pliocene	Chesapeake Group:Yorktown Fm	Appendicular element, phalange	1		2018-01-04 19:28:00	http://n2t.net/ark:/65665/3c47293b3-18e6-4eca-ac11-e608155bed82
PAL 187049	Mammalia Marine	Animalia	Chordata	Mammalia	Carnivora	Phocidae	seal	Callophoca obscura Van Beneden	Ray				Wood, R. E.	1973-05-01	United States	North Carolina	Beaufort County										42246	Cenozoic:Neogene:Mio-Pliocene	Chesapeake Group:Yorktown Fm	Appendicular element, right metacarpal-2	1		2018-01-04 19:28:00	http://n2t.net/ark:/65665/3d13ced27-94b1-4298-9869-d48f6861cb3e
PAL 187050	Mammalia Marine	Animalia	Chordata	Mammalia	Carnivora	Phocidae	seal	Callophoca obscura Van Beneden	Ray				Wood, R. E.	1973-05-01	United States	North Carolina	Beaufort County										42246	Cenozoic:Neogene:Mio-Pliocene	Chesapeake Group:Yorktown Fm	Appendicular element, left metacarpal-2	1		2018-01-04 19:28:00	http://n2t.net/ark:/65665/31eb63415-62f6-4085-858a-3b00cc4e4342
PAL 187051	Mammalia Marine	Animalia	Chordata	Mammalia	Carnivora	Phocidae	seal	Callophoca obscura Van Beneden	Ray				Barag, S.	1973-05-01	United States	North Carolina	Beaufort County										42246	Cenozoic:Neogene:Mio-Pliocene	Chesapeake Group:Yorktown Fm	Appendicular element, distal right humerus	1		2018-01-04 19:28:00	http://n2t.net/ark:/65665/3ac400c2d-b229-430b-8406-48e036d9fd5a
PAL 187052	Mammalia Marine	Animalia	Chordata	Mammalia	Carnivora	Phocidae	seal	Callophoca obscura Van Beneden	Ray				Repenning, R.	1973-05-01	United States	North Carolina	Beaufort County										42246	Cenozoic:Neogene:Mio-Pliocene	Chesapeake Group:Yorktown Fm	Appendicular element, phalange	1		2018-01-04 19:28:00	http://n2t.net/ark:/65665/38a3b98dc-fb14-47fa-8a68-e0489400040d
PAL 187053	Mammalia Marine	Animalia	Chordata	Mammalia	Carnivora	Phocidae	seal	Callophoca obscura Van Beneden	Ray				Ledoux, D.	1973-05-01	United States	North Carolina	Beaufort County										42246	Cenozoic:Neogene:Mio-Pliocene	Chesapeake Group:Yorktown Fm	Skull element, tooth, canine	1		2018-01-04 19:28:00	http://n2t.net/ark:/65665/322a02ca8-3712-404a-a504-5e4ca5f38b92
PAL 187054	Mammalia Marine	Animalia	Chordata	Mammalia	Carnivora	Phocidae	seal	Callophoca obscura Van Beneden	Ray				Ledoux, D.	1973-05-01	United States	North Carolina	Beaufort County										42246	Cenozoic:Neogene:Mio-Pliocene	Chesapeake Group:Yorktown Fm	Appendicular element, right metatarsal-2	1		2018-01-04 19:28:00	http://n2t.net/ark:/65665/3bda59fd9-4af1-43c5-bb16-6aa6c7ae83ea
PAL 187055	Mammalia Marine	Animalia	Chordata	Mammalia	Carnivora	Phocidae	seal	Callophoca obscura Van Beneden	Ray				Mead, M.	1973-05-03	United States	North Carolina	Beaufort County										42246	Cenozoic:Neogene:Mio-Pliocene	Chesapeake Group:Yorktown Fm	Skull element, edentulous partial left lower jaw	1		2018-01-04 19:28:00	http://n2t.net/ark:/65665/345878765-efaf-4b00-8034-57eeab322ab9
PAL 187056	Mammalia Marine	Animalia	Chordata	Mammalia	Carnivora	Phocidae	seal	Callophoca obscura Van Beneden	Ray				McLellan, J. H.	1973-04-01	United States	North Carolina	Beaufort County										42246	Cenozoic:Neogene:Mio-Pliocene	Chesapeake Group:Yorktown Fm	Appendicular element, right metatarsal-5-diaphysis	1		2018-01-04 19:28:00	http://n2t.net/ark:/65665/3e1cee38b-6a0c-464c-bfbe-d0861010dec0
PAL 187057	Mammalia Marine	Animalia	Chordata	Mammalia	Carnivora	Phocidae	seal	Callophoca obscura Van Beneden	Ray				McLellan, J. H.	1973-04-01	United States	North Carolina	Beaufort County										42246	Cenozoic:Neogene:Mio-Pliocene	Chesapeake Group:Yorktown Fm	Appendicular element, left metacarpal-3	1		2018-01-04 19:28:00	http://n2t.net/ark:/65665/3c80a32af-c346-435e-803b-b7d3ea17fa0b
PAL 187058	Mammalia Marine	Animalia	Chordata	Mammalia	Carnivora	Phocidae	seal	Callophoca obscura Van Beneden	Ray				McLellan, J. H.	1973-04-01	United States	North Carolina	Beaufort County										42246	Cenozoic:Neogene:Mio-Pliocene	Chesapeake Group:Yorktown Fm	Appendicular element, phalange	1		2018-01-04 19:28:00	http://n2t.net/ark:/65665/36d64a353-0df1-476d-a236-5734bd86a689
PAL 187059	Mammalia Marine	Animalia	Chordata	Mammalia	Carnivora	Phocidae	seal	Callophoca obscura Van Beneden	Ray				Pearce; Whitmore	1973-05-01	United States	North Carolina	Beaufort County										42246	Cenozoic:Neogene:Mio-Pliocene	Chesapeake Group:Yorktown Fm	Appendicular element, right partial metatarsal-3	1		2018-01-04 19:28:00	http://n2t.net/ark:/65665/3ed448974-8566-4f7e-b171-c10df9ecfa5f
PAL 187060	Mammalia Marine	Animalia	Chordata	Mammalia	Carnivora	Phocidae	seal	Callophoca obscura Van Beneden	Ray				Pearce; Whitmore	1973-05-01	United States	North Carolina	Beaufort County										42246	Cenozoic:Neogene:Mio-Pliocene	Chesapeake Group:Yorktown Fm	Appendicular element, right metatarsal-3	1		2018-01-04 19:28:00	http://n2t.net/ark:/65665/38272beaf-ce09-490f-9a66-05541d2dd80d
PAL 187061	Mammalia Marine	Animalia	Chordata	Mammalia	Carnivora	Phocidae	seal	Callophoca obscura Van Beneden	Ray				Pearce; Whitmore	1973-05-01	United States	North Carolina	Beaufort County										42246	Cenozoic:Neogene:Mio-Pliocene	Chesapeake Group:Yorktown Fm	Appendicular element, left femur diaphysis	1		2018-01-04 19:28:00	http://n2t.net/ark:/65665/303bb5a24-99c3-40f1-ac30-03a77808a8d8
PAL 187062	Mammalia Marine	Animalia	Chordata	Mammalia	Carnivora	Phocidae	seal	Callophoca obscura Van Beneden	Ray				Pearce; Whitmore	1973-05-01	United States	North Carolina	Beaufort County										42246	Cenozoic:Neogene:Mio-Pliocene	Chesapeake Group:Yorktown Fm	Appendicular element, distal right humerus	1		2018-01-04 19:28:00	http://n2t.net/ark:/65665/3094a6bb1-db9b-47c2-b4ad-baec5d8ab45b
PAL 187063	Mammalia Marine	Animalia	Chordata	Mammalia	Carnivora	Phocidae	seal	Callophoca obscura Van Beneden	Ray				Pearce; Whitmore	1973-05-01	United States	North Carolina	Beaufort County										42246	Cenozoic:Neogene:Mio-Pliocene	Chesapeake Group:Yorktown Fm	Appendicular element, right metatarsal-4	1		2018-01-04 19:28:00	http://n2t.net/ark:/65665/3a3091a84-553b-4642-b916-def4471e83f9
PAL 187064	Mammalia Marine	Animalia	Chordata	Mammalia	Carnivora	Phocidae	seal	Callophoca obscura Van Beneden	Ray				Pearce; Whitmore	1973-05-01	United States	North Carolina	Beaufort County										42246	Cenozoic:Neogene:Mio-Pliocene	Chesapeake Group:Yorktown Fm	Appendicular element, left calcaneum	1		2018-01-04 19:28:00	http://n2t.net/ark:/65665/3839ed408-78b3-48c1-a6e9-bc1fa21f2a93
PAL 187065	Mammalia Marine	Animalia	Chordata	Mammalia	Carnivora	Phocidae	seal	Callophoca obscura Van Beneden	Ray				Pearce; Whitmore	1973-05-01	United States	North Carolina	Beaufort County										42246	Cenozoic:Neogene:Mio-Pliocene	Chesapeake Group:Yorktown Fm	Appendicular element, right calcaneum	1		2018-01-04 19:28:00	http://n2t.net/ark:/65665/3910270fe-563c-43a9-b47b-647f786053ae
PAL 187066	Mammalia Marine	Animalia	Chordata	Mammalia	Carnivora	Phocidae	seal	Callophoca obscura Van Beneden	Ray				Pearce; Whitmore	1973-05-01	United States	North Carolina	Beaufort County										42246	Cenozoic:Neogene:Mio-Pliocene	Chesapeake Group:Yorktown Fm	Appendicular element, right juvenile radius	1		2018-01-04 19:28:00	http://n2t.net/ark:/65665/39ea9aac7-639e-4627-9fb3-5d2ea298d9d7
PAL 187067	Mammalia Marine	Animalia	Chordata	Mammalia	Carnivora	Phocidae	seal	Callophoca obscura Van Beneden	Ray				Pearce; Whitmore	1973-05-01	United States	North Carolina	Beaufort County										42246	Cenozoic:Neogene:Mio-Pliocene	Chesapeake Group:Yorktown Fm	Skull element, edentulous partial left lower jaw	1		2018-01-04 19:28:00	http://n2t.net/ark:/65665/3cd1e529f-c44f-426a-9366-35f1afa5174f
PAL 187068	Mammalia Marine	Animalia	Chordata	Mammalia	Carnivora	Phocidae	seal	Callophoca obscura Van Beneden	Ray				Pearce; Whitmore	1973-05-01	United States	North Carolina	Beaufort County										42246	Cenozoic:Neogene:Mio-Pliocene	Chesapeake Group:Yorktown Fm	Skull element, edentulous partial left lower jaw	1		2018-01-04 19:28:00	http://n2t.net/ark:/65665/3f8d32580-8c6c-406e-9be6-f2586b8e955c
PAL 187069	Mammalia Marine	Animalia	Chordata	Mammalia	Carnivora	Phocidae	seal	Callophoca obscura Van Beneden	Ray				Pearce; Whitmore	1973-05-01	United States	North Carolina	Beaufort County										42246	Cenozoic:Neogene:Mio-Pliocene	Chesapeake Group:Yorktown Fm	Appendicular element, right metatarsal-5	1		2018-01-04 19:28:00	http://n2t.net/ark:/65665/34992bc74-2d76-4994-b97b-98fb7ef5a261
PAL 187070	Mammalia Marine	Animalia	Chordata	Mammalia	Carnivora	Phocidae	seal	Callophoca obscura Van Beneden	Ray				Pearce; Whitmore	1973-05-01	United States	North Carolina	Beaufort County										42246	Cenozoic:Neogene:Mio-Pliocene	Chesapeake Group:Yorktown Fm	Appendicular element, right partial metatarsal-5	1		2018-01-04 19:28:00	http://n2t.net/ark:/65665/36edca413-08c6-427c-a271-348f6bf9d37f
PAL 187071	Mammalia Marine	Animalia	Chordata	Mammalia	Carnivora	Phocidae	seal	Callophoca obscura Van Beneden	Ray				Pearce; Whitmore	1973-05-01	United States	North Carolina	Beaufort County										42246	Cenozoic:Neogene:Mio-Pliocene	Chesapeake Group:Yorktown Fm	Appendicular element, right navicular	1		2018-01-04 19:28:00	http://n2t.net/ark:/65665/3e195c407-2550-400d-8cea-e517c4c8168e
PAL 187072	Mammalia Marine	Animalia	Chordata	Mammalia	Carnivora	Phocidae	seal	Callophoca obscura Van Beneden	Ray				Pearce; Whitmore	1973-05-01	United States	North Carolina	Beaufort County										42246	Cenozoic:Neogene:Mio-Pliocene	Chesapeake Group:Yorktown Fm	Appendicular element, proximal right radius	1		2018-01-04 19:28:00	http://n2t.net/ark:/65665/33bc9fbd2-4e8a-4c87-a82c-49639b056c60
PAL 187073	Mammalia Marine	Animalia	Chordata	Mammalia	Carnivora	Phocidae	seal	Callophoca obscura Van Beneden	Ray				Pearce; Whitmore	1973-05-01	United States	North Carolina	Beaufort County										42246	Cenozoic:Neogene:Mio-Pliocene	Chesapeake Group:Yorktown Fm	Skull element, edentulous partial right lower jaw	1		2018-01-04 19:28:00	http://n2t.net/ark:/65665/32a0c2664-029a-47ec-9bf5-57e2cf1fdaba
PAL 187074	Mammalia Marine	Animalia	Chordata	Mammalia	Carnivora	Phocidae	seal	Callophoca obscura Van Beneden	Ray				Pearce; Whitmore	1973-05-01	United States	North Carolina	Beaufort County										42246	Cenozoic:Neogene:Mio-Pliocene	Chesapeake Group:Yorktown Fm	Appendicular element, phalange	1		2018-01-04 19:28:00	http://n2t.net/ark:/65665/3c18f2ea3-f79f-4d3c-a3f6-13cd4e10a456
PAL 187075	Mammalia Marine	Animalia	Chordata	Mammalia	Carnivora	Phocidae	seal	Callophoca obscura Van Beneden	Ray				Pearce; Whitmore	1973-05-01	United States	North Carolina	Beaufort County										42246	Cenozoic:Neogene:Mio-Pliocene	Chesapeake Group:Yorktown Fm	Appendicular element, right metatarsal-1	1		2018-01-04 19:28:00	http://n2t.net/ark:/65665/39215563a-0fe6-48d8-b481-9d3fc83eb6aa
PAL 187076	Mammalia Marine	Animalia	Chordata	Mammalia	Carnivora	Phocidae	seal	Callophoca obscura Van Beneden	Ray				Pearce; Whitmore	1973-05-01	United States	North Carolina	Beaufort County										42246	Cenozoic:Neogene:Mio-Pliocene	Chesapeake Group:Yorktown Fm	Appendicular element, proximal left radius	1		2018-01-04 19:28:00	http://n2t.net/ark:/65665/31bad42aa-3937-491e-9402-186ebfee04c9
PAL 187077	Mammalia Marine	Animalia	Chordata	Mammalia	Carnivora	Phocidae	seal	Callophoca obscura Van Beneden	Ray				Pearce; Whitmore	1973-05-01	United States	North Carolina	Beaufort County										42246	Cenozoic:Neogene:Mio-Pliocene	Chesapeake Group:Yorktown Fm	Skull element, tooth, canine	1		2018-01-04 19:28:00	http://n2t.net/ark:/65665/38a2ecd40-d11c-4ba8-9ff4-abd6c5f405c4
PAL 187078	Mammalia Marine	Animalia	Chordata	Mammalia	Carnivora	Phocidae	seal	Callophoca obscura Van Beneden	Ray				Pearce; Whitmore	1973-05-01	United States	North Carolina	Beaufort County										42246	Cenozoic:Neogene:Mio-Pliocene	Chesapeake Group:Yorktown Fm	Axial element, cervical	1		2018-01-04 19:28:00	http://n2t.net/ark:/65665/3424583ad-0ed2-4498-bf6b-71edd0f64d0c
PAL 187079	Mammalia Marine	Animalia	Chordata	Mammalia	Carnivora	Phocidae	seal	Callophoca obscura Van Beneden	Ray				Pearce; Whitmore	1973-05-01	United States	North Carolina	Beaufort County										42246	Cenozoic:Neogene:Mio-Pliocene	Chesapeake Group:Yorktown Fm	Appendicular element, phalange	1		2018-01-04 19:28:00	http://n2t.net/ark:/65665/330fbaf9e-ee44-40d9-bf85-f5a4533cb7f9
PAL 187080	Mammalia Marine	Animalia	Chordata	Mammalia	Carnivora	Phocidae	seal	Callophoca obscura Van Beneden	Ray				Pearce; Whitmore	1973-05-01	United States	North Carolina	Beaufort County										42246	Cenozoic:Neogene:Mio-Pliocene	Chesapeake Group:Yorktown Fm	Appendicular element, left metacarpal-3	1		2018-01-04 19:28:00	http://n2t.net/ark:/65665/3f4a56ead-1eab-46c2-86cd-dc7f93559ebf
PAL 187081	Mammalia Marine	Animalia	Chordata	Mammalia	Carnivora	Phocidae	seal	Callophoca obscura Van Beneden	Ray				Pearce; Whitmore	1973-05-01	United States	North Carolina	Beaufort County										42246	Cenozoic:Neogene:Mio-Pliocene	Chesapeake Group:Yorktown Fm	Appendicular element, phalange	1		2018-01-04 19:28:00	http://n2t.net/ark:/65665/3de9f4bf5-5486-4cff-ac17-104e6bdd3f36
PAL 187082	Mammalia Marine	Animalia	Chordata	Mammalia	Carnivora	Phocidae	seal	Callophoca obscura Van Beneden	Ray				Pearce; Whitmore	1973-05-01	United States	North Carolina	Beaufort County										42246	Cenozoic:Neogene:Mio-Pliocene	Chesapeake Group:Yorktown Fm	Appendicular element, phalange	1		2018-01-04 19:28:00	http://n2t.net/ark:/65665/3f9e643db-b149-4480-a03d-063205d9038a
PAL 187083	Mammalia Marine	Animalia	Chordata	Mammalia	Carnivora	Phocidae	seal	Callophoca obscura Van Beneden	Ray				Pearce; Whitmore	1973-05-01	United States	North Carolina	Beaufort County										42246	Cenozoic:Neogene:Mio-Pliocene	Chesapeake Group:Yorktown Fm	Appendicular element, phalange	1		2018-01-04 19:28:00	http://n2t.net/ark:/65665/322217fe7-8587-4495-abbb-13b5ec48e8b7
PAL 187084	Mammalia Marine	Animalia	Chordata	Mammalia	Carnivora	Phocidae	seal	Callophoca obscura Van Beneden	Ray				Pearce; Whitmore	1973-05-01	United States	North Carolina	Beaufort County										42246	Cenozoic:Neogene:Mio-Pliocene	Chesapeake Group:Yorktown Fm	Appendicular element, phalange	1		2018-01-04 19:28:00	http://n2t.net/ark:/65665/3f332b7ae-ee00-458f-9210-5ff08ead15f5
PAL 187085	Mammalia Marine	Animalia	Chordata	Mammalia	Carnivora	Phocidae	seal	Callophoca obscura Van Beneden	Ray				Pearce; Whitmore	1973-05-01	United States	North Carolina	Beaufort County										42246	Cenozoic:Neogene:Mio-Pliocene	Chesapeake Group:Yorktown Fm	Appendicular element, phalange	1		2018-01-04 19:28:00	http://n2t.net/ark:/65665/3c461f1f7-a8b1-4e93-9e9b-dca6222ee12d
PAL 187086	Mammalia Marine	Animalia	Chordata	Mammalia	Carnivora	Phocidae	seal	Callophoca obscura Van Beneden	Ray				Pearce; Whitmore	1973-05-01	United States	North Carolina	Beaufort County										42246	Cenozoic:Neogene:Mio-Pliocene	Chesapeake Group:Yorktown Fm	Appendicular element, right metatarsal-2	1		2018-01-04 19:28:00	http://n2t.net/ark:/65665/301f139b5-c502-46e8-b7b8-16da81699a1b
PAL 187087	Mammalia Marine	Animalia	Chordata	Mammalia	Carnivora	Phocidae	seal	Callophoca obscura Van Beneden	Ray				Pearce; Whitmore	1973-05-01	United States	North Carolina	Beaufort County										42246	Cenozoic:Neogene:Mio-Pliocene	Chesapeake Group:Yorktown Fm	Appendicular element, right metatarsal-2	1		2018-01-04 19:28:00	http://n2t.net/ark:/65665/382af8e02-732a-469a-814a-2a953c8c5f20
PAL 187088	Mammalia Marine	Animalia	Chordata	Mammalia	Carnivora	Phocidae	seal	Callophoca obscura Van Beneden	Ray					1973-05-01	United States	North Carolina	Beaufort County										42246	Cenozoic:Neogene:Mio-Pliocene	Chesapeake Group:Yorktown Fm	Appendicular element, phalange	1		2018-01-04 19:28:00	http://n2t.net/ark:/65665/35c0e38f6-35a1-41a1-8107-b231214d1506
PAL 187089	Mammalia Marine	Animalia	Chordata	Mammalia	Carnivora	Phocidae	seal	Callophoca obscura Van Beneden	Ray					1973-05-01	United States	North Carolina	Beaufort County										42246	Cenozoic:Neogene:Mio-Pliocene	Chesapeake Group:Yorktown Fm	Skull element, tooth (1)	1		2018-01-04 19:28:00	http://n2t.net/ark:/65665/339dfc212-675f-45eb-9172-475347d65003
PAL 187090	Mammalia Marine	Animalia	Chordata	Mammalia	Carnivora	Phocidae	seal	Callophoca obscura Van Beneden	Ray				Kaltenbach, J.	1973-05-01	United States	North Carolina	Beaufort County										42246	Cenozoic:Neogene:Mio-Pliocene	Chesapeake Group:Yorktown Fm	Skull element, partial left lower jaw, T-(1)	1		2018-01-04 19:28:00	http://n2t.net/ark:/65665/3d9342e80-0fa6-468b-bbe8-7711b75ace80
PAL 187105	Mammalia Marine	Animalia	Chordata	Mammalia	Carnivora	Phocidae	seal	Callophoca obscura Van Beneden	Ray				Johnson, R.	1969	United States	North Carolina	Beaufort County										42246	Cenozoic:Neogene:Mio-Pliocene	Chesapeake Group:Yorktown Fm	Appendicular element, left partial metatarsal-4	1		2018-01-04 17:41:00	http://n2t.net/ark:/65665/38ce1229a-8ad5-40fc-818d-a231d896987d
PAL 187106	Mammalia Marine	Animalia	Chordata	Mammalia	Carnivora	Phocidae	seal	Callophoca obscura Van Beneden	Ray				Johnson, R.	1969	United States	North Carolina	Beaufort County										42246	Cenozoic:Neogene:Mio-Pliocene	Chesapeake Group:Yorktown Fm	Appendicular element, right metatarsal-1	1		2018-01-04 17:41:00	http://n2t.net/ark:/65665/3e565dc03-398d-4217-a9e0-94960ab984a5
PAL 187107	Mammalia Marine	Animalia	Chordata	Mammalia	Carnivora	Phocidae	seal	Callophoca obscura Van Beneden	Ray				Harmatuk, P. J.	1973	United States	North Carolina	Beaufort County										42246	Cenozoic:Neogene:Mio-Pliocene	Chesapeake Group:Yorktown Fm	Appendicular element, right partial femur	1		2018-01-04 17:41:00	http://n2t.net/ark:/65665/392bbbd28-0adc-4b6d-aaf9-456602d72677
PAL 187117	Mammalia Marine	Animalia	Chordata	Mammalia	Carnivora	Phocidae	seal	Callophoca obscura Van Beneden	Ray				Harmatuk, P. J.	1973-04-01	United States	North Carolina	Beaufort County										42246	Cenozoic:Neogene:Mio-Pliocene	Chesapeake Group:Yorktown Fm	Skull element, partial right lower jaw, T-(2)	1		2017-04-27 16:45:00	http://n2t.net/ark:/65665/3c057aaec-90c4-4549-8333-96f5a686498a
PAL 187118	Mammalia Marine	Animalia	Chordata	Mammalia	Carnivora	Phocidae	seal	Callophoca obscura Van Beneden	Ray				Harmatuk, P. J.	1973-04-01	United States	North Carolina	Beaufort County										42246	Cenozoic:Neogene:Mio-Pliocene	Chesapeake Group:Yorktown Fm	Appendicular element, partial right ischium	1		2017-04-27 16:45:00	http://n2t.net/ark:/65665/3e0661be0-17ec-4819-bb71-47cb3064b17b
PAL 187119	Mammalia Marine	Animalia	Chordata	Mammalia	Carnivora	Phocidae	seal	Callophoca obscura Van Beneden	Ray				Harmatuk, P. J.	1973-04-01	United States	North Carolina	Beaufort County										42246	Cenozoic:Neogene:Mio-Pliocene	Chesapeake Group:Yorktown Fm	Appendicular element, humerus-distal diaphysis	1		2017-04-27 16:45:00	http://n2t.net/ark:/65665/34000abbd-0945-40ba-9e74-ea0641fea18f
PAL 187120	Mammalia Marine	Animalia	Chordata	Mammalia	Carnivora	Phocidae	seal	Callophoca obscura Van Beneden	Ray				Harmatuk, P. J.	1973-04-01	United States	North Carolina	Beaufort County										42246	Cenozoic:Neogene:Mio-Pliocene	Chesapeake Group:Yorktown Fm	Appendicular element, left astragalus, partial	1		2017-04-27 16:45:00	http://n2t.net/ark:/65665/3107dd0dc-a1fb-424b-9898-2f450acd3353
PAL 187121	Mammalia Marine	Animalia	Chordata	Mammalia	Carnivora	Phocidae	seal	Callophoca obscura Van Beneden	Ray				Harmatuk, P. J.	1973-04-01	United States	North Carolina	Beaufort County										42246	Cenozoic:Neogene:Mio-Pliocene	Chesapeake Group:Yorktown Fm	Appendicular element, partial left metatarsal-1	1		2017-04-27 16:45:00	http://n2t.net/ark:/65665/3dc98ee92-ccfa-44ac-9a69-b36abbc7c6be
PAL 187155	Mammalia Marine	Animalia	Chordata	Mammalia	Carnivora	Phocidae	seal	Callophoca obscura Van Beneden	Ray				Harmatuk, P. J.	1973-06-30	United States	North Carolina	Beaufort County										42246	Cenozoic:Neogene:Mio-Pliocene	Chesapeake Group:Yorktown Fm	Appendicular element, left metatarsal-2	1		2017-04-27 16:45:00	http://n2t.net/ark:/65665/321559fc1-015f-487d-bef6-9077be68771b
PAL 187156	Mammalia Marine	Animalia	Chordata	Mammalia	Carnivora	Phocidae	seal	Callophoca obscura Van Beneden	Ray				Harmatuk, P. J.	1973-06-30	United States	North Carolina	Beaufort County										42246	Cenozoic:Neogene:Mio-Pliocene	Chesapeake Group:Yorktown Fm	Appendicular element, left metacarpal-1	1		2017-04-27 16:45:00	http://n2t.net/ark:/65665/37cdd85f3-a906-441c-9bcb-5827b1be8f44
PAL 187157	Mammalia Marine	Animalia	Chordata	Mammalia	Carnivora	Phocidae	seal	Callophoca obscura Van Beneden	Ray				Harmatuk, P. J.	1973-06-30	United States	North Carolina	Beaufort County										42246	Cenozoic:Neogene:Mio-Pliocene	Chesapeake Group:Yorktown Fm	Appendicular element, right femur diaphysis	1		2017-04-27 16:45:00	http://n2t.net/ark:/65665/312e7f041-d722-4925-b8df-a3ab89b34276
PAL 187159	Mammalia Marine	Animalia	Chordata	Mammalia	Carnivora	Phocidae	seal	Callophoca obscura Van Beneden	Ray				Harmatuk, P. J.	1973-06-30	United States	North Carolina	Beaufort County										42246	Cenozoic:Neogene:Mio-Pliocene	Chesapeake Group:Yorktown Fm	Axial element, caudal	1		2017-04-27 16:45:00	http://n2t.net/ark:/65665/38961c378-44cf-4d1a-9c6e-2d81cd75a624
PAL 187160	Mammalia Marine	Animalia	Chordata	Mammalia	Carnivora	Phocidae	seal	Callophoca obscura Van Beneden	Ray				Harmatuk, P. J.	1973-06-30	United States	North Carolina	Beaufort County										42246	Cenozoic:Neogene:Mio-Pliocene	Chesapeake Group:Yorktown Fm	Axial element, caudal	1		2017-04-27 16:45:00	http://n2t.net/ark:/65665/3d3243b94-da27-4024-997a-cdc3d004df98
PAL 187161	Mammalia Marine	Animalia	Chordata	Mammalia	Carnivora	Phocidae	seal	Callophoca obscura Van Beneden	Ray				Harmatuk, P. J.	1973-06-30	United States	North Carolina	Beaufort County										42246	Cenozoic:Neogene:Mio-Pliocene	Chesapeake Group:Yorktown Fm	Appendicular element, left metatarsal-4	1		2017-04-27 16:45:00	http://n2t.net/ark:/65665/3f41c274d-f862-4f94-836e-ad13aec8597c
PAL 187162	Mammalia Marine	Animalia	Chordata	Mammalia	Carnivora	Phocidae	seal	Callophoca obscura Van Beneden	Ray				Harmatuk, P. J.	1973-06-30	United States	North Carolina	Beaufort County										42246	Cenozoic:Neogene:Mio-Pliocene	Chesapeake Group:Yorktown Fm	Skull elements, partial right squamosal	1		2017-04-27 16:45:00	http://n2t.net/ark:/65665/38bd5dcb8-5762-46b7-9200-dc0afb6f1e8b
PAL 187163	Mammalia Marine	Animalia	Chordata	Mammalia	Carnivora	Phocidae	seal	Callophoca obscura Van Beneden	Ray				Harmatuk, P. J.	1973-06-30	United States	North Carolina	Beaufort County										42246	Cenozoic:Neogene:Mio-Pliocene	Chesapeake Group:Yorktown Fm	Appendicular element, right humerus diaphysis	1		2017-04-27 16:45:00	http://n2t.net/ark:/65665/32c45d1a7-89a8-4f01-8434-a8d1f80aecba
PAL 187164	Mammalia Marine	Animalia	Chordata	Mammalia	Carnivora	Phocidae	seal	Callophoca obscura Van Beneden	Ray					1973-06-30	United States	North Carolina	Beaufort County										42246	Cenozoic:Neogene:Mio-Pliocene	Chesapeake Group:Yorktown Fm	Appendicular element, proximal left radius	1		2017-04-27 16:45:00	http://n2t.net/ark:/65665/3f8bda4ee-7343-4fc7-9f14-07a2b9c90de2
PAL 187165	Mammalia Marine	Animalia	Chordata	Mammalia	Carnivora	Phocidae	seal	Callophoca obscura Van Beneden	Ray					1972-08-01	United States	North Carolina	Beaufort County										42246	Cenozoic:Neogene:Mio-Pliocene	Chesapeake Group:Yorktown Fm	Appendicular element, juvenile left metatarsal-1	1		2017-04-27 16:45:00	http://n2t.net/ark:/65665/32834132b-6489-457f-a24e-80a157f725a1
PAL 187166	Mammalia Marine	Animalia	Chordata	Mammalia	Carnivora	Phocidae	seal	Callophoca obscura Van Beneden	Ray				Ray et al, C. E.	1973-06-30	United States	North Carolina	Beaufort County										42246	Cenozoic:Neogene:Mio-Pliocene	Chesapeake Group:Yorktown Fm	Axial element, caudal	1		2017-04-27 16:45:00	http://n2t.net/ark:/65665/3c3d7ef23-d6c6-496f-9da7-df476932103b
PAL 187167	Mammalia Marine	Animalia	Chordata	Mammalia	Carnivora	Phocidae	seal	Callophoca obscura Van Beneden	Ray				Ray et al, C. E.	1973-06-30	United States	North Carolina	Beaufort County										42246	Cenozoic:Neogene:Mio-Pliocene	Chesapeake Group:Yorktown Fm	Axial element, caudal	1		2017-04-27 16:45:00	http://n2t.net/ark:/65665/34947ed4e-8020-43b6-9d2c-00086a9ad28c
PAL 187168	Mammalia Marine	Animalia	Chordata	Mammalia	Carnivora	Phocidae	seal	Callophoca obscura Van Beneden	Ray				Ray, C. E.	1973-06-30	United States	North Carolina	Beaufort County										42246	Cenozoic:Neogene:Mio-Pliocene	Chesapeake Group:Yorktown Fm	Skull elements, partial right squamosal	1		2017-04-27 16:45:00	http://n2t.net/ark:/65665/30af007b9-38e4-4285-9ea7-a6df154ecb56
PAL 187170	Mammalia Marine	Animalia	Chordata	Mammalia	Carnivora	Phocidae	seal	Callophoca obscura Van Beneden	Ray				Ray, C. E.	1973-06-30	United States	North Carolina	Beaufort County										42246	Cenozoic:Neogene:Mio-Pliocene	Chesapeake Group:Yorktown Fm	Skull element, T-R	1		2017-04-27 16:45:00	http://n2t.net/ark:/65665/3b46ca94b-b628-4f39-a692-81a1a6ee3c34
PAL 187171	Mammalia Marine	Animalia	Chordata	Mammalia	Carnivora	Phocidae	seal	Callophoca obscura Van Beneden	Ray				McLellan, J. H.	1973	United States	North Carolina	Beaufort County										42246	Cenozoic:Neogene:Mio-Pliocene	Chesapeake Group:Yorktown Fm	Skull elements, right squamosal, right malleus, right incus	1		2018-01-04 17:41:00	http://n2t.net/ark:/65665/398063e82-de74-43a1-9b57-ead0684623a8
PAL 187172	Mammalia Marine	Animalia	Chordata	Mammalia	Carnivora	Phocidae	seal	Callophoca obscura Van Beneden	Ray				McLellan, J. H.	1973	United States	North Carolina	Beaufort County										42246	Cenozoic:Neogene:Mio-Pliocene	Chesapeake Group:Yorktown Fm	Appendicular element, left astragalus, partial	1		2018-01-04 17:41:00	http://n2t.net/ark:/65665/3f9d51046-91d5-4a75-a8c4-a2ffaf07c10f
PAL 187173	Mammalia Marine	Animalia	Chordata	Mammalia	Carnivora	Phocidae	seal	Callophoca obscura Van Beneden	Ray				McLellan, J. H.	1973	United States	North Carolina	Beaufort County										42246	Cenozoic:Neogene:Mio-Pliocene	Chesapeake Group:Yorktown Fm	Appendicular element, partial left metatarsal-3	1		2018-01-04 17:41:00	http://n2t.net/ark:/65665/34d2cbf3b-418d-4dac-9dd5-506b929da2f2
PAL 187201	Mammalia Marine	Animalia	Chordata	Mammalia	Carnivora	Phocidae	seal	Callophoca obscura Van Beneden	Ray					1972-01-01	United States	North Carolina	Beaufort County										42246	Cenozoic:Neogene:Mio-Pliocene	Chesapeake Group:Yorktown Fm	Appendicular element, right ilium	1		2018-01-04 19:28:00	http://n2t.net/ark:/65665/3a2f2595c-8576-4660-8b98-f5402dbbdbaa
PAL 187217	Mammalia Marine	Animalia	Chordata	Mammalia	Carnivora	Phocidae	seal	Callophoca obscura Van Beneden	Ray				Harmatuk, P. J.	1973-07-01	United States	North Carolina	Beaufort County										42246	Cenozoic:Neogene:Mio-Pliocene	Chesapeake Group:Yorktown Fm	Skull element, tooth, canine	1		2017-04-27 16:45:00	http://n2t.net/ark:/65665/3aadd874a-a2b2-49c1-852b-74cd2d685b15
PAL 187218	Mammalia Marine	Animalia	Chordata	Mammalia	Carnivora	Phocidae	seal	Callophoca obscura Van Beneden	Ray				Harmatuk, P. J.	1973-07-01	United States	North Carolina	Beaufort County										42246	Cenozoic:Neogene:Mio-Pliocene	Chesapeake Group:Yorktown Fm	Appendicular element, proximal left metatarsal-1 diaphysis	1		2017-04-27 16:45:00	http://n2t.net/ark:/65665/3ff40279a-4d32-4db8-aa73-c1d7aa752a7b
PAL 187219	Mammalia Marine	Animalia	Chordata	Mammalia	Carnivora	Phocidae	seal	Callophoca obscura Van Beneden	Ray				Harmatuk, P. J.	1973-07-01	United States	North Carolina	Beaufort County										42246	Cenozoic:Neogene:Mio-Pliocene	Chesapeake Group:Yorktown Fm	Appendicular element, right metatarsal-1	1		2017-04-27 16:45:00	http://n2t.net/ark:/65665/311c9c4da-b1f8-4490-aeeb-3aaf763b5e25
PAL 187220	Mammalia Marine	Animalia	Chordata	Mammalia	Carnivora	Phocidae	seal	Callophoca obscura Van Beneden	Ray				Harmatuk, P. J.	1973-07-01	United States	North Carolina	Beaufort County										42246	Cenozoic:Neogene:Mio-Pliocene	Chesapeake Group:Yorktown Fm	Appendicular element, phalange	1		2017-04-27 16:45:00	http://n2t.net/ark:/65665/32aded06e-7d31-42b4-b4f2-423cd94ddda5
PAL 187221	Mammalia Marine	Animalia	Chordata	Mammalia	Carnivora	Phocidae	seal	Callophoca obscura Van Beneden	Ray				Harmatuk, P. J.	1973-07-01	United States	North Carolina	Beaufort County										42246	Cenozoic:Neogene:Mio-Pliocene	Chesapeake Group:Yorktown Fm	Appendicular element, left metacarpal-2	1		2017-04-27 16:45:00	http://n2t.net/ark:/65665/3ded8b65b-bc6c-43a9-b508-e2059bc4ff51
PAL 187222	Mammalia Marine	Animalia	Chordata	Mammalia	Carnivora	Phocidae	seal	Callophoca obscura Van Beneden	Ray				Harmatuk, P. J.	1973-07-01	United States	North Carolina	Beaufort County										42246	Cenozoic:Neogene:Mio-Pliocene	Chesapeake Group:Yorktown Fm	Appendicular element, right metatarsal-1	1		2017-04-27 16:45:00	http://n2t.net/ark:/65665/3979db99f-fcb6-470f-b2e6-4342f4cb6ded
PAL 187223	Mammalia Marine	Animalia	Chordata	Mammalia	Carnivora	Phocidae	seal	Callophoca obscura Van Beneden	Ray				Harmatuk, P. J.	1973-07-01	United States	North Carolina	Beaufort County										42246	Cenozoic:Neogene:Mio-Pliocene	Chesapeake Group:Yorktown Fm	Appendicular element, distal phalange	1		2017-04-27 16:45:00	http://n2t.net/ark:/65665/391657f7c-e987-4b0b-9173-837e126ebd05
PAL 187224	Mammalia Marine	Animalia	Chordata	Mammalia	Carnivora	Phocidae	seal	Callophoca obscura Van Beneden	Ray				Harmatuk, P. J.	1973-07-01	United States	North Carolina	Beaufort County										42246	Cenozoic:Neogene:Mio-Pliocene	Chesapeake Group:Yorktown Fm	Appendicular element, right metatarsal-5	1		2017-04-27 16:45:00	http://n2t.net/ark:/65665/3c55ed88a-1d89-4d41-b93e-8c0015144fea
PAL 187225	Mammalia Marine	Animalia	Chordata	Mammalia	Carnivora	Phocidae	seal	Callophoca obscura Van Beneden	Ray				Harmatuk, P. J.	1973-07-01	United States	North Carolina	Beaufort County										42246	Cenozoic:Neogene:Mio-Pliocene	Chesapeake Group:Yorktown Fm	Appendicular element, left metatarsal-5	1		2017-04-27 16:45:00	http://n2t.net/ark:/65665/3569535f9-0473-45e5-b582-19e947eb8d36
PAL 187226	Mammalia Marine	Animalia	Chordata	Mammalia	Carnivora	Phocidae	seal	Callophoca obscura Van Beneden	Ray				Harmatuk, P. J.	1973-07-01	United States	North Carolina	Beaufort County										42246	Cenozoic:Neogene:Mio-Pliocene	Chesapeake Group:Yorktown Fm	Appendicular element, phalange	1		2017-04-27 16:45:00	http://n2t.net/ark:/65665/32ba8a035-e4b4-4194-b300-d6d9ed02fe07
PAL 187227	Mammalia Marine	Animalia	Chordata	Mammalia	Carnivora	Phocidae	seal	Callophoca obscura Van Beneden	Ray				Harmatuk, P. J.	1973-07-01	United States	North Carolina	Beaufort County										42246	Cenozoic:Neogene:Mio-Pliocene	Chesapeake Group:Yorktown Fm	Appendicular element, left metacarpal-3-proximal	1		2017-04-27 16:45:00	http://n2t.net/ark:/65665/3e946d224-c49d-48f2-a7b3-75a174d259ba
PAL 187229	Mammalia Marine	Animalia	Chordata	Mammalia	Carnivora	Phocidae	seal	Callophoca obscura Van Beneden	Ray				Ray, C. E.	1973-07-01	United States	North Carolina	Beaufort County										42246	Cenozoic:Neogene:Mio-Pliocene	Chesapeake Group:Yorktown Fm	Appendicular element, proximal phalange diaphysis	1		2017-04-27 16:45:00	http://n2t.net/ark:/65665/30b55131f-9fad-4735-8fa7-9e103eea24cf
PAL 187230	Mammalia Marine	Animalia	Chordata	Mammalia	Carnivora	Phocidae	seal	Callophoca obscura Van Beneden	Ray				Ray, C. E.	1973-07-01	United States	North Carolina	Beaufort County										42246	Cenozoic:Neogene:Mio-Pliocene	Chesapeake Group:Yorktown Fm	Appendicular element, proximal phalange diaphysis	1		2017-04-27 16:45:00	http://n2t.net/ark:/65665/34a69d4df-e141-4087-be98-7bce6d21827f
PAL 187231	Mammalia Marine	Animalia	Chordata	Mammalia	Carnivora	Phocidae	seal	Callophoca obscura Van Beneden	Ray				Ray, C. E.	1973-07-01	United States	North Carolina	Beaufort County										42246	Cenozoic:Neogene:Mio-Pliocene	Chesapeake Group:Yorktown Fm	Appendicular element, proximal phalange diaphysis	1		2017-04-27 16:45:00	http://n2t.net/ark:/65665/38c20301c-f34d-476a-b53f-c04ea36e5a85
PAL 187232	Mammalia Marine	Animalia	Chordata	Mammalia	Carnivora	Phocidae	seal	Callophoca obscura Van Beneden	Ray				Plyler, I.	1973-07-01	United States	North Carolina	Beaufort County										42246	Cenozoic:Neogene:Mio-Pliocene	Chesapeake Group:Yorktown Fm	Appendicular element, distal left radius	1		2017-04-27 16:45:00	http://n2t.net/ark:/65665/3462e4ec9-7fbe-48ec-86dc-b51655dd9e50
PAL 187233	Mammalia Marine	Animalia	Chordata	Mammalia	Carnivora	Phocidae	seal	Callophoca obscura Van Beneden	Ray				Ray, C. E.	1973-07-01	United States	North Carolina	Beaufort County										42246	Cenozoic:Neogene:Mio-Pliocene	Chesapeake Group:Yorktown Fm	Appendicular element, right proximal tibia	1		2017-04-27 16:45:00	http://n2t.net/ark:/65665/38159a584-b2c7-4723-9487-96c0eed97c00
PAL 187234	Mammalia Marine	Animalia	Chordata	Mammalia	Carnivora	Phocidae	seal	Callophoca obscura Van Beneden	Ray				Ray, C. E.	1973-07-01	United States	North Carolina	Beaufort County										42246	Cenozoic:Neogene:Mio-Pliocene	Chesapeake Group:Yorktown Fm	Appendicular element, left humerus diaphysis	1		2017-04-27 16:45:00	http://n2t.net/ark:/65665/3c59bb486-b773-4c93-8e4c-d7f1adac8d73
PAL 187235	Mammalia Marine	Animalia	Chordata	Mammalia	Carnivora	Phocidae	seal	Callophoca obscura Van Beneden	Ray				Harmatuk, P. J.	1973-07-01	United States	North Carolina	Beaufort County										42246	Cenozoic:Neogene:Mio-Pliocene	Chesapeake Group:Yorktown Fm	Skull element, posterior right lower jaw	1		2017-04-27 16:45:00	http://n2t.net/ark:/65665/3cece81f5-23d5-4dc7-8df2-00d21aa29f71
PAL 187241	Mammalia Marine	Animalia	Chordata	Mammalia	Carnivora	Phocidae	seal	Callophoca obscura Van Beneden	Ray				McLellan, J. H.		United States	North Carolina	Beaufort County										42246	Cenozoic:Neogene:Mio-Pliocene	Chesapeake Group:Yorktown Fm ?	Appendicular element, proximal right radius	1		2017-04-27 16:45:00	http://n2t.net/ark:/65665/3dcd48a12-717a-457a-a575-7a19373e4c6c
PAL 187242	Mammalia Marine	Animalia	Chordata	Mammalia	Carnivora	Phocidae	seal	Callophoca obscura Van Beneden	Ray				Ray et al, C. E.		United States	North Carolina	Beaufort County										42246	Cenozoic:Neogene:Mio-Pliocene	Chesapeake Group:Yorktown Fm ?	Appendicular element, patella	1		2018-01-04 19:28:00	http://n2t.net/ark:/65665/39bb18e8c-5aaa-4d1e-9d4a-863a2a967d22
PAL 187245	Mammalia Marine	Animalia	Chordata	Mammalia	Carnivora	Phocidae	seal	Callophoca obscura Van Beneden	Ray				Ray et al, C. E.	1973-08-01	United States	North Carolina	Beaufort County										42246	Cenozoic:Neogene:Mio-Pliocene	Chesapeake Group:Yorktown Fm	Skull element, tooth, canine	1		2018-01-04 19:28:00	http://n2t.net/ark:/65665/388777053-9df9-4549-94d2-3543ebe31c9f
PAL 187246	Mammalia Marine	Animalia	Chordata	Mammalia	Carnivora	Phocidae	seal	Callophoca obscura Van Beneden	Ray				Ray et al, C. E.	1973-08-01	United States	North Carolina	Beaufort County										42246	Cenozoic:Neogene:Mio-Pliocene	Chesapeake Group:Yorktown Fm	Skull element, tooth, canine	1		2018-01-04 19:28:00	http://n2t.net/ark:/65665/36ed549ee-cf56-4d10-98b3-ffa7b77e4e0c
PAL 187247	Mammalia Marine	Animalia	Chordata	Mammalia	Carnivora	Phocidae	seal	Callophoca obscura Van Beneden	Ray				Ray et al, C. E.	1973-08-01	United States	North Carolina	Beaufort County										42246	Cenozoic:Neogene:Mio-Pliocene	Chesapeake Group:Yorktown Fm	Axial element, partial cervical	1		2018-01-04 19:28:00	http://n2t.net/ark:/65665/3efbe3b41-33e1-44ed-8208-b97abea52871
PAL 187248	Mammalia Marine	Animalia	Chordata	Mammalia	Carnivora	Phocidae	seal	Callophoca obscura Van Beneden	Ray				Ray et al, C. E.	1973-08-01	United States	North Carolina	Beaufort County										42246	Cenozoic:Neogene:Mio-Pliocene	Chesapeake Group:Yorktown Fm	Axial element, partial thoracic	1		2018-01-04 19:28:00	http://n2t.net/ark:/65665/3bd86712d-a21a-4d8f-b4cc-0b5484c28f07
PAL 187249	Mammalia Marine	Animalia	Chordata	Mammalia	Carnivora	Phocidae	seal	Callophoca obscura Van Beneden	Ray				Ray et al, C. E.	1973-08-01	United States	North Carolina	Beaufort County										42246	Cenozoic:Neogene:Mio-Pliocene	Chesapeake Group:Yorktown Fm	Appendicular element, distal left humerus	1		2018-01-04 19:28:00	http://n2t.net/ark:/65665/3602c5a84-36ef-44aa-bde3-7971d7a3fcd1
PAL 187250	Mammalia Marine	Animalia	Chordata	Mammalia	Carnivora	Phocidae	seal	Callophoca obscura Van Beneden	Ray				Ray et al, C. E.	1973-08-01	United States	North Carolina	Beaufort County										42246	Cenozoic:Neogene:Mio-Pliocene	Chesapeake Group:Yorktown Fm	Appendicular elements, partial left innominate	1		2018-01-04 19:28:00	http://n2t.net/ark:/65665/3b6f9d440-834c-41b2-be42-c45fc8efd903
PAL 187251	Mammalia Marine	Animalia	Chordata	Mammalia	Carnivora	Phocidae	seal	Callophoca obscura Van Beneden	Ray				Ray et al, C. E.	1973-08-01	United States	North Carolina	Beaufort County										42246	Cenozoic:Neogene:Mio-Pliocene	Chesapeake Group:Yorktown Fm	Appendicular element, right metacarpal-4	1		2018-01-04 19:28:00	http://n2t.net/ark:/65665/38ef57fa3-80f7-4735-aaaf-ee8fc1cbaeb9
PAL 187252	Mammalia Marine	Animalia	Chordata	Mammalia	Carnivora	Phocidae	seal	Callophoca obscura Van Beneden	Ray				Ray et al, C. E.	1973-08-01	United States	North Carolina	Beaufort County										42246	Cenozoic:Neogene:Mio-Pliocene	Chesapeake Group:Yorktown Fm	Appendicular element, right metacarpal-5	1		2018-01-04 19:28:00	http://n2t.net/ark:/65665/3b666155f-e3fb-4314-81ff-7b2e5b31398f
PAL 187253	Mammalia Marine	Animalia	Chordata	Mammalia	Carnivora	Phocidae	seal	Callophoca obscura Van Beneden	Ray				Ray et al, C. E.	1973-08-01	United States	North Carolina	Beaufort County										42246	Cenozoic:Neogene:Mio-Pliocene	Chesapeake Group:Yorktown Fm	Appendicular element, juvenile left femur	1		2018-01-04 19:28:00	http://n2t.net/ark:/65665/3b9d4c8a2-73cf-40f0-b6ad-b35d5f1cad4e
PAL 187254	Mammalia Marine	Animalia	Chordata	Mammalia	Carnivora	Phocidae	seal	Callophoca obscura Van Beneden	Ray				Ray et al, C. E.	1973-08-01	United States	North Carolina	Beaufort County										42246	Cenozoic:Neogene:Mio-Pliocene	Chesapeake Group:Yorktown Fm	Appendicular element, proximal left femur	1		2018-01-04 19:28:00	http://n2t.net/ark:/65665/30deec61a-6191-44e2-b80c-de8639a6d1ab
PAL 187255	Mammalia Marine	Animalia	Chordata	Mammalia	Carnivora	Phocidae	seal	Callophoca obscura Van Beneden	Ray				Ray et al, C. E.	1973-08-01	United States	North Carolina	Beaufort County										42246	Cenozoic:Neogene:Mio-Pliocene	Chesapeake Group:Yorktown Fm	Appendicular element, left astragalus, partial	1		2018-01-04 19:28:00	http://n2t.net/ark:/65665/355e44c01-6ba6-4be9-8889-198e75b50d2f
PAL 187256	Mammalia Marine	Animalia	Chordata	Mammalia	Carnivora	Phocidae	seal	Callophoca obscura Van Beneden	Ray				Ray et al, C. E.	1973-08-01	United States	North Carolina	Beaufort County										42246	Cenozoic:Neogene:Mio-Pliocene	Chesapeake Group:Yorktown Fm	Appendicular element, left calcaneum	1		2018-01-04 19:28:00	http://n2t.net/ark:/65665/3e7d87e4f-d008-4b3e-8d9b-e87aab45f769
PAL 187257	Mammalia Marine	Animalia	Chordata	Mammalia	Carnivora	Phocidae	seal	Callophoca obscura Van Beneden	Ray				Ray et al, C. E.	1973-08-01	United States	North Carolina	Beaufort County										42246	Cenozoic:Neogene:Mio-Pliocene	Chesapeake Group:Yorktown Fm	Appendicular element, proximal left metatarsal-2	1		2018-01-04 19:28:00	http://n2t.net/ark:/65665/3c4f5ab2d-3261-4c6b-b2d4-51925f3e6b67
PAL 187258	Mammalia Marine	Animalia	Chordata	Mammalia	Carnivora	Phocidae	seal	Callophoca obscura Van Beneden	Ray				Ray et al, C. E.	1973-08-01	United States	North Carolina	Beaufort County										42246	Cenozoic:Neogene:Mio-Pliocene	Chesapeake Group:Yorktown Fm	Appendicular element, right metatarsal-2	1		2018-01-04 19:28:00	http://n2t.net/ark:/65665/3ea0f1d72-1864-4685-8ee2-3b2538ba4900
PAL 187259	Mammalia Marine	Animalia	Chordata	Mammalia	Carnivora	Phocidae	seal	Callophoca obscura Van Beneden	Ray				Ray et al, C. E.	1973-08-01	United States	North Carolina	Beaufort County										42246	Cenozoic:Neogene:Mio-Pliocene	Chesapeake Group:Yorktown Fm	Appendicular element, right juvenile metatarsal-3	1		2018-01-04 19:28:00	http://n2t.net/ark:/65665/34be97250-043b-46f4-9206-87ed48455039
PAL 187260	Mammalia Marine	Animalia	Chordata	Mammalia	Carnivora	Phocidae	seal	Callophoca obscura Van Beneden	Ray				Ray et al, C. E.	1973-08-01	United States	North Carolina	Beaufort County										42246	Cenozoic:Neogene:Mio-Pliocene	Chesapeake Group:Yorktown Fm	Appendicular element, right metatarsal-4	1		2018-01-04 19:28:00	http://n2t.net/ark:/65665/3e069f733-98f9-42aa-8bf3-95737ff00e0e
PAL 187261	Mammalia Marine	Animalia	Chordata	Mammalia	Carnivora	Phocidae	seal	Callophoca obscura Van Beneden	Ray				Ray et al, C. E.	1973-08-01	United States	North Carolina	Beaufort County										42246	Cenozoic:Neogene:Mio-Pliocene	Chesapeake Group:Yorktown Fm	Appendicular element, right juvenile metatarsal-4	1		2018-01-04 19:28:00	http://n2t.net/ark:/65665/304d0a19b-177e-4e61-bd49-da23c7748c67
PAL 187262	Mammalia Marine	Animalia	Chordata	Mammalia	Carnivora	Phocidae	seal	Callophoca obscura Van Beneden	Ray				Ray et al, C. E.	1973-08-01	United States	North Carolina	Beaufort County										42246	Cenozoic:Neogene:Mio-Pliocene	Chesapeake Group:Yorktown Fm	Appendicular element, left proximal metatarsal-5	1		2018-01-04 19:28:00	http://n2t.net/ark:/65665/319312ded-f0c3-4c1d-bd5d-6e63b5f6df80
PAL 187263	Mammalia Marine	Animalia	Chordata	Mammalia	Carnivora	Phocidae	seal	Callophoca obscura Van Beneden	Ray				Ray et al, C. E.	1973-08-01	United States	North Carolina	Beaufort County										42246	Cenozoic:Neogene:Mio-Pliocene	Chesapeake Group:Yorktown Fm	Appendicular element, right proximal metatarsal-5	1		2018-01-04 19:28:00	http://n2t.net/ark:/65665/3fc169cc9-ce72-4421-8fa3-268add588d0f
PAL 187264	Mammalia Marine	Animalia	Chordata	Mammalia	Carnivora	Phocidae	seal	Callophoca obscura Van Beneden	Ray				Ray et al, C. E.	1973-08-01	United States	North Carolina	Beaufort County										42246	Cenozoic:Neogene:Mio-Pliocene	Chesapeake Group:Yorktown Fm	Appendicular element, phalange	1		2018-01-04 19:28:00	http://n2t.net/ark:/65665/346b8d4d9-abe1-4dc2-915c-9d21d8970f64
PAL 187265	Mammalia Marine	Animalia	Chordata	Mammalia	Carnivora	Phocidae	seal	Callophoca obscura Van Beneden	Ray				Ray et al, C. E.	1973-08-01	United States	North Carolina	Beaufort County										42246	Cenozoic:Neogene:Mio-Pliocene	Chesapeake Group:Yorktown Fm	Appendicular element, phalange	1		2018-01-04 19:28:00	http://n2t.net/ark:/65665/3680a2781-3488-4896-b2a3-edd1e7ea21ff
PAL 187266	Mammalia Marine	Animalia	Chordata	Mammalia	Carnivora	Phocidae	seal	Callophoca obscura Van Beneden	Ray				Ray et al, C. E.	1973-08-01	United States	North Carolina	Beaufort County										42246	Cenozoic:Neogene:Mio-Pliocene	Chesapeake Group:Yorktown Fm	Appendicular element, phalange	1		2018-01-04 19:28:00	http://n2t.net/ark:/65665/3d91127b1-d695-47b7-bce4-33b52b0ea318
PAL 187267	Mammalia Marine	Animalia	Chordata	Mammalia	Carnivora	Phocidae	seal	Callophoca obscura Van Beneden	Ray				Ray et al, C. E.	1973-08-01	United States	North Carolina	Beaufort County										42246	Cenozoic:Neogene:Mio-Pliocene	Chesapeake Group:Yorktown Fm	Appendicular element, phalange	1		2018-01-04 19:28:00	http://n2t.net/ark:/65665/3f186f62d-3e34-48fe-8105-0c5062e18be7
PAL 187268	Mammalia Marine	Animalia	Chordata	Mammalia	Carnivora	Phocidae	seal	Callophoca obscura Van Beneden	Ray					1973-08-01	United States	North Carolina	Beaufort County										42246	Cenozoic:Neogene:Mio-Pliocene	Chesapeake Group:Yorktown Fm	Appendicular element, juvenile left femur	1		2017-04-27 16:45:00	http://n2t.net/ark:/65665/347e05969-75ce-4fab-ba28-e27c7986eef7
PAL 187269	Mammalia Marine	Animalia	Chordata	Mammalia	Carnivora	Phocidae	seal	Callophoca obscura Van Beneden	Ray					1973-08-01	United States	North Carolina	Beaufort County										42246	Cenozoic:Neogene:Mio-Pliocene	Chesapeake Group:Yorktown Fm	Appendicular element, left metacarpal-5	1		2017-04-27 16:45:00	http://n2t.net/ark:/65665/3ea716237-23de-4d58-ab54-a5cd220b67d4
PAL 187270	Mammalia Marine	Animalia	Chordata	Mammalia	Carnivora	Phocidae	seal	Callophoca obscura Van Beneden	Ray				Chamness, R.	1973-08-01	United States	North Carolina	Beaufort County										42246	Cenozoic:Neogene:Mio-Pliocene	Chesapeake Group:Yorktown Fm	Skull element, tooth, canine	1		2017-04-27 16:45:00	http://n2t.net/ark:/65665/36035ca24-30b3-4aaf-8d95-4351808266b7
PAL 187271	Mammalia Marine	Animalia	Chordata	Mammalia	Carnivora	Phocidae	seal	Callophoca obscura Van Beneden	Ray				Chamness, R.	1973-08-01	United States	North Carolina	Beaufort County										42246	Cenozoic:Neogene:Mio-Pliocene	Chesapeake Group:Yorktown Fm	Appendicular element, proximal left radius	1		2017-04-27 16:45:00	http://n2t.net/ark:/65665/3e988811d-4637-4b48-8b2b-587b0b17e416
PAL 187272	Mammalia Marine	Animalia	Chordata	Mammalia	Carnivora	Phocidae	seal	Callophoca obscura Van Beneden	Ray					1973-08-01	United States	North Carolina	Beaufort County										42246	Cenozoic:Neogene:Mio-Pliocene	Chesapeake Group:Yorktown Fm	Appendicular element, left proximal metatarsal-4	1		2017-04-27 16:45:00	http://n2t.net/ark:/65665/3d4d52383-5d62-400a-94ff-48c25955d9b3
PAL 187273	Mammalia Marine	Animalia	Chordata	Mammalia	Carnivora	Phocidae	seal	Callophoca obscura Van Beneden	Ray					1973-08-01	United States	North Carolina	Beaufort County										42246	Cenozoic:Neogene:Mio-Pliocene	Chesapeake Group:Yorktown Fm	Appendicular element, proximal left femur	1		2017-04-27 16:45:00	http://n2t.net/ark:/65665/36a766975-74b0-49b1-a733-c9e6de21c836
PAL 187274	Mammalia Marine	Animalia	Chordata	Mammalia	Carnivora	Phocidae	seal	Callophoca obscura Van Beneden	Ray				McLellan, J. H.	1973-08-01	United States	North Carolina	Beaufort County										42246	Cenozoic:Neogene:Mio-Pliocene	Chesapeake Group:Yorktown Fm	Appendicular element, left metatarsal-3	1		2017-04-27 16:45:00	http://n2t.net/ark:/65665/3ac06792e-5c7a-4ade-a301-3111ce3a889e
PAL 187275	Mammalia Marine	Animalia	Chordata	Mammalia	Carnivora	Phocidae	seal	Callophoca obscura Van Beneden	Ray				McLellan, J. H.	1973-08-01	United States	North Carolina	Beaufort County										42246	Cenozoic:Neogene:Mio-Pliocene	Chesapeake Group:Yorktown Fm	Appendicular element, phalange	1		2017-04-27 16:45:00	http://n2t.net/ark:/65665/3e317014b-c004-4c86-b2a9-7a41ec7fc7a1
PAL 187276	Mammalia Marine	Animalia	Chordata	Mammalia	Carnivora	Phocidae	seal	Callophoca obscura Van Beneden	Ray				Ray, L.	1973-08-01	United States	North Carolina	Beaufort County										42246	Cenozoic:Neogene:Mio-Pliocene	Chesapeake Group:Yorktown Fm	Appendicular element, proximal left humerus	1		2017-04-27 16:45:00	http://n2t.net/ark:/65665/345917f83-60fd-4f85-8634-502fb0e2c7b9
PAL 187277	Mammalia Marine	Animalia	Chordata	Mammalia	Carnivora	Phocidae	seal	Callophoca obscura Van Beneden	Ray				Ray, L.	1973-08-01	United States	North Carolina	Beaufort County										42246	Cenozoic:Neogene:Mio-Pliocene	Chesapeake Group:Yorktown Fm	Appendicular element, right proximal metatarsal-3	1		2017-04-27 16:45:00	http://n2t.net/ark:/65665/34ec1e0c4-999a-4d63-84c1-2dec3eb1d719
PAL 187278	Mammalia Marine	Animalia	Chordata	Mammalia	Carnivora	Phocidae	seal	Callophoca obscura Van Beneden	Ray				Mead, J. G.	1973-08-01	United States	North Carolina	Beaufort County										42246	Cenozoic:Neogene:Mio-Pliocene	Chesapeake Group:Yorktown Fm	Appendicular element, left calcaneum	1		2017-04-27 16:45:00	http://n2t.net/ark:/65665/3e55ffc04-2e99-455f-aa01-e1f5153550d9
PAL 187279	Mammalia Marine	Animalia	Chordata	Mammalia	Carnivora	Phocidae	seal	Callophoca obscura Van Beneden	Ray				Heaney, L.	1973-08-01	United States	North Carolina	Beaufort County										42246	Cenozoic:Neogene:Mio-Pliocene	Chesapeake Group:Yorktown Fm	Appendicular element, right partial femur	1		2017-04-27 16:45:00	http://n2t.net/ark:/65665/343d1dd3e-d6e9-499f-b6f8-9f9b16dda0a7
PAL 187280	Mammalia Marine	Animalia	Chordata	Mammalia	Carnivora	Phocidae	seal	Callophoca obscura Van Beneden	Ray				Harmatuk, P. J.		United States	North Carolina	Beaufort County										42246	Cenozoic:Neogene:Mio-Pliocene	Chesapeake Group:Yorktown Fm	Skull element, edentulous partial right lower jaw	1		2017-04-27 16:45:00	http://n2t.net/ark:/65665/3670f386d-0c8c-4946-bed1-50c117c47739
PAL 187281	Mammalia Marine	Animalia	Chordata	Mammalia	Carnivora	Phocidae	seal	Callophoca obscura Van Beneden	Ray				Harmatuk, P. J.		United States	North Carolina	Beaufort County										42246	Cenozoic:Neogene:Mio-Pliocene	Chesapeake Group:Yorktown Fm	Skull element, tooth, canine	1		2017-04-27 16:45:00	http://n2t.net/ark:/65665/305814441-6628-4e00-830b-4f49f1ec9182
PAL 187282	Mammalia Marine	Animalia	Chordata	Mammalia	Carnivora	Phocidae	seal	Callophoca obscura Van Beneden	Ray				Harmatuk, P. J.		United States	North Carolina	Beaufort County										42246	Cenozoic:Neogene:Mio-Pliocene	Chesapeake Group:Yorktown Fm	Skull element, tooth, canine	1		2017-04-27 16:45:00	http://n2t.net/ark:/65665/31ed97103-1a03-44a9-b20f-fce59a54cca1
PAL 187283	Mammalia Marine	Animalia	Chordata	Mammalia	Carnivora	Phocidae	seal	Callophoca obscura Van Beneden	Ray				Harmatuk, P. J.		United States	North Carolina	Beaufort County										42246	Cenozoic:Neogene:Mio-Pliocene	Chesapeake Group:Yorktown Fm	Skull element, tooth, canine	1		2017-04-27 16:45:00	http://n2t.net/ark:/65665/37a0666ef-e66b-46bc-8ce3-259ba7b888cb
PAL 187284	Mammalia Marine	Animalia	Chordata	Mammalia	Carnivora	Phocidae	seal	Callophoca obscura Van Beneden	Ray				Harmatuk, P. J.		United States	North Carolina	Beaufort County										42246	Cenozoic:Neogene:Mio-Pliocene	Chesapeake Group:Yorktown Fm	Skull element, tooth, canine	1		2017-04-27 16:45:00	http://n2t.net/ark:/65665/3bebe0134-e858-4840-8a07-fffb7eeade9e
PAL 187285	Mammalia Marine	Animalia	Chordata	Mammalia	Carnivora	Phocidae	seal	Callophoca obscura Van Beneden	Ray				Harmatuk, P. J.		United States	North Carolina	Beaufort County										42246	Cenozoic:Neogene:Mio-Pliocene	Chesapeake Group:Yorktown Fm	Axial element, cervical	1		2017-04-27 16:45:00	http://n2t.net/ark:/65665/3cca94377-a000-416a-89e3-d95df2b13480
PAL 187286	Mammalia Marine	Animalia	Chordata	Mammalia	Carnivora	Phocidae	seal	Callophoca obscura Van Beneden	Ray				Harmatuk, P. J.		United States	North Carolina	Beaufort County										42246	Cenozoic:Neogene:Mio-Pliocene	Chesapeake Group:Yorktown Fm	Appendicular element, right ilium juvenile	1		2017-04-27 16:45:00	http://n2t.net/ark:/65665/3e359742f-8f44-4768-8734-1214e1214552
PAL 187287	Mammalia Marine	Animalia	Chordata	Mammalia	Carnivora	Phocidae	seal	Callophoca obscura Van Beneden	Ray				Harmatuk, P. J.		United States	North Carolina	Beaufort County										42246	Cenozoic:Neogene:Mio-Pliocene	Chesapeake Group:Yorktown Fm	Appendicular element, distal left humerus	1		2017-04-27 16:45:00	http://n2t.net/ark:/65665/313f53125-cb46-4bc0-9c18-bf1572f7df3b
PAL 187288	Mammalia Marine	Animalia	Chordata	Mammalia	Carnivora	Phocidae	seal	Callophoca obscura Van Beneden	Ray				Harmatuk, P. J.		United States	North Carolina	Beaufort County										42246	Cenozoic:Neogene:Mio-Pliocene	Chesapeake Group:Yorktown Fm	Appendicular element, right humerus diaphysis	1		2017-04-27 16:45:00	http://n2t.net/ark:/65665/3991d5d9b-1da3-45b1-9bb7-9d697e253d5a
PAL 187289	Mammalia Marine	Animalia	Chordata	Mammalia	Carnivora	Phocidae	seal	Callophoca obscura Van Beneden	Ray				Harmatuk, P. J.		United States	North Carolina	Beaufort County										42246	Cenozoic:Neogene:Mio-Pliocene	Chesapeake Group:Yorktown Fm	Appendicular element, left metacarpal-2	1		2017-04-27 16:45:00	http://n2t.net/ark:/65665/3fbcb6507-dec4-452c-a02c-2cf2defc50a6
PAL 187290	Mammalia Marine	Animalia	Chordata	Mammalia	Carnivora	Phocidae	seal	Callophoca obscura Van Beneden	Ray				Harmatuk, P. J.		United States	North Carolina	Beaufort County										42246	Cenozoic:Neogene:Mio-Pliocene	Chesapeake Group:Yorktown Fm	Appendicular element, left proximal tibia epiphysis	1		2017-04-27 16:45:00	http://n2t.net/ark:/65665/3698ca0c1-70a6-45c0-aa0f-d2a5a74f7122
PAL 187291	Mammalia Marine	Animalia	Chordata	Mammalia	Carnivora	Phocidae	seal	Callophoca obscura Van Beneden	Ray				Harmatuk, P. J.		United States	North Carolina	Beaufort County										42246	Cenozoic:Neogene:Mio-Pliocene	Chesapeake Group:Yorktown Fm	Appendicular element, left distal fibula	1		2017-04-27 16:45:00	http://n2t.net/ark:/65665/30363754c-c570-4427-aac9-00a90ea90ad6
PAL 187292	Mammalia Marine	Animalia	Chordata	Mammalia	Carnivora	Phocidae	seal	Callophoca obscura Van Beneden	Ray				Harmatuk, P. J.		United States	North Carolina	Beaufort County										42246	Cenozoic:Neogene:Mio-Pliocene	Chesapeake Group:Yorktown Fm	Appendicular element, left cuboid	1		2017-04-27 16:45:00	http://n2t.net/ark:/65665/3b0b49b93-a2c1-41eb-beca-fe958832c64b
PAL 187293	Mammalia Marine	Animalia	Chordata	Mammalia	Carnivora	Phocidae	seal	Callophoca obscura Van Beneden	Ray				Harmatuk, P. J.		United States	North Carolina	Beaufort County										42246	Cenozoic:Neogene:Mio-Pliocene	Chesapeake Group:Yorktown Fm	Appendicular element, left ectocuneiform	1		2017-04-27 16:45:00	http://n2t.net/ark:/65665/39d78ff86-d206-4a05-b92b-5d1aee089e70
PAL 187294	Mammalia Marine	Animalia	Chordata	Mammalia	Carnivora	Phocidae	seal	Callophoca obscura Van Beneden	Ray				Harmatuk, P. J.		United States	North Carolina	Beaufort County										42246	Cenozoic:Neogene:Mio-Pliocene	Chesapeake Group:Yorktown Fm	Appendicular element, left metatarsal-1&2	1		2017-04-27 16:45:00	http://n2t.net/ark:/65665/3ec833a97-5e65-4598-9341-fa679da958e4
PAL 187295	Mammalia Marine	Animalia	Chordata	Mammalia	Carnivora	Phocidae	seal	Callophoca obscura Van Beneden	Ray				Harmatuk, P. J.		United States	North Carolina	Beaufort County										42246	Cenozoic:Neogene:Mio-Pliocene	Chesapeake Group:Yorktown Fm	Appendicular element, left metatarsal-2	1		2017-04-27 16:45:00	http://n2t.net/ark:/65665/3d4e90799-5bd6-4896-967d-88a539873c3b
PAL 187296	Mammalia Marine	Animalia	Chordata	Mammalia	Carnivora	Phocidae	seal	Callophoca obscura Van Beneden	Ray				Harmatuk, P. J.		United States	North Carolina	Beaufort County										42246	Cenozoic:Neogene:Mio-Pliocene	Chesapeake Group:Yorktown Fm	Appendicular element, left proximal metatarsal	1		2017-04-27 16:45:00	http://n2t.net/ark:/65665/3cfa50c36-03b9-4e22-b9ef-d598c68490f1
PAL 187297	Mammalia Marine	Animalia	Chordata	Mammalia	Carnivora	Phocidae	seal	Callophoca obscura Van Beneden	Ray				Harmatuk, P. J.		United States	North Carolina	Beaufort County										42246	Cenozoic:Neogene:Mio-Pliocene	Chesapeake Group:Yorktown Fm	Appendicular element, left proximal metatarsal-3	1		2017-04-27 16:45:00	http://n2t.net/ark:/65665/360f02bdb-e073-48ef-aa42-86ff41dc8b5c
PAL 187298	Mammalia Marine	Animalia	Chordata	Mammalia	Carnivora	Phocidae	seal	Callophoca obscura Van Beneden	Ray				Harmatuk, P. J.		United States	North Carolina	Beaufort County										42246	Cenozoic:Neogene:Mio-Pliocene	Chesapeake Group:Yorktown Fm	Appendicular element, right metatarsal-4	1		2017-04-27 16:45:00	http://n2t.net/ark:/65665/3faaac4f5-ffec-4be9-8a3e-1174245c3d2d
PAL 187299	Mammalia Marine	Animalia	Chordata	Mammalia	Carnivora	Phocidae	seal	Callophoca obscura Van Beneden	Ray				Harmatuk, P. J.		United States	North Carolina	Beaufort County										42246	Cenozoic:Neogene:Mio-Pliocene	Chesapeake Group:Yorktown Fm	Appendicular element, right metatarsal-5	1		2017-04-27 16:45:00	http://n2t.net/ark:/65665/3fa4d9f61-ab57-47d5-a726-e82481a3d876
PAL 187300	Mammalia Marine	Animalia	Chordata	Mammalia	Carnivora	Phocidae	seal	Callophoca obscura Van Beneden	Ray				Harmatuk, P. J.		United States	North Carolina	Beaufort County										42246	Cenozoic:Neogene:Mio-Pliocene	Chesapeake Group:Yorktown Fm	Appendicular element, phalange	1		2017-04-27 16:45:00	http://n2t.net/ark:/65665/3837e7da3-5791-485c-99ef-39ff6400e8f1
PAL 187301	Mammalia Marine	Animalia	Chordata	Mammalia	Carnivora	Phocidae	seal	Callophoca obscura Van Beneden	Ray				Harmatuk, P. J.		United States	North Carolina	Beaufort County										42246	Cenozoic:Neogene:Mio-Pliocene	Chesapeake Group:Yorktown Fm	Appendicular element, phalange	1		2017-04-27 16:45:00	http://n2t.net/ark:/65665/3c88aaaf4-d741-4e47-904f-0485bca94aa6
PAL 187302	Mammalia Marine	Animalia	Chordata	Mammalia	Carnivora	Phocidae	seal	Callophoca obscura Van Beneden	Ray				Harmatuk, P. J.		United States	North Carolina	Beaufort County										42246	Cenozoic:Neogene:Mio-Pliocene	Chesapeake Group:Yorktown Fm	Appendicular element, phalange	1		2017-04-27 16:45:00	http://n2t.net/ark:/65665/363299c09-198b-424e-a9ae-7d465be3ade7
PAL 187303	Mammalia Marine	Animalia	Chordata	Mammalia	Carnivora	Phocidae	seal	Callophoca obscura Van Beneden	Ray				Harmatuk, P. J.		United States	North Carolina	Beaufort County										42246	Cenozoic:Neogene:Mio-Pliocene	Chesapeake Group:Yorktown Fm	Appendicular element, phalange	1		2017-04-27 16:45:00	http://n2t.net/ark:/65665/3f90eb18e-5ebc-4898-b9a1-7aef7c84cd65
PAL 187304	Mammalia Marine	Animalia	Chordata	Mammalia	Carnivora	Phocidae	seal	Callophoca obscura Van Beneden	Ray				Harmatuk, P. J.	1973-08-01	United States	North Carolina	Craven County											Cenozoic:Neogene:Mio-Pliocene	Chesapeake Group:Yorktown Fm	Appendicular element, left metatarsal-2	1		2017-04-27 16:45:00	http://n2t.net/ark:/65665/3b3c702cf-87e9-4cf3-a5a6-045560b984ac
PAL 187305	Mammalia Marine	Animalia	Chordata	Mammalia	Carnivora	Phocidae	seal	Callophoca obscura Van Beneden	Ray				Kaltenbach, J.	1973-08-01	United States	North Carolina	Beaufort County										42246	Cenozoic:Neogene:Mio-Pliocene	Chesapeake Group:Yorktown Fm	Skull element, tooth, canine	1		2017-04-27 16:45:00	http://n2t.net/ark:/65665/36af84551-094c-47dc-8140-c2ca4a843d58
PAL 187308	Mammalia Marine	Animalia	Chordata	Mammalia	Carnivora	Phocidae	seal	Callophoca obscura Van Beneden	Ray				Ward, L. W.		United States	Virginia	Surry County											Cenozoic:Neogene:Miocene:Upper/Late	Chesapeake Group:Yorktown Fm	Appendicular element, metatarsal-3	1		2017-04-27 16:45:00	http://n2t.net/ark:/65665/3375d8dfa-129d-4795-a9aa-9536fd3619d7
PAL 187309	Mammalia Marine	Animalia	Chordata	Mammalia	Carnivora	Phocidae	seal	Callophoca obscura Van Beneden	Ray				McLellan, J. H.	1973-08-01	United States	North Carolina	Beaufort County										42246	Cenozoic:Neogene:Mio-Pliocene	Chesapeake Group:Yorktown Fm	Axial element, baculum	1		2017-04-27 16:45:00	http://n2t.net/ark:/65665/374a47f5d-4970-42d1-9fc0-7d3ecd41fcd0
PAL 187581	Mammalia Marine	Animalia	Chordata	Mammalia	Carnivora	Phocidae	seal	Callophoca obscura Van Beneden	Ray			Ray. 1976. Smithsonian Contr.Paleobiology. (n.28): pl.1,f.6,pl.2,f.4.			United States	North Carolina	Beaufort County											Cenozoic:Neogene:Miocene:Upper/Late	Chesapeake Group:Yorktown Fm	Skull elements	1		2018-01-04 17:42:00	http://n2t.net/ark:/65665/3df3a81b3-6aeb-47a7-8c1f-5f3f7b75e70e
PAL 205397	Mammalia Marine	Animalia	Chordata	Mammalia	Carnivora	Phocidae	seal	Callophoca obscura Van Beneden	Ray				Ray; Pearce; Whitmore; Allison	1974-01-01	United States	North Carolina	Beaufort County										42246	Cenozoic:Neogene:Mio-Pliocene	Chesapeake Group:Yorktown Fm	Skull element, partial right maxilla, missing tooth (teeth)	1		2018-01-04 19:28:00	http://n2t.net/ark:/65665/3db0e917b-86b1-49a8-9e51-162a2dd21829
PAL 205398	Mammalia Marine	Animalia	Chordata	Mammalia	Carnivora	Phocidae	seal	Callophoca obscura Van Beneden	Ray				Ray; Pearce; Whitmore; Allison	1974-01-01	United States	North Carolina	Beaufort County										42246	Cenozoic:Neogene:Mio-Pliocene	Chesapeake Group:Yorktown Fm	Skull element, tooth, canine	1		2018-01-04 19:28:00	http://n2t.net/ark:/65665/3db12869d-4bc5-47b3-a2be-933c6931516a
PAL 205399	Mammalia Marine	Animalia	Chordata	Mammalia	Carnivora	Phocidae	seal	Callophoca obscura Van Beneden	Ray				Ray; Pearce; Whitmore; Allison	1974-01-01	United States	North Carolina	Beaufort County										42246	Cenozoic:Neogene:Mio-Pliocene	Chesapeake Group:Yorktown Fm	Skull element, partial left lower jaw, missing tooth (teeth)	1		2018-01-04 19:28:00	http://n2t.net/ark:/65665/386eed74d-ee37-4a5e-8a69-28b762232c20
PAL 205400	Mammalia Marine	Animalia	Chordata	Mammalia	Carnivora	Phocidae	seal	Callophoca obscura Van Beneden	Ray				Ray; Pearce; Whitmore; Allison	1974-01-01	United States	North Carolina	Beaufort County										42246	Cenozoic:Neogene:Mio-Pliocene	Chesapeake Group:Yorktown Fm	Axial element, partial cervical	1		2018-01-04 19:28:00	http://n2t.net/ark:/65665/3baa95aa2-5fe0-4c9e-864a-0e477f4d12af
PAL 205401	Mammalia Marine	Animalia	Chordata	Mammalia	Carnivora	Phocidae	seal	Callophoca obscura Van Beneden	Ray				Ray; Pearce; Whitmore; Allison	1974-01-01	United States	North Carolina	Beaufort County										42246	Cenozoic:Neogene:Mio-Pliocene	Chesapeake Group:Yorktown Fm	Axial element, partial thoracic	1		2018-01-04 19:28:00	http://n2t.net/ark:/65665/3471195e0-3c19-4730-9a29-6b38f9ca7198
PAL 205402	Mammalia Marine	Animalia	Chordata	Mammalia	Carnivora	Phocidae	seal	Callophoca obscura Van Beneden	Ray				Ray; Pearce; Whitmore; Allison	1974-01-01	United States	North Carolina	Beaufort County										42246	Cenozoic:Neogene:Mio-Pliocene	Chesapeake Group:Yorktown Fm	Axial element, partial lumbar	1		2018-01-04 19:28:00	http://n2t.net/ark:/65665/33e8bf631-ce20-4cbe-a4f0-b4098de22e50
PAL 205403	Mammalia Marine	Animalia	Chordata	Mammalia	Carnivora	Phocidae	seal	Callophoca obscura Van Beneden	Ray				Ray; Pearce; Whitmore; Allison	1974-01-01	United States	North Carolina	Beaufort County										42246	Cenozoic:Neogene:Mio-Pliocene	Chesapeake Group:Yorktown Fm	Axial element, partial caudal	1		2018-01-04 19:28:00	http://n2t.net/ark:/65665/3a5b570d3-80c0-4bbc-865c-16d91780ccc2
PAL 205404	Mammalia Marine	Animalia	Chordata	Mammalia	Carnivora	Phocidae	seal	Callophoca obscura Van Beneden	Ray				Ray; Pearce; Whitmore; Allison	1974-01-01	United States	North Carolina	Beaufort County										42246	Cenozoic:Neogene:Mio-Pliocene	Chesapeake Group:Yorktown Fm	Appendicular element, right proximal ulna	1		2018-01-04 19:28:00	http://n2t.net/ark:/65665/36f75bb83-80e1-40b7-ae86-0c8573b2520c
PAL 205405	Mammalia Marine	Animalia	Chordata	Mammalia	Carnivora	Phocidae	seal	Callophoca obscura Van Beneden	Ray				Ray; Pearce; Whitmore; Allison	1974-01-01	United States	North Carolina	Beaufort County										42246	Cenozoic:Neogene:Mio-Pliocene	Chesapeake Group:Yorktown Fm	Appendicular element, proximal right radius	1		2018-01-04 19:28:00	http://n2t.net/ark:/65665/394a7b8b2-8f08-4896-8703-4b33e7f8fc1f
PAL 205406	Mammalia Marine	Animalia	Chordata	Mammalia	Carnivora	Phocidae	seal	Callophoca obscura Van Beneden	Ray				Ray; Pearce; Whitmore; Allison	1974-01-01	United States	North Carolina	Beaufort County										42246	Cenozoic:Neogene:Mio-Pliocene	Chesapeake Group:Yorktown Fm	Appendicular element, proximal right radius	1		2018-01-04 19:28:00	http://n2t.net/ark:/65665/319bc52ee-ff1e-4a44-a6d1-c1c8c27d8467
PAL 205407	Mammalia Marine	Animalia	Chordata	Mammalia	Carnivora	Phocidae	seal	Callophoca obscura Van Beneden	Ray				Ray; Pearce; Whitmore; Allison	1974-01-01	United States	North Carolina	Beaufort County										42246	Cenozoic:Neogene:Mio-Pliocene	Chesapeake Group:Yorktown Fm	Appendicular element, right ilium	1		2018-01-04 19:28:00	http://n2t.net/ark:/65665/31366d723-4812-4765-9601-8b91a5ac98f8
PAL 205408	Mammalia Marine	Animalia	Chordata	Mammalia	Carnivora	Phocidae	seal	Callophoca obscura Van Beneden	Ray				Ray; Pearce; Whitmore; Allison	1974-01-01	United States	North Carolina	Beaufort County										42246	Cenozoic:Neogene:Mio-Pliocene	Chesapeake Group:Yorktown Fm	Appendicular element, right ilium	1		2018-01-04 19:28:00	http://n2t.net/ark:/65665/3587f05d6-81bb-49ae-8618-794ffa071b3a
PAL 205409	Mammalia Marine	Animalia	Chordata	Mammalia	Carnivora	Phocidae	seal	Callophoca obscura Van Beneden	Ray				Ray; Pearce; Whitmore; Allison	1974-01-01	United States	North Carolina	Beaufort County										42246	Cenozoic:Neogene:Mio-Pliocene	Chesapeake Group:Yorktown Fm	Appendicular element, distal left femur	1		2018-01-04 19:28:00	http://n2t.net/ark:/65665/3a2db265b-7439-4600-ba61-0d17ce22cb94
PAL 205410	Mammalia Marine	Animalia	Chordata	Mammalia	Carnivora	Phocidae	seal	Callophoca obscura Van Beneden	Ray				Ray; Pearce; Whitmore; Allison	1974-01-01	United States	North Carolina	Beaufort County										42246	Cenozoic:Neogene:Mio-Pliocene	Chesapeake Group:Yorktown Fm	Appendicular element, patella	1		2018-01-04 19:28:00	http://n2t.net/ark:/65665/39b985a4a-8985-46ad-90a0-bc95433b7faa
PAL 205411	Mammalia Marine	Animalia	Chordata	Mammalia	Carnivora	Phocidae	seal	Callophoca obscura Van Beneden	Ray				Ray; Pearce; Whitmore; Allison	1974-01-01	United States	North Carolina	Beaufort County										42246	Cenozoic:Neogene:Mio-Pliocene	Chesapeake Group:Yorktown Fm	Appendicular element, left proximal tibia	1		2018-01-04 19:28:00	http://n2t.net/ark:/65665/32f5946e9-0569-499f-8d2c-e2be2d55f058
PAL 205412	Mammalia Marine	Animalia	Chordata	Mammalia	Carnivora	Phocidae	seal	Callophoca obscura Van Beneden	Ray				Ray; Pearce; Whitmore; Allison	1974-01-01	United States	North Carolina	Beaufort County										42246	Cenozoic:Neogene:Mio-Pliocene	Chesapeake Group:Yorktown Fm	Appendicular element, left proximal tibia	1		2018-01-04 19:28:00	http://n2t.net/ark:/65665/312ad4bf7-9212-43e7-a3e1-31c5b62fe9a1
PAL 205413	Mammalia Marine	Animalia	Chordata	Mammalia	Carnivora	Phocidae	seal	Callophoca obscura Van Beneden	Ray				Ray; Pearce; Whitmore; Allison	1974-01-01	United States	North Carolina	Beaufort County										42246	Cenozoic:Neogene:Mio-Pliocene	Chesapeake Group:Yorktown Fm	Appendicular element, partial left tibia diaphysis	1		2018-01-04 19:28:00	http://n2t.net/ark:/65665/363049697-e031-4a2e-937c-dfb3b78ab7e2
PAL 205414	Mammalia Marine	Animalia	Chordata	Mammalia	Carnivora	Phocidae	seal	Callophoca obscura Van Beneden	Ray				Ray; Pearce; Whitmore; Allison	1974-01-01	United States	North Carolina	Beaufort County										42246	Cenozoic:Neogene:Mio-Pliocene	Chesapeake Group:Yorktown Fm	Appendicular elements, tibia, left partial fibula	1		2018-01-04 19:28:00	http://n2t.net/ark:/65665/30028ca5a-45d9-4ee2-9800-9abe778f017b
PAL 205415	Mammalia Marine	Animalia	Chordata	Mammalia	Carnivora	Phocidae	seal	Callophoca obscura Van Beneden	Ray				Ray; Pearce; Whitmore; Allison	1974-01-01	United States	North Carolina	Beaufort County										42246	Cenozoic:Neogene:Mio-Pliocene	Chesapeake Group:Yorktown Fm	Appendicular element, right astragalus-juvenile	1		2018-01-04 19:28:00	http://n2t.net/ark:/65665/331ad4ec2-da02-4db4-984f-34063301a03b
PAL 205416	Mammalia Marine	Animalia	Chordata	Mammalia	Carnivora	Phocidae	seal	Callophoca obscura Van Beneden	Ray				Ray; Pearce; Whitmore; Allison	1974-01-01	United States	North Carolina	Beaufort County										42246	Cenozoic:Neogene:Mio-Pliocene	Chesapeake Group:Yorktown Fm	Appendicular element, right astragalus	1		2018-01-04 19:28:00	http://n2t.net/ark:/65665/3c15e8968-b97e-4575-bcb2-0d91681a36ca
PAL 205417	Mammalia Marine	Animalia	Chordata	Mammalia	Carnivora	Phocidae	seal	Callophoca obscura Van Beneden	Ray				Ray; Pearce; Whitmore; Allison	1974-01-01	United States	North Carolina	Beaufort County										42246	Cenozoic:Neogene:Mio-Pliocene	Chesapeake Group:Yorktown Fm	Appendicular element, right metatarsal-1	1		2018-01-04 19:28:00	http://n2t.net/ark:/65665/308d19059-c9ff-4cd0-a290-a9c71194b366
PAL 205418	Mammalia Marine	Animalia	Chordata	Mammalia	Carnivora	Phocidae	seal	Callophoca obscura Van Beneden	Ray				Ray; Pearce; Whitmore; Allison	1974-01-01	United States	North Carolina	Beaufort County										42246	Cenozoic:Neogene:Mio-Pliocene	Chesapeake Group:Yorktown Fm	Appendicular element, right metatarsal-1	1		2018-01-04 19:28:00	http://n2t.net/ark:/65665/3d7e78344-bba4-4cd3-bd85-f8677fad8dd5
PAL 205419	Mammalia Marine	Animalia	Chordata	Mammalia	Carnivora	Phocidae	seal	Callophoca obscura Van Beneden	Ray				Ray; Pearce; Whitmore; Allison	1974-01-01	United States	North Carolina	Beaufort County										42246	Cenozoic:Neogene:Mio-Pliocene	Chesapeake Group:Yorktown Fm	Appendicular element, phalange	1		2018-01-04 19:28:00	http://n2t.net/ark:/65665/33ca042a5-8f1f-45e4-9302-5c53e7d90595
PAL 205420	Mammalia Marine	Animalia	Chordata	Mammalia	Carnivora	Phocidae	seal	Callophoca obscura Van Beneden	Ray				Ray; Pearce; Whitmore; Allison	1974-01-01	United States	North Carolina	Beaufort County										42246	Cenozoic:Neogene:Mio-Pliocene	Chesapeake Group:Yorktown Fm	Appendicular element, phalange	1		2018-01-04 19:28:00	http://n2t.net/ark:/65665/3bd9c866b-acbe-4280-8f72-ca2372782b4d
PAL 205421	Mammalia Marine	Animalia	Chordata	Mammalia	Carnivora	Phocidae	seal	Callophoca obscura Van Beneden	Ray				Harmatuk, P. J.	1974-01-01	United States	North Carolina	Beaufort County										42246	Cenozoic:Neogene:Mio-Pliocene	Chesapeake Group:Yorktown Fm	Skull element, partial left lower jaw, T-C-(4)	1		2017-04-27 16:45:00	http://n2t.net/ark:/65665/3ae2a3f96-c90d-44f5-a4dd-ec369e9bebfb
PAL 205422	Mammalia Marine	Animalia	Chordata	Mammalia	Carnivora	Phocidae	seal	Callophoca obscura Van Beneden	Ray				Harmatuk, P. J.	1974-01-01	United States	North Carolina	Beaufort County										42246	Cenozoic:Neogene:Mio-Pliocene	Chesapeake Group:Yorktown Fm	Skull element, edentulous partial right lower jaw	1		2017-04-27 16:45:00	http://n2t.net/ark:/65665/3977850d9-2609-42ce-b4fb-ee2ffe70519f
PAL 205423	Mammalia Marine	Animalia	Chordata	Mammalia	Carnivora	Phocidae	seal	Callophoca obscura Van Beneden	Ray				Harmatuk, P. J.	1974-01-01	United States	North Carolina	Beaufort County										42246	Cenozoic:Neogene:Mio-Pliocene	Chesapeake Group:Yorktown Fm	Skull element, T-L-U-C	1		2017-04-27 16:45:00	http://n2t.net/ark:/65665/37224466b-8149-4af9-a276-04402a330303
PAL 205424	Mammalia Marine	Animalia	Chordata	Mammalia	Carnivora	Phocidae	seal	Callophoca obscura Van Beneden	Ray				Harmatuk, P. J.	1974-01-01	United States	North Carolina	Beaufort County										42246	Cenozoic:Neogene:Mio-Pliocene	Chesapeake Group:Yorktown Fm	Axial element, thoracic	1		2017-04-27 16:45:00	http://n2t.net/ark:/65665/32edca986-22cc-45de-8612-3b82cbdaacf2
PAL 205425	Mammalia Marine	Animalia	Chordata	Mammalia	Carnivora	Phocidae	seal	Callophoca obscura Van Beneden	Ray				Harmatuk, P. J.	1974-01-01	United States	North Carolina	Beaufort County										42246	Cenozoic:Neogene:Mio-Pliocene	Chesapeake Group:Yorktown Fm	Axial element, thoracic	1		2017-04-27 16:45:00	http://n2t.net/ark:/65665/337f58cbd-0896-4818-92a4-9493ea0692ba
PAL 205426	Mammalia Marine	Animalia	Chordata	Mammalia	Carnivora	Phocidae	seal	Callophoca obscura Van Beneden	Ray				Harmatuk, P. J.	1974-01-01	United States	North Carolina	Beaufort County										42246	Cenozoic:Neogene:Mio-Pliocene	Chesapeake Group:Yorktown Fm	Appendicular element, distal left humerus	1		2017-04-27 16:45:00	http://n2t.net/ark:/65665/353d46a08-d61a-46b7-8f59-e2f53d6b76b6
PAL 205427	Mammalia Marine	Animalia	Chordata	Mammalia	Carnivora	Phocidae	seal	Callophoca obscura Van Beneden	Ray				Harmatuk, P. J.	1974-01-01	United States	North Carolina	Beaufort County										42246	Cenozoic:Neogene:Mio-Pliocene	Chesapeake Group:Yorktown Fm	Appendicular element, distal humerus epiphysis	1		2017-04-27 16:45:00	http://n2t.net/ark:/65665/311a31ab5-d796-44cb-9b4b-46825690239d
PAL 205428	Mammalia Marine	Animalia	Chordata	Mammalia	Carnivora	Phocidae	seal	Callophoca obscura Van Beneden	Ray				Harmatuk, P. J.	1974-01-01	United States	North Carolina	Beaufort County										42246	Cenozoic:Neogene:Mio-Pliocene	Chesapeake Group:Yorktown Fm	Appendicular element, proximal right radius	1		2017-04-27 16:45:00	http://n2t.net/ark:/65665/3831c3a75-3628-455b-8567-52bb4b72cb45
PAL 205429	Mammalia Marine	Animalia	Chordata	Mammalia	Carnivora	Phocidae	seal	Callophoca obscura Van Beneden	Ray				Harmatuk, P. J.	1974-01-01	United States	North Carolina	Beaufort County										42246	Cenozoic:Neogene:Mio-Pliocene	Chesapeake Group:Yorktown Fm	Appendicular element, right scaphoid	1		2017-04-27 16:45:00	http://n2t.net/ark:/65665/39b9fd717-50bc-451b-be16-d8fbaf299b0f
PAL 205430	Mammalia Marine	Animalia	Chordata	Mammalia	Carnivora	Phocidae	seal	Callophoca obscura Van Beneden	Ray				Harmatuk, P. J.	1974-01-01	United States	North Carolina	Beaufort County										42246	Cenozoic:Neogene:Mio-Pliocene	Chesapeake Group:Yorktown Fm	Appendicular element, right trapezium	1		2017-04-27 16:45:00	http://n2t.net/ark:/65665/389507283-c3d1-4d32-948b-6fae420f0c79
PAL 205431	Mammalia Marine	Animalia	Chordata	Mammalia	Carnivora	Phocidae	seal	Callophoca obscura Van Beneden	Ray				Harmatuk, P. J.	1974-01-01	United States	North Carolina	Beaufort County										42246	Cenozoic:Neogene:Mio-Pliocene	Chesapeake Group:Yorktown Fm	Appendicular element, right metacarpal-1	1		2017-04-27 16:46:00	http://n2t.net/ark:/65665/321f07592-699b-4214-a352-9193f47a69c0
PAL 205432	Mammalia Marine	Animalia	Chordata	Mammalia	Carnivora	Phocidae	seal	Callophoca obscura Van Beneden	Ray				Harmatuk, P. J.	1974-01-01	United States	North Carolina	Beaufort County										42246	Cenozoic:Neogene:Mio-Pliocene	Chesapeake Group:Yorktown Fm	Appendicular element, right metacarpal-2-proximal	1		2017-04-27 16:46:00	http://n2t.net/ark:/65665/385646209-575c-41e8-b644-07e076711174
PAL 205433	Mammalia Marine	Animalia	Chordata	Mammalia	Carnivora	Phocidae	seal	Callophoca obscura Van Beneden	Ray				Harmatuk, P. J.	1974-01-01	United States	North Carolina	Beaufort County										42246	Cenozoic:Neogene:Mio-Pliocene	Chesapeake Group:Yorktown Fm	Appendicular element, right ilium	1		2017-04-27 16:46:00	http://n2t.net/ark:/65665/34fc9b1a6-ef9a-4ec3-88dd-0ed4d1487c6e
PAL 205434	Mammalia Marine	Animalia	Chordata	Mammalia	Carnivora	Phocidae	seal	Callophoca obscura Van Beneden	Ray				Harmatuk, P. J.	1974-01-01	United States	North Carolina	Beaufort County										42246	Cenozoic:Neogene:Mio-Pliocene	Chesapeake Group:Yorktown Fm	Appendicular element, distal left diaphysis femur	1		2017-04-27 16:46:00	http://n2t.net/ark:/65665/3ef8ae28f-a9c6-4f6c-97c1-5363f2efebec
PAL 205435	Mammalia Marine	Animalia	Chordata	Mammalia	Carnivora	Phocidae	seal	Callophoca obscura Van Beneden	Ray				Harmatuk, P. J.	1974-01-01	United States	North Carolina	Beaufort County										42246	Cenozoic:Neogene:Mio-Pliocene	Chesapeake Group:Yorktown Fm	Appendicular element, left distal tibia	1		2017-04-27 16:46:00	http://n2t.net/ark:/65665/393b2f9fd-b861-4a0c-b337-1c46d66b8869
PAL 205436	Mammalia Marine	Animalia	Chordata	Mammalia	Carnivora	Phocidae	seal	Callophoca obscura Van Beneden	Ray				Harmatuk, P. J.	1974-01-01	United States	North Carolina	Beaufort County										42246	Cenozoic:Neogene:Mio-Pliocene	Chesapeake Group:Yorktown Fm	Appendicular element, right astragalus	1		2017-04-27 16:46:00	http://n2t.net/ark:/65665/3f1216cc5-7d12-4623-a9fb-29e1a1cfb214
PAL 205437	Mammalia Marine	Animalia	Chordata	Mammalia	Carnivora	Phocidae	seal	Callophoca obscura Van Beneden	Ray				Harmatuk, P. J.	1974-01-01	United States	North Carolina	Beaufort County										42246	Cenozoic:Neogene:Mio-Pliocene	Chesapeake Group:Yorktown Fm	Appendicular element, pathological partial left astragalus	1		2017-04-27 16:46:00	http://n2t.net/ark:/65665/390c166dc-5768-4182-8be1-779d7ad64b11
PAL 205438	Mammalia Marine	Animalia	Chordata	Mammalia	Carnivora	Phocidae	seal	Callophoca obscura Van Beneden	Ray				Harmatuk, P. J.	1974-01-01	United States	North Carolina	Beaufort County										42246	Cenozoic:Neogene:Mio-Pliocene	Chesapeake Group:Yorktown Fm	Appendicular element, right cuboid	1		2017-04-27 16:46:00	http://n2t.net/ark:/65665/3f2df5891-fd43-4b76-a0ed-5f6c191a0559
PAL 205439	Mammalia Marine	Animalia	Chordata	Mammalia	Carnivora	Phocidae	seal	Callophoca obscura Van Beneden	Ray				Harmatuk, P. J.	1974-01-01	United States	North Carolina	Beaufort County										42246	Cenozoic:Neogene:Mio-Pliocene	Chesapeake Group:Yorktown Fm	Appendicular element, right metatarsal-2	1		2017-04-27 16:46:00	http://n2t.net/ark:/65665/3f832523e-2488-4c56-b05a-4ab187202d69
PAL 205440	Mammalia Marine	Animalia	Chordata	Mammalia	Carnivora	Phocidae	seal	Callophoca obscura Van Beneden	Ray				Harmatuk, P. J.	1974-01-01	United States	North Carolina	Beaufort County										42246	Cenozoic:Neogene:Mio-Pliocene	Chesapeake Group:Yorktown Fm	Appendicular element, left proximal metatarsal-3	1		2017-04-27 16:46:00	http://n2t.net/ark:/65665/389fbbef5-cbc6-4810-ae29-d5263474db66
PAL 205441	Mammalia Marine	Animalia	Chordata	Mammalia	Carnivora	Phocidae	seal	Callophoca obscura Van Beneden	Ray				Harmatuk, P. J.	1974-01-01	United States	North Carolina	Beaufort County										42246	Cenozoic:Neogene:Mio-Pliocene	Chesapeake Group:Yorktown Fm	Appendicular element, right metatarsal-3	1		2017-04-27 16:46:00	http://n2t.net/ark:/65665/3ab1941c0-4417-44d2-87d5-fb59dbe9d5be
PAL 205442	Mammalia Marine	Animalia	Chordata	Mammalia	Carnivora	Phocidae	seal	Callophoca obscura Van Beneden	Ray				Harmatuk, P. J.	1974-01-01	United States	North Carolina	Beaufort County										42246	Cenozoic:Neogene:Mio-Pliocene	Chesapeake Group:Yorktown Fm	Appendicular element, right metatarsal-3	1		2017-04-27 16:46:00	http://n2t.net/ark:/65665/3f7893a68-2617-4643-84ca-86d51c5a977e
PAL 205443	Mammalia Marine	Animalia	Chordata	Mammalia	Carnivora	Phocidae	seal	Callophoca obscura Van Beneden	Ray				Harmatuk, P. J.	1974-01-01	United States	North Carolina	Beaufort County										42246	Cenozoic:Neogene:Mio-Pliocene	Chesapeake Group:Yorktown Fm	Appendicular element, left metatarsal-4	1		2017-04-27 16:46:00	http://n2t.net/ark:/65665/3c6c3c1ea-dfa7-4ab5-912f-45364f5550e9
PAL 205444	Mammalia Marine	Animalia	Chordata	Mammalia	Carnivora	Phocidae	seal	Callophoca obscura Van Beneden	Ray				Harmatuk, P. J.	1974-01-01	United States	North Carolina	Beaufort County										42246	Cenozoic:Neogene:Mio-Pliocene	Chesapeake Group:Yorktown Fm	Appendicular element, left metatarsal-4	1		2017-04-27 16:46:00	http://n2t.net/ark:/65665/3efddb90e-6364-48f9-8c1e-5428a654ae1c
PAL 205445	Mammalia Marine	Animalia	Chordata	Mammalia	Carnivora	Phocidae	seal	Callophoca obscura Van Beneden	Ray				Harmatuk, P. J.	1974-01-01	United States	North Carolina	Beaufort County										42246	Cenozoic:Neogene:Mio-Pliocene	Chesapeake Group:Yorktown Fm	Appendicular element, right metatarsal-4	1		2017-04-27 16:46:00	http://n2t.net/ark:/65665/3de043c8e-cc49-43f3-a346-70998de2c86f
PAL 205446	Mammalia Marine	Animalia	Chordata	Mammalia	Carnivora	Phocidae	seal	Callophoca obscura Van Beneden	Ray				Harmatuk, P. J.	1974-01-01	United States	North Carolina	Beaufort County										42246	Cenozoic:Neogene:Mio-Pliocene	Chesapeake Group:Yorktown Fm	Appendicular element, right metatarsal-4	1		2017-04-27 16:46:00	http://n2t.net/ark:/65665/3bfa8e60f-aaf1-470c-81d7-16f3b6ac4277
PAL 205447	Mammalia Marine	Animalia	Chordata	Mammalia	Carnivora	Phocidae	seal	Callophoca obscura Van Beneden	Ray				Harmatuk, P. J.	1974-01-01	United States	North Carolina	Beaufort County										42246	Cenozoic:Neogene:Mio-Pliocene	Chesapeake Group:Yorktown Fm	Appendicular element, left metatarsal-5	1		2017-04-27 16:46:00	http://n2t.net/ark:/65665/3f8387de4-74e7-4fcc-af13-36301502038e
PAL 205448	Mammalia Marine	Animalia	Chordata	Mammalia	Carnivora	Phocidae	seal	Callophoca obscura Van Beneden	Ray				Harmatuk, P. J.	1974-01-01	United States	North Carolina	Beaufort County										42246	Cenozoic:Neogene:Mio-Pliocene	Chesapeake Group:Yorktown Fm	Appendicular element, phalange	1		2017-04-27 16:46:00	http://n2t.net/ark:/65665/345bd851c-fd0f-4e90-b6e4-e898f0985897
PAL 205449	Mammalia Marine	Animalia	Chordata	Mammalia	Carnivora	Phocidae	seal	Callophoca obscura Van Beneden	Ray				Harmatuk, P. J.	1974-01-01	United States	North Carolina	Beaufort County										42246	Cenozoic:Neogene:Mio-Pliocene	Chesapeake Group:Yorktown Fm	Appendicular element, phalange	1		2017-04-27 16:46:00	http://n2t.net/ark:/65665/3a7a4b9ec-2586-42f2-9143-7cc17b8391ab
PAL 205450	Mammalia Marine	Animalia	Chordata	Mammalia	Carnivora	Phocidae	seal	Callophoca obscura Van Beneden	Ray				Harmatuk, P. J.	1974-01-01	United States	North Carolina	Beaufort County										42246	Cenozoic:Neogene:Mio-Pliocene	Chesapeake Group:Yorktown Fm	Appendicular element, juvenile distal right radius	1		2017-04-27 16:46:00	http://n2t.net/ark:/65665/34ed414cc-ae5d-4785-808d-b811d823308e
PAL 205451	Mammalia Marine	Animalia	Chordata	Mammalia	Carnivora	Phocidae	seal	Callophoca obscura Van Beneden	Ray				McLellan, J. H.	1974-01-01	United States	North Carolina	Beaufort County										42246	Cenozoic:Neogene:Mio-Pliocene	Chesapeake Group:Yorktown Fm	Appendicular element, left metatarsal-1	1		2017-04-27 16:46:00	http://n2t.net/ark:/65665/33aab504f-5053-4276-a905-c7a33757a122
PAL 205452	Mammalia Marine	Animalia	Chordata	Mammalia	Carnivora	Phocidae	seal	Callophoca obscura Van Beneden	Ray				Douglas, R.	1974-01-01	United States	North Carolina	Beaufort County										42246	Cenozoic:Neogene:Mio-Pliocene	Chesapeake Group:Yorktown Fm	Appendicular element, left metatarsal-2	1		2017-04-27 16:46:00	http://n2t.net/ark:/65665/32e2c5a9a-8c01-4563-b0df-f0e0e7678bf3
PAL 205453	Mammalia Marine	Animalia	Chordata	Mammalia	Carnivora	Phocidae	seal	Callophoca obscura Van Beneden	Ray				Boyd, J.	1974-01-01	United States	North Carolina	Beaufort County										42246	Cenozoic:Neogene:Mio-Pliocene	Chesapeake Group:Yorktown Fm	Skull element, tooth	1		2017-04-27 16:46:00	http://n2t.net/ark:/65665/3a56336b5-830c-4880-997c-060d691d56b8
PAL 205454	Mammalia Marine	Animalia	Chordata	Mammalia	Carnivora	Phocidae	seal	Callophoca obscura Van Beneden	Ray				Bennett, W.		United States	North Carolina	Beaufort County										42246	Cenozoic:Neogene:Mio-Pliocene	Chesapeake Group:Yorktown Fm	Skull elements, partial right squamosal	1		2018-01-04 17:42:00	http://n2t.net/ark:/65665/3627b7de8-29fa-4f44-b6b1-52ef998e20f8
PAL 205455	Mammalia Marine	Animalia	Chordata	Mammalia	Carnivora	Phocidae	seal	Callophoca obscura Van Beneden	Ray				Bennett, W.		United States	North Carolina	Beaufort County										42246	Cenozoic:Neogene:Mio-Pliocene	Chesapeake Group:Yorktown Fm	Axial element, cervical	1		2018-01-04 17:42:00	http://n2t.net/ark:/65665/3302a6398-7b17-4eb6-9aaf-a60bc45f7f57
PAL 205456	Mammalia Marine	Animalia	Chordata	Mammalia	Carnivora	Phocidae	seal	Callophoca obscura Van Beneden	Ray				Bennett, W.		United States	North Carolina	Beaufort County										42246	Cenozoic:Neogene:Mio-Pliocene	Chesapeake Group:Yorktown Fm	Appendicular element, proximal left radius	1		2018-01-04 17:42:00	http://n2t.net/ark:/65665/305b62ffb-c329-4ef4-b244-5ae231e60897
PAL 205457	Mammalia Marine	Animalia	Chordata	Mammalia	Carnivora	Phocidae	seal	Callophoca obscura Van Beneden	Ray				Bennett, W.		United States	North Carolina	Beaufort County										42246	Cenozoic:Neogene:Mio-Pliocene	Chesapeake Group:Yorktown Fm	Appendicular element, distal left radius	1		2018-01-04 17:42:00	http://n2t.net/ark:/65665/326e5c52c-32dd-4c02-b6f8-d9a2b832dd0d
PAL 205458	Mammalia Marine	Animalia	Chordata	Mammalia	Carnivora	Phocidae	seal	Callophoca obscura Van Beneden	Ray				Bennett, W.		United States	North Carolina	Beaufort County										42246	Cenozoic:Neogene:Mio-Pliocene	Chesapeake Group:Yorktown Fm	Appendicular element, right ectocuneiform	1		2018-01-04 17:42:00	http://n2t.net/ark:/65665/3ceae16cf-bf5a-46db-9437-2873c1146ac4
PAL 205459	Mammalia Marine	Animalia	Chordata	Mammalia	Carnivora	Phocidae	seal	Callophoca obscura Van Beneden	Ray				Bennett, W.		United States	North Carolina	Beaufort County										42246	Cenozoic:Neogene:Mio-Pliocene	Chesapeake Group:Yorktown Fm	Appendicular element, partial left ilium	1		2018-01-04 17:42:00	http://n2t.net/ark:/65665/312aadd5f-00d9-4f91-a72f-57085e98ecc9
PAL 205460	Mammalia Marine	Animalia	Chordata	Mammalia	Carnivora	Phocidae	seal	Callophoca obscura Van Beneden	Ray				Bennett, W.		United States	North Carolina	Beaufort County										42246	Cenozoic:Neogene:Mio-Pliocene	Chesapeake Group:Yorktown Fm	Appendicular element, left calcaneum	1		2018-01-04 17:42:00	http://n2t.net/ark:/65665/3c59672bf-3cf8-4fe8-90c1-673f84167b53
PAL 205461	Mammalia Marine	Animalia	Chordata	Mammalia	Carnivora	Phocidae	seal	Callophoca obscura Van Beneden	Ray				Bennett, W.		United States	North Carolina	Beaufort County										42246	Cenozoic:Neogene:Mio-Pliocene	Chesapeake Group:Yorktown Fm	Appendicular element, left navicular	1		2018-01-04 17:42:00	http://n2t.net/ark:/65665/3df248c18-24f3-43db-bd39-c5b7e0da47a8
PAL 205462	Mammalia Marine	Animalia	Chordata	Mammalia	Carnivora	Phocidae	seal	Callophoca obscura Van Beneden	Ray				Bennett, W.		United States	North Carolina	Beaufort County										42246	Cenozoic:Neogene:Mio-Pliocene	Chesapeake Group:Yorktown Fm	Appendicular element, right metatarsal-1	1		2018-01-04 17:42:00	http://n2t.net/ark:/65665/3146264c6-acd0-411f-946c-42d4036c7a18
PAL 205463	Mammalia Marine	Animalia	Chordata	Mammalia	Carnivora	Phocidae	seal	Callophoca obscura Van Beneden	Ray				Bennett, W.		United States	North Carolina	Beaufort County										42246	Cenozoic:Neogene:Mio-Pliocene	Chesapeake Group:Yorktown Fm	Appendicular element, proximal left metatarsal-1	1		2018-01-04 17:42:00	http://n2t.net/ark:/65665/3ff2857e3-0f8a-4517-bdf5-e10b5626db52
PAL 205464	Mammalia Marine	Animalia	Chordata	Mammalia	Carnivora	Phocidae	seal	Callophoca obscura Van Beneden	Ray				Bennett, W.		United States	North Carolina	Beaufort County										42246	Cenozoic:Neogene:Mio-Pliocene	Chesapeake Group:Yorktown Fm	Appendicular element, right metatarsal-3	1		2018-01-04 17:42:00	http://n2t.net/ark:/65665/39ee64f68-f4fb-4c28-a92d-aaf331a9e22b
PAL 205465	Mammalia Marine	Animalia	Chordata	Mammalia	Carnivora	Phocidae	seal	Callophoca obscura Van Beneden	Ray				Bennett, W.		United States	North Carolina	Beaufort County										42246	Cenozoic:Neogene:Mio-Pliocene	Chesapeake Group:Yorktown Fm	Appendicular element, right proximal metatarsal-3	1		2018-01-04 17:42:00	http://n2t.net/ark:/65665/3234c18e2-83d2-48dd-b295-9adb7f3f776c
PAL 205466	Mammalia Marine	Animalia	Chordata	Mammalia	Carnivora	Phocidae	seal	Callophoca obscura Van Beneden	Ray				Bennett, W.		United States	North Carolina	Beaufort County										42246	Cenozoic:Neogene:Mio-Pliocene	Chesapeake Group:Yorktown Fm	Appendicular element, right metatarsal-4	1		2018-01-04 17:42:00	http://n2t.net/ark:/65665/3ee8ae1bc-04ff-4dbc-94bc-6c4308947b11
PAL 205467	Mammalia Marine	Animalia	Chordata	Mammalia	Carnivora	Phocidae	seal	Callophoca obscura Van Beneden	Ray				Bennett, W.		United States	North Carolina	Beaufort County										42246	Cenozoic:Neogene:Mio-Pliocene	Chesapeake Group:Yorktown Fm	Appendicular element, right metatarsal-4	1		2018-01-04 17:42:00	http://n2t.net/ark:/65665/34fbb1dce-fc93-4549-b4f9-885882cd2fe8
PAL 205468	Mammalia Marine	Animalia	Chordata	Mammalia	Carnivora	Phocidae	seal	Callophoca obscura Van Beneden	Ray				Bennett, W.		United States	North Carolina	Beaufort County										42246	Cenozoic:Neogene:Mio-Pliocene	Chesapeake Group:Yorktown Fm	Appendicular element, right proximal metatarsal-5	1		2018-01-04 17:42:00	http://n2t.net/ark:/65665/385b8840c-efb2-431e-ab27-1fb57f37cf51
PAL 205469	Mammalia Marine	Animalia	Chordata	Mammalia	Carnivora	Phocidae	seal	Callophoca obscura Van Beneden	Ray				Bennett, W.		United States	North Carolina	Beaufort County										42246	Cenozoic:Neogene:Mio-Pliocene	Chesapeake Group:Yorktown Fm	Appendicular element, phalange	1		2018-01-04 17:42:00	http://n2t.net/ark:/65665/3df19120d-1cfc-4915-bb97-49c7e5abfbed
PAL 205469	Mammalia Marine	Animalia	Chordata	Mammalia	Carnivora	Phocidae	seal	Callophoca obscura Van Beneden	Ray				Bennett, W.		United States	North Carolina	Beaufort County										42246	Cenozoic:Neogene:Mio-Pliocene	Chesapeake Group:Yorktown Fm	Appendicular element, phalange	1		2018-01-04 17:42:00	http://n2t.net/ark:/65665/32d61e476-4c60-40c9-bce4-65c66136fca0
PAL 205492	Mammalia Marine	Animalia	Chordata	Mammalia	Carnivora	Phocidae	seal	Callophoca obscura Van Beneden	Ray				Harmatuk, P. J.	1974	United States	North Carolina	Beaufort County										42246	Cenozoic:Neogene:Mio-Pliocene	Chesapeake Group:Yorktown Fm	Skull element, edentulous left lower jaw	1		2017-04-27 16:46:00	http://n2t.net/ark:/65665/33365d461-b3b6-4955-94c1-b1252f79e272
PAL 205493	Mammalia Marine	Animalia	Chordata	Mammalia	Carnivora	Phocidae	seal	Callophoca obscura Van Beneden	Ray				Harmatuk, P. J.	1974	United States	North Carolina	Beaufort County										42246	Cenozoic:Neogene:Mio-Pliocene	Chesapeake Group:Yorktown Fm	Axial element, partial cervical	1		2017-04-27 16:46:00	http://n2t.net/ark:/65665/371778d11-f31f-447e-8173-7375299c3dff
PAL 205494	Mammalia Marine	Animalia	Chordata	Mammalia	Carnivora	Phocidae	seal	Callophoca obscura Van Beneden	Ray				Harmatuk, P. J.	1974	United States	North Carolina	Beaufort County										42246	Cenozoic:Neogene:Mio-Pliocene	Chesapeake Group:Yorktown Fm	Appendicular element, proximal left radius	1		2017-04-27 16:46:00	http://n2t.net/ark:/65665/31bbc2565-3289-40aa-8797-e78ee770817b
PAL 205495	Mammalia Marine	Animalia	Chordata	Mammalia	Carnivora	Phocidae	seal	Callophoca obscura Van Beneden	Ray				Harmatuk, P. J.	1974	United States	North Carolina	Beaufort County										42246	Cenozoic:Neogene:Mio-Pliocene	Chesapeake Group:Yorktown Fm	Appendicular element, left metacarpal-5	1		2017-04-27 16:46:00	http://n2t.net/ark:/65665/381ac915a-9c16-4116-b996-9cd6dad77735
PAL 205512	Mammalia Marine	Animalia	Chordata	Mammalia	Carnivora	Phocidae	seal	Callophoca obscura Van Beneden	Ray				Westgate, J.	1974-03-02	United States	North Carolina	Beaufort County										42246	Cenozoic:Neogene:Mio-Pliocene	Chesapeake Group:Yorktown Fm	Appendicular element, proximal left scapula	1		2017-04-27 16:46:00	http://n2t.net/ark:/65665/322c87065-2d75-434a-8a3a-77ed60596e67
PAL 205513	Mammalia Marine	Animalia	Chordata	Mammalia	Carnivora	Phocidae	seal	Callophoca obscura Van Beneden	Ray				Rosencrans, D.	1974-03-02	United States	North Carolina	Beaufort County										42246	Cenozoic:Neogene:Mio-Pliocene	Chesapeake Group:Yorktown Fm	Appendicular element, right distal tibia	1		2017-04-27 16:46:00	http://n2t.net/ark:/65665/3a65e6c6c-9274-4ff1-9c45-05ae0dd27a52
PAL 205514	Mammalia Marine	Animalia	Chordata	Mammalia	Carnivora	Phocidae	seal	Callophoca obscura Van Beneden	Ray				Douglas, R.	1974-03-02	United States	North Carolina	Beaufort County										42246	Cenozoic:Neogene:Mio-Pliocene	Chesapeake Group:Yorktown Fm	Appendicular element, phalange	1		2017-04-27 16:46:00	http://n2t.net/ark:/65665/3ec8a277c-8adb-485a-bb5f-dea88136abc3
PAL 205515	Mammalia Marine	Animalia	Chordata	Mammalia	Carnivora	Phocidae	seal	Callophoca obscura Van Beneden	Ray					1974-03-02	United States	North Carolina	Beaufort County										42246	Cenozoic:Neogene:Mio-Pliocene	Chesapeake Group:Yorktown Fm	Axial element, partial cervical	1		2017-04-27 16:46:00	http://n2t.net/ark:/65665/309954609-5a26-4011-9a5d-527366fe303f
PAL 205516	Mammalia Marine	Animalia	Chordata	Mammalia	Carnivora	Phocidae	seal	Callophoca obscura Van Beneden	Ray			Ray. 1976. Smithsonian Contr.Paleobiology. (n.28): pl.3,f.2,pl.4,f.2.	Harmatuk, P. J.	1974-03-02	United States	North Carolina	Beaufort County										42246	Cenozoic:Neogene:Mio-Pliocene	Chesapeake Group:Yorktown Fm	Skull elements, left squamosal, left malleus, left incus	1		2018-01-04 17:42:00	http://n2t.net/ark:/65665/37355b89d-b2ed-46c2-8d74-99157ff22cd6
PAL 205517	Mammalia Marine	Animalia	Chordata	Mammalia	Carnivora	Phocidae	seal	Callophoca obscura Van Beneden	Ray				Harmatuk, P. J.	1974-03-02	United States	North Carolina	Beaufort County										42246	Cenozoic:Neogene:Mio-Pliocene	Chesapeake Group:Yorktown Fm	Skull elements, right squamosal	1		2017-04-27 16:46:00	http://n2t.net/ark:/65665/3faac67e4-8289-4674-adc1-4cb27bc55c1d
PAL 205518	Mammalia Marine	Animalia	Chordata	Mammalia	Carnivora	Phocidae	seal	Callophoca obscura Van Beneden	Ray				Harmatuk, P. J.	1974-03-02	United States	North Carolina	Beaufort County										42246	Cenozoic:Neogene:Mio-Pliocene	Chesapeake Group:Yorktown Fm	Axial element, cervical -6	1		2017-04-27 16:46:00	http://n2t.net/ark:/65665/3d0c48516-28ec-474f-a429-a684a293f3d4
PAL 205519	Mammalia Marine	Animalia	Chordata	Mammalia	Carnivora	Phocidae	seal	Callophoca obscura Van Beneden	Ray				Harmatuk, P. J.	1974-03-02	United States	North Carolina	Beaufort County										42246	Cenozoic:Neogene:Mio-Pliocene	Chesapeake Group:Yorktown Fm	Axial element, partial thoracic	1		2017-04-27 16:46:00	http://n2t.net/ark:/65665/3cb40d751-98e1-4ef6-88b4-bc665e6eedd3
PAL 205520	Mammalia Marine	Animalia	Chordata	Mammalia	Carnivora	Phocidae	seal	Callophoca obscura Van Beneden	Ray				Harmatuk, P. J.	1974-03-02	United States	North Carolina	Beaufort County										42246	Cenozoic:Neogene:Mio-Pliocene	Chesapeake Group:Yorktown Fm	Axial element, partial thoracic	1		2017-04-27 16:46:00	http://n2t.net/ark:/65665/3c9867ab0-f4e4-4406-9741-08b9f0c4be10
PAL 205521	Mammalia Marine	Animalia	Chordata	Mammalia	Carnivora	Phocidae	seal	Callophoca obscura Van Beneden	Ray				Harmatuk, P. J.	1974-03-02	United States	North Carolina	Beaufort County										42246	Cenozoic:Neogene:Mio-Pliocene	Chesapeake Group:Yorktown Fm	Axial element, partial thoracic	1		2017-04-27 16:46:00	http://n2t.net/ark:/65665/391890eb9-7897-4e45-8a09-dca568edfafd
PAL 205522	Mammalia Marine	Animalia	Chordata	Mammalia	Carnivora	Phocidae	seal	Callophoca obscura Van Beneden	Ray				Harmatuk, P. J.	1974-03-02	United States	North Carolina	Beaufort County										42246	Cenozoic:Neogene:Mio-Pliocene	Chesapeake Group:Yorktown Fm	Axial element, partial lumbar	1		2017-04-27 16:46:00	http://n2t.net/ark:/65665/3ef5a77e5-e336-49f0-be92-8aec7aea3b52
PAL 205523	Mammalia Marine	Animalia	Chordata	Mammalia	Carnivora	Phocidae	seal	Callophoca obscura Van Beneden	Ray				Harmatuk, P. J.	1974-03-02	United States	North Carolina	Beaufort County										42246	Cenozoic:Neogene:Mio-Pliocene	Chesapeake Group:Yorktown Fm	Axial element, lumbar	1		2017-04-27 16:46:00	http://n2t.net/ark:/65665/38c7d00eb-02af-4798-ab71-d59061765a20
PAL 205524	Mammalia Marine	Animalia	Chordata	Mammalia	Carnivora	Phocidae	seal	Callophoca obscura Van Beneden	Ray				Harmatuk, P. J.	1974-03-02	United States	North Carolina	Beaufort County										42246	Cenozoic:Neogene:Mio-Pliocene	Chesapeake Group:Yorktown Fm	Axial element, partial caudal	1		2017-04-27 16:46:00	http://n2t.net/ark:/65665/3685925e9-3e77-4c51-bdfe-16a79f9296c0
PAL 205525	Mammalia Marine	Animalia	Chordata	Mammalia	Carnivora	Phocidae	seal	Callophoca obscura Van Beneden	Ray				Harmatuk, P. J.	1974-03-02	United States	North Carolina	Beaufort County										42246	Cenozoic:Neogene:Mio-Pliocene	Chesapeake Group:Yorktown Fm	Appendicular element, partial left ulna	1		2017-04-27 16:46:00	http://n2t.net/ark:/65665/3cbd0eb7d-4d82-4c01-ada5-d3988c7484b9
PAL 205526	Mammalia Marine	Animalia	Chordata	Mammalia	Carnivora	Phocidae	seal	Callophoca obscura Van Beneden	Ray				Harmatuk, P. J.	1974-03-02	United States	North Carolina	Beaufort County										42246	Cenozoic:Neogene:Mio-Pliocene	Chesapeake Group:Yorktown Fm	Appendicular element, proximal right femur	1		2017-04-27 16:46:00	http://n2t.net/ark:/65665/379b54f5f-c9aa-49d1-acf0-9b62ba75c2f0
PAL 205527	Mammalia Marine	Animalia	Chordata	Mammalia	Carnivora	Phocidae	seal	Callophoca obscura Van Beneden	Ray				Harmatuk, P. J.	1974-03-02	United States	North Carolina	Beaufort County										42246	Cenozoic:Neogene:Mio-Pliocene	Chesapeake Group:Yorktown Fm	Appendicular element, left distal tibia epiphysis	1		2017-04-27 16:46:00	http://n2t.net/ark:/65665/35375d0bd-496c-4dbc-bcae-38b6876de418
PAL 205528	Mammalia Pliocene Hemphillian Lee Creek	Animalia	Chordata	Mammalia	Carnivora	Phocidae	seal	Callophoca obscura Van Beneden	Ray				Harmatuk, P. J.	1974-03-02	United States	North Carolina	Beaufort County										42246	Cenozoic:Neogene:Mio-Pliocene	Chesapeake Group:Yorktown Fm	Appendicular element, right distal fibula	1		2017-04-27 16:46:00	http://n2t.net/ark:/65665/3fda0b4f4-50ef-4e5f-99b0-24eaaf1b1987
PAL 205529	Mammalia Marine	Animalia	Chordata	Mammalia	Carnivora	Phocidae	seal	Callophoca obscura Van Beneden	Ray				Harmatuk, P. J.	1974-03-02	United States	North Carolina	Beaufort County										42246	Cenozoic:Neogene:Mio-Pliocene	Chesapeake Group:Yorktown Fm	Appendicular element, right calcaneum	1		2017-04-27 16:46:00	http://n2t.net/ark:/65665/36997819a-1b4f-4691-8004-138de1485a96
PAL 205530	Mammalia Marine	Animalia	Chordata	Mammalia	Carnivora	Phocidae	seal	Callophoca obscura Van Beneden	Ray				Harmatuk, P. J.	1974-03-02	United States	North Carolina	Beaufort County										42246	Cenozoic:Neogene:Mio-Pliocene	Chesapeake Group:Yorktown Fm	Appendicular element, proximal right metatarsal-2	1		2017-04-27 16:46:00	http://n2t.net/ark:/65665/3ceaccc4e-0707-4e68-a86d-119efb1c9500
PAL 205531	Mammalia Marine	Animalia	Chordata	Mammalia	Carnivora	Phocidae	seal	Callophoca obscura Van Beneden	Ray				Harmatuk, P. J.	1974-03-02	United States	North Carolina	Beaufort County										42246	Cenozoic:Neogene:Mio-Pliocene	Chesapeake Group:Yorktown Fm	Appendicular element, right metatarsal-3	1		2017-04-27 16:46:00	http://n2t.net/ark:/65665/3644c38d5-f8d8-4cf9-b5af-700e2e38db9e
PAL 205532	Mammalia Marine	Animalia	Chordata	Mammalia	Carnivora	Phocidae	seal	Callophoca obscura Van Beneden	Ray				Harmatuk, P. J.	1974-03-02	United States	North Carolina	Beaufort County										42246	Cenozoic:Neogene:Mio-Pliocene	Chesapeake Group:Yorktown Fm	Appendicular element, right metatarsal-4	1		2017-04-27 16:46:00	http://n2t.net/ark:/65665/331d49118-aa10-4cdd-9c9a-bd0f41f7d1e3
PAL 205533	Mammalia Marine	Animalia	Chordata	Mammalia	Carnivora	Phocidae	seal	Callophoca obscura Van Beneden	Ray				Ray; Pearce; Allison	1974-03-02	United States	North Carolina	Beaufort County										42246	Cenozoic:Neogene:Mio-Pliocene	Chesapeake Group:Yorktown Fm	Skull element, partial left lower jaw, tooth - partial	1		2017-04-27 16:46:00	http://n2t.net/ark:/65665/3866e99a6-9d05-48fd-9280-ff7240b7ad49
PAL 205534	Mammalia Marine	Animalia	Chordata	Mammalia	Carnivora	Phocidae	seal	Callophoca obscura Van Beneden	Ray				Ray; Pearce; Allison	1974-03-02	United States	North Carolina	Beaufort County										42246	Cenozoic:Neogene:Mio-Pliocene	Chesapeake Group:Yorktown Fm	Skull element, partial left lower jaw, missing tooth (teeth)	1		2017-04-27 16:46:00	http://n2t.net/ark:/65665/3dd278a43-dff3-46d9-8cf3-c1d028213e5b
PAL 205535	Mammalia Marine	Animalia	Chordata	Mammalia	Carnivora	Phocidae	seal	Callophoca obscura Van Beneden	Ray				Ray; Pearce; Allison	1974-03-02	United States	North Carolina	Beaufort County										42246	Cenozoic:Neogene:Mio-Pliocene	Chesapeake Group:Yorktown Fm	Axial element, partial thoracic	1		2017-04-27 16:46:00	http://n2t.net/ark:/65665/3d1873c8d-ab3f-472a-8802-7196139c3f4c
PAL 205536	Mammalia Marine	Animalia	Chordata	Mammalia	Carnivora	Phocidae	seal	Callophoca obscura Van Beneden	Ray				Ray; Pearce; Allison	1974-03-02	United States	North Carolina	Beaufort County										42246	Cenozoic:Neogene:Mio-Pliocene	Chesapeake Group:Yorktown Fm	Axial element, partial lumbar	1		2017-04-27 16:46:00	http://n2t.net/ark:/65665/30b932016-0b71-40a0-bf01-6c7ef5bf086b
PAL 205537	Mammalia Marine	Animalia	Chordata	Mammalia	Carnivora	Phocidae	seal	Callophoca obscura Van Beneden	Ray				Ray; Pearce; Allison	1974-03-02	United States	North Carolina	Beaufort County										42246	Cenozoic:Neogene:Mio-Pliocene	Chesapeake Group:Yorktown Fm	Axial element, partial sacrum	1		2017-04-27 16:46:00	http://n2t.net/ark:/65665/3fa2cdb29-bcfd-4f8e-9dd4-dd69822ea379
PAL 205538	Mammalia Marine	Animalia	Chordata	Mammalia	Carnivora	Phocidae	seal	Callophoca obscura Van Beneden	Ray				Ray; Pearce; Allison	1974-03-02	United States	North Carolina	Beaufort County										42246	Cenozoic:Neogene:Mio-Pliocene	Chesapeake Group:Yorktown Fm	Axial element, partial caudal	1		2017-04-27 16:46:00	http://n2t.net/ark:/65665/3c62a73e2-4c52-4fb1-b0a1-96aedbcd2fe4
PAL 205539	Mammalia Marine	Animalia	Chordata	Mammalia	Carnivora	Phocidae	seal	Callophoca obscura Van Beneden	Ray				Ray; Pearce; Allison	1974-03-02	United States	North Carolina	Beaufort County										42246	Cenozoic:Neogene:Mio-Pliocene	Chesapeake Group:Yorktown Fm	Appendicular element, partial right ulna	1		2017-04-27 16:46:00	http://n2t.net/ark:/65665/34430c998-88ba-4f49-afc7-205b9cc39c9c
PAL 205541	Mammalia Marine	Animalia	Chordata	Mammalia	Carnivora	Phocidae	seal	Callophoca obscura Van Beneden	Ray				Ray; Pearce; Allison	1974-03-02	United States	North Carolina	Beaufort County										42246	Cenozoic:Neogene:Mio-Pliocene	Chesapeake Group:Yorktown Fm	Appendicular element, right cuneiform	1		2017-04-27 16:46:00	http://n2t.net/ark:/65665/34747cb4d-7063-4c83-877b-2dbab4b40256
PAL 205542	Mammalia Marine	Animalia	Chordata	Mammalia	Carnivora	Phocidae	seal	Callophoca obscura Van Beneden	Ray				Ray; Pearce; Allison	1974-03-02	United States	North Carolina	Beaufort County										42246	Cenozoic:Neogene:Mio-Pliocene	Chesapeake Group:Yorktown Fm	Appendicular element, left navicular	1		2017-04-27 16:46:00	http://n2t.net/ark:/65665/33b582c26-9ff1-49f4-bf7d-88264d8d0a24
PAL 205543	Mammalia Marine	Animalia	Chordata	Mammalia	Carnivora	Phocidae	seal	Callophoca obscura Van Beneden	Ray				Ray; Pearce; Allison	1974-03-02	United States	North Carolina	Beaufort County										42246	Cenozoic:Neogene:Mio-Pliocene	Chesapeake Group:Yorktown Fm	Appendicular element, left metatarsal-4	1		2017-04-27 16:46:00	http://n2t.net/ark:/65665/3b039d22b-d5ba-4678-871f-2614a516b324
PAL 205544	Mammalia Marine	Animalia	Chordata	Mammalia	Carnivora	Phocidae	seal	Callophoca obscura Van Beneden	Ray				Ray; Pearce; Allison	1974-03-02	United States	North Carolina	Beaufort County										42246	Cenozoic:Neogene:Mio-Pliocene	Chesapeake Group:Yorktown Fm	Appendicular element, left metatarsal-4	1		2017-04-27 16:46:00	http://n2t.net/ark:/65665/326edafa8-4375-4470-b781-154df0e2f43f
PAL 205545	Mammalia Marine	Animalia	Chordata	Mammalia	Carnivora	Phocidae	seal	Callophoca obscura Van Beneden	Ray				Ray; Pearce; Allison	1974-03-02	United States	North Carolina	Beaufort County										42246	Cenozoic:Neogene:Mio-Pliocene	Chesapeake Group:Yorktown Fm	Appendicular element, left metatarsal-4	1		2017-04-27 16:46:00	http://n2t.net/ark:/65665/3037d9012-5375-4c5f-877f-d9afcf3df888
PAL 205546	Mammalia Marine	Animalia	Chordata	Mammalia	Carnivora	Phocidae	seal	Callophoca obscura Van Beneden	Ray				Ray; Pearce; Allison	1974-03-02	United States	North Carolina	Beaufort County										42246	Cenozoic:Neogene:Mio-Pliocene	Chesapeake Group:Yorktown Fm	Appendicular element, left lateral metacarpal	1		2017-04-27 16:46:00	http://n2t.net/ark:/65665/3c88904bf-62c6-4f9b-81f2-6e6f163ba701
PAL 421543	Mammalia Marine	Animalia	Chordata	Mammalia	Carnivora	Phocidae	seal	Callophoca obscura Van Beneden					Nunnery, R.		United States	North Carolina	Beaufort County										42246	Cenozoic:Neogene:Pliocene:Hemphillian	Chesapeake Group:Yorktown Fm	Appendicular element, right humerus	1		2018-01-04 17:37:00	http://n2t.net/ark:/65665/3648254fb-0f8d-4484-bda8-6e7ab8d0c2c6
PAL 421545	Mammalia Marine	Animalia	Chordata	Mammalia	Carnivora	Phocidae	seal	Callophoca obscura Van Beneden							United States	North Carolina	Beaufort County										42246	Cenozoic:Neogene:Pliocene:Hemphillian	Chesapeake Group:Yorktown Fm	Appendicular element, radius	1		2018-01-04 18:23:00	http://n2t.net/ark:/65665/310846ad5-3be4-4406-9d0c-f05a2ece265a
PAL 421546	Mammalia Marine	Animalia	Chordata	Mammalia	Carnivora	Phocidae	seal	Callophoca obscura Van Beneden							United States	North Carolina	Beaufort County										42246	Cenozoic:Neogene:Pliocene:Hemphillian	Chesapeake Group:Yorktown Fm	Appendicular element, metacarpal-5	1		2018-01-04 18:23:00	http://n2t.net/ark:/65665/311f04410-415c-4ce2-99f8-6819cf50819f
PAL 421547	Mammalia Marine	Animalia	Chordata	Mammalia	Carnivora	Phocidae	seal	Callophoca obscura Van Beneden							United States	North Carolina	Beaufort County										42246	Cenozoic:Neogene:Pliocene:Hemphillian	Chesapeake Group:Yorktown Fm	Appendicular element, astragalus	1		2018-01-04 19:13:00	http://n2t.net/ark:/65665/319fdd8a5-fae1-4790-96e0-e921100d9ae9
PAL 421602	Mammalia Marine	Animalia	Chordata	Mammalia	Carnivora	Phocidae	seal	Callophoca obscura Van Beneden							United States	North Carolina	Beaufort County										42246	Cenozoic:Neogene:Pliocene:Hemphillian	Chesapeake Group:Yorktown Fm	Appendicular element, astragalus	1		2018-01-04 18:24:00	http://n2t.net/ark:/65665/380cd640d-adfe-42e3-8c0f-2c26f6c09fea
PAL 421603	Mammalia Marine	Animalia	Chordata	Mammalia	Carnivora	Phocidae	seal	Callophoca obscura Van Beneden							United States	North Carolina	Beaufort County										42246	Cenozoic:Neogene:Pliocene:Hemphillian	Chesapeake Group:Yorktown Fm	Appendicular element, navicular	1		2018-01-04 19:20:00	http://n2t.net/ark:/65665/308e7445f-a839-418a-88f8-cfe09245d870
PAL 421604	Mammalia Marine	Animalia	Chordata	Mammalia	Carnivora	Phocidae	seal	Callophoca obscura Van Beneden							United States	North Carolina	Beaufort County										42246	Cenozoic:Neogene:Pliocene:Hemphillian	Chesapeake Group:Yorktown Fm	Appendicular element, metatarsal-1	1		2018-01-04 18:23:00	http://n2t.net/ark:/65665/37e1f259a-82f2-41fe-aeb9-c2556c3b341b
PAL 421605	Mammalia Marine	Animalia	Chordata	Mammalia	Carnivora	Phocidae	seal	Callophoca obscura Van Beneden							United States	North Carolina	Beaufort County										42246	Cenozoic:Neogene:Pliocene:Hemphillian	Chesapeake Group:Yorktown Fm	Appendicular element, phalange	1		2018-01-04 18:23:00	http://n2t.net/ark:/65665/31103fb98-8200-443c-b668-a983445e54cc
PAL 421606	Mammalia Marine	Animalia	Chordata	Mammalia	Carnivora	Phocidae	seal	Callophoca obscura Van Beneden							United States	North Carolina	Beaufort County										42246	Cenozoic:Neogene:Pliocene:Hemphillian	Chesapeake Group:Yorktown Fm	Appendicular element, phalange	1		2018-01-04 18:23:00	http://n2t.net/ark:/65665/3fa18993a-e009-4cb0-b607-72e57a6bfd5e
PAL 421611	Mammalia Marine	Animalia	Chordata	Mammalia	Carnivora	Phocidae	seal	Callophoca obscura Van Beneden	Ray				Arnold; Arnold		United States	North Carolina	Beaufort County										42246	Cenozoic:Neogene:Pliocene:Hemphillian	Chesapeake Group:Yorktown Fm	Skull element, partial left lower jaw, postcanine tooth-(2)	1		2018-01-04 19:20:00	http://n2t.net/ark:/65665/3d1a4fe4f-ae43-4334-8ab7-59541d3b1def
PAL 421636	Mammalia Marine	Animalia	Chordata	Mammalia	Carnivora	Phocidae	seal	Callophoca obscura Van Beneden	Ray				Harmatuk, P. J.		United States	North Carolina	Beaufort County										42246	Cenozoic:Neogene:Pliocene:Hemphillian	Chesapeake Group:Yorktown Fm	Skull elements, right temporal, right incus, right malleus, right stapes	1		2018-01-04 17:37:00	http://n2t.net/ark:/65665/361077287-bb46-4952-b207-bfbefdd49781
PAL 421637	Mammalia Marine	Animalia	Chordata	Mammalia	Carnivora	Phocidae	seal	Callophoca obscura Van Beneden	Ray				Harmatuk, P. J.		United States	North Carolina	Beaufort County										42246	Cenozoic:Neogene:Pliocene:Hemphillian	Chesapeake Group:Yorktown Fm	Skull element, right temporal, right incus	1		2018-01-04 17:37:00	http://n2t.net/ark:/65665/3b35cb0fa-07e5-41f8-acba-6d8fe11e33dc
PAL 421638	Mammalia Marine	Animalia	Chordata	Mammalia	Carnivora	Phocidae	seal	Callophoca obscura Van Beneden	Ray				Harmatuk, P. J.		United States	North Carolina	Beaufort County										42246	Cenozoic:Neogene:Pliocene:Hemphillian	Chesapeake Group:Yorktown Fm	Appendicular elements, juvenile, left femur, tibia, distal left metatarsal-1, right astragalus	1		2018-01-04 17:37:00	http://n2t.net/ark:/65665/35fd74833-d022-4e0e-ae9d-f855c596b128
PAL 421639	Mammalia Marine	Animalia	Chordata	Mammalia	Carnivora	Phocidae	seal	Callophoca obscura Van Beneden	Ray				Harmatuk, P. J.		United States	North Carolina	Beaufort County										42246	Cenozoic:Neogene:Pliocene:Hemphillian	Chesapeake Group:Yorktown Fm	Appendicular element, right juvenile femur	1		2018-01-04 17:37:00	http://n2t.net/ark:/65665/3c24c5179-a8f9-4cd2-bc08-b48c87276748
PAL 421640	Mammalia Marine	Animalia	Chordata	Mammalia	Carnivora	Phocidae	seal	Callophoca obscura Van Beneden	Ray				Harmatuk, P. J.		United States	North Carolina	Beaufort County										42246	Cenozoic:Neogene:Pliocene:Hemphillian	Chesapeake Group:Yorktown Fm	Appendicular element, left astragalus	1		2018-01-04 17:37:00	http://n2t.net/ark:/65665/3c7613f1c-b1cd-41c1-be20-1540ebd509ca
PAL 421641	Mammalia Marine	Animalia	Chordata	Mammalia	Carnivora	Phocidae	seal	Callophoca obscura Van Beneden	Ray				Harmatuk, P. J.		United States	North Carolina	Beaufort County										42246	Cenozoic:Neogene:Pliocene:Hemphillian	Chesapeake Group:Yorktown Fm	Appendicular element, left calcaneum	1		2018-01-04 17:37:00	http://n2t.net/ark:/65665/3eecaec3e-8efb-48ad-bf23-7c39e83b4651
PAL 421642	Mammalia Marine	Animalia	Chordata	Mammalia	Carnivora	Phocidae	seal	Callophoca obscura Van Beneden	Ray				Harmatuk, P. J.		United States	North Carolina	Beaufort County										42246	Cenozoic:Neogene:Pliocene:Hemphillian	Chesapeake Group:Yorktown Fm	Appendicular element, right calcaneum	1		2018-01-04 17:37:00	http://n2t.net/ark:/65665/3ecf26b28-37d2-4fc7-9fdd-946e7bf2d085
PAL 421643	Mammalia Marine	Animalia	Chordata	Mammalia	Carnivora	Phocidae	seal	Callophoca obscura Van Beneden	Ray				Harmatuk, P. J.		United States	North Carolina	Beaufort County										42246	Cenozoic:Neogene:Pliocene:Hemphillian	Chesapeake Group:Yorktown Fm	Appendicular element, right calcaneum	1		2018-01-04 17:37:00	http://n2t.net/ark:/65665/3b949c7a9-df42-4930-8206-68a237dd3be8
PAL 421644	Mammalia Marine	Animalia	Chordata	Mammalia	Carnivora	Phocidae	seal	Callophoca obscura Van Beneden	Ray				Harmatuk, P. J.		United States	North Carolina	Beaufort County										42246	Cenozoic:Neogene:Pliocene:Hemphillian	Chesapeake Group:Yorktown Fm	Appendicular element, left metacarpal-2	1		2018-01-04 17:37:00	http://n2t.net/ark:/65665/3151d9bfc-74d3-4dd1-92ba-690a6b7b24f6
PAL 421645	Mammalia Marine	Animalia	Chordata	Mammalia	Carnivora	Phocidae	seal	Callophoca obscura Van Beneden	Ray				Harmatuk, P. J.		United States	North Carolina	Beaufort County										42246	Cenozoic:Neogene:Pliocene:Hemphillian	Chesapeake Group:Yorktown Fm	Appendicular element, left metacarpal-1	1		2018-01-04 17:37:00	http://n2t.net/ark:/65665/3e1e10dbd-5485-4ed0-87b4-1104aa7fd603
PAL 421646	Mammalia Marine	Animalia	Chordata	Mammalia	Carnivora	Phocidae	seal	Callophoca obscura Van Beneden	Ray				Harmatuk, P. J.		United States	North Carolina	Beaufort County										42246	Cenozoic:Neogene:Pliocene:Hemphillian	Chesapeake Group:Yorktown Fm	Appendicular element, right metacarpal-1	1		2018-01-04 17:37:00	http://n2t.net/ark:/65665/32d07f4d3-7d2b-4874-ad71-eca3388401c7
PAL 421647	Mammalia Marine	Animalia	Chordata	Mammalia	Carnivora	Phocidae	seal	Callophoca obscura Van Beneden	Ray				Harmatuk, P. J.		United States	North Carolina	Beaufort County										42246	Cenozoic:Neogene:Pliocene:Hemphillian	Chesapeake Group:Yorktown Fm	Appendicular element, right metatarsal-5	1		2018-01-04 17:37:00	http://n2t.net/ark:/65665/3db2e5bcf-06b0-4d8a-af96-8a8061da9914
PAL 421648	Mammalia Marine	Animalia	Chordata	Mammalia	Carnivora	Phocidae	seal	Callophoca obscura Van Beneden	Ray				Harmatuk, P. J.		United States	North Carolina	Beaufort County										42246	Cenozoic:Neogene:Pliocene:Hemphillian	Chesapeake Group:Yorktown Fm	Appendicular element, left metatarsal-4	1		2018-01-04 17:37:00	http://n2t.net/ark:/65665/33716784a-73a2-439c-acb1-f75bfcaddf49
PAL 421649	Mammalia Marine	Animalia	Chordata	Mammalia	Carnivora	Phocidae	seal	Callophoca obscura Van Beneden	Ray				Harmatuk, P. J.		United States	North Carolina	Beaufort County										42246	Cenozoic:Neogene:Pliocene:Hemphillian	Chesapeake Group:Yorktown Fm	Appendicular element, right cuboid	1		2018-01-04 17:37:00	http://n2t.net/ark:/65665/3839d582e-242e-4a0e-b421-f2ae082e611b
PAL 421650	Mammalia Marine	Animalia	Chordata	Mammalia	Carnivora	Phocidae	seal	Callophoca obscura Van Beneden	Ray				Harmatuk, P. J.		United States	North Carolina	Beaufort County										42246	Cenozoic:Neogene:Pliocene:Hemphillian	Chesapeake Group:Yorktown Fm	Appendicular element, left entocuneiform	1		2018-01-04 17:37:00	http://n2t.net/ark:/65665/3d7b706b6-c6fa-423f-a18d-cca4e7d3fe7f
PAL 421651	Mammalia Marine	Animalia	Chordata	Mammalia	Carnivora	Phocidae	seal	Callophoca obscura Van Beneden	Ray				Harmatuk, P. J.		United States	North Carolina	Beaufort County										42246	Cenozoic:Neogene:Pliocene:Hemphillian	Chesapeake Group:Yorktown Fm	Appendicular element, phalange	1		2018-01-04 17:37:00	http://n2t.net/ark:/65665/33e955426-5e70-4871-8cd2-0aec07da4caa
PAL 421652	Mammalia Marine	Animalia	Chordata	Mammalia	Carnivora	Phocidae	seal	Callophoca obscura Van Beneden	Ray				Harmatuk, P. J.		United States	North Carolina	Beaufort County										42246	Cenozoic:Neogene:Pliocene:Hemphillian	Chesapeake Group:Yorktown Fm	Appendicular element, phalange	1		2018-01-04 17:37:00	http://n2t.net/ark:/65665/3b5db5542-e365-42ba-ab94-a8c4e5b123af
PAL 421653	Mammalia Marine	Animalia	Chordata	Mammalia	Carnivora	Phocidae	seal	Callophoca obscura Van Beneden	Ray				Harmatuk, P. J.		United States	North Carolina	Beaufort County										42246	Cenozoic:Neogene:Pliocene:Hemphillian	Chesapeake Group:Yorktown Fm	Appendicular element, phalange	1		2018-01-04 17:37:00	http://n2t.net/ark:/65665/36bd85aca-9893-473d-ac14-b590ba76e378
PAL 421654	Mammalia Marine	Animalia	Chordata	Mammalia	Carnivora	Phocidae	seal	Callophoca obscura Van Beneden	Ray				Harmatuk, P. J.		United States	North Carolina	Beaufort County										42246	Cenozoic:Neogene:Pliocene:Hemphillian	Chesapeake Group:Yorktown Fm	Appendicular element, phalange	1		2018-01-04 17:37:00	http://n2t.net/ark:/65665/3e0c3bf2b-746c-4d31-9869-e49d62daad0c
PAL 421655	Mammalia Marine	Animalia	Chordata	Mammalia	Carnivora	Phocidae	seal	Callophoca obscura Van Beneden	Ray				Harmatuk, P. J.		United States	North Carolina	Beaufort County										42246	Cenozoic:Neogene:Pliocene:Hemphillian	Chesapeake Group:Yorktown Fm	Appendicular element, phalange	1		2018-01-04 17:37:00	http://n2t.net/ark:/65665/31baf4aba-4fae-4d98-ba72-91c63daa0f74
PAL 421688	Mammalia Marine	Animalia	Chordata	Mammalia	Carnivora	Phocidae	seal	Callophoca obscura Van Beneden					Harmatuk, C. J.		United States	North Carolina	Beaufort County										42246	Cenozoic:Neogene:Pliocene:Hemphillian	Chesapeake Group:Yorktown Fm	Appendicular element, left tibia	1		2018-01-04 17:37:00	http://n2t.net/ark:/65665/3324992e1-8365-4814-b897-4db70ea4d964
PAL 421689	Mammalia Marine	Animalia	Chordata	Mammalia	Carnivora	Phocidae	seal	Callophoca obscura Van Beneden					Harmatuk, C. J.		United States	North Carolina	Beaufort County										42246	Cenozoic:Neogene:Pliocene:Hemphillian	Chesapeake Group:Yorktown Fm	Appendicular element, metatarsal-5	1		2018-01-04 17:37:00	http://n2t.net/ark:/65665/31cea6dc8-71b7-4be4-8cad-2c6dfe01ce95
PAL 421690	Mammalia Marine	Animalia	Chordata	Mammalia	Carnivora	Phocidae	seal	Callophoca obscura Van Beneden					Harmatuk, C. J.		United States	North Carolina	Beaufort County										42246	Cenozoic:Neogene:Pliocene:Hemphillian	Chesapeake Group:Yorktown Fm	Appendicular element, phalange	1		2018-01-04 17:37:00	http://n2t.net/ark:/65665/346df130d-6de5-4128-97b3-d403a4b781d1
PAL 421691	Mammalia Marine	Animalia	Chordata	Mammalia	Carnivora	Phocidae	seal	Callophoca obscura Van Beneden					Harmatuk, C. J.		United States	North Carolina	Beaufort County										42246	Cenozoic:Neogene:Pliocene:Hemphillian	Chesapeake Group:Yorktown Fm	Appendicular element, left navicular	1		2018-01-04 17:37:00	http://n2t.net/ark:/65665/3a45b40a6-6013-4e3b-9320-3bc6a0312d58
PAL 425789	Mammalia Marine	Animalia	Chordata	Mammalia	Carnivora	Phocidae	seal	Callophoca obscura Van Beneden					Carter, R.	1988-11-04	United States	North Carolina	Beaufort County										42246	Cenozoic:Neogene:Pliocene:Hemphillian	Chesapeake Group:Yorktown Fm	Skull element, posterior left lower jaw	1		2018-01-04 17:37:00	http://n2t.net/ark:/65665/388b61a5e-8b24-40d7-9424-f7621f803951
PAL 425790	Mammalia Marine	Animalia	Chordata	Mammalia	Carnivora	Phocidae	seal	Callophoca obscura Van Beneden						1988-11-04	United States	North Carolina	Beaufort County										42246	Cenozoic:Neogene:Pliocene:Hemphillian	Chesapeake Group:Yorktown Fm	Appendicular element, distal humerus	1		2018-01-04 18:41:00	http://n2t.net/ark:/65665/3cbe28e71-8674-4a74-8949-16fb9f3865c7
PAL 425791	Mammalia Marine	Animalia	Chordata	Mammalia	Carnivora	Phocidae	seal	Callophoca obscura Van Beneden						1988-11-04	United States	North Carolina	Beaufort County										42246	Cenozoic:Neogene:Pliocene:Hemphillian	Chesapeake Group:Yorktown Fm	Appendicular element, calcaneum	1		2018-01-04 18:41:00	http://n2t.net/ark:/65665/3739aeafe-13e2-4a8c-b39e-fa6635745efb
PAL 425796	Mammalia Marine	Animalia	Chordata	Mammalia	Carnivora	Phocidae	seal	Callophoca obscura Van Beneden					Everette, J. D.		United States	North Carolina	Beaufort County										42246	Cenozoic:Neogene:Pliocene:Hemphillian	Chesapeake Group:Yorktown Fm	Appendicular element, left metatarsal-3	1		2018-01-04 17:37:00	http://n2t.net/ark:/65665/31b8a63ee-99c3-473a-b443-361860b4d5b1
PAL 425797	Mammalia Marine	Animalia	Chordata	Mammalia	Carnivora	Phocidae	seal	Callophoca obscura Van Beneden					Everette, J. D.		United States	North Carolina	Beaufort County										42246	Cenozoic:Neogene:Pliocene:Hemphillian	Chesapeake Group:Yorktown Fm	Appendicular element, right metatarsal-4	1		2018-01-04 17:37:00	http://n2t.net/ark:/65665/3662ed2dc-e7a8-4d77-ae00-b132b17286ad
PAL 425798	Mammalia Marine	Animalia	Chordata	Mammalia	Carnivora	Phocidae	seal	Callophoca obscura Van Beneden					Everette, J. D.		United States	North Carolina	Beaufort County										42246	Cenozoic:Neogene:Pliocene:Hemphillian	Chesapeake Group:Yorktown Fm	Appendicular element, metatarsal-5	1		2018-01-04 17:37:00	http://n2t.net/ark:/65665/394da87e1-620f-4493-8b93-e2ecb4ce5acf
PAL 425799	Mammalia Marine	Animalia	Chordata	Mammalia	Carnivora	Phocidae	seal	Callophoca obscura Van Beneden					Everette, J. D.		United States	North Carolina	Beaufort County										42246	Cenozoic:Neogene:Pliocene:Hemphillian	Chesapeake Group:Yorktown Fm	Appendicular element, metatarsal-5	1		2018-01-04 17:37:00	http://n2t.net/ark:/65665/3d97a2e3e-ece4-48f4-9432-9f059934a027
PAL 425881	Mammalia Marine	Animalia	Chordata	Mammalia	Carnivora	Phocidae	seal	Callophoca obscura Van Beneden					Garcia, F. A.	1988-11-04	United States	North Carolina	Beaufort County										42246	Cenozoic:Neogene:Pliocene:Hemphillian	Chesapeake Group:Yorktown Fm	Appendicular element, metatarsal-5	1		2018-01-04 18:21:00	http://n2t.net/ark:/65665/30ef9402c-9ee6-414d-b155-45a78bfbb4f1
PAL 425882	Mammalia Marine	Animalia	Chordata	Mammalia	Carnivora	Phocidae	seal	Callophoca obscura Van Beneden					Garris; Garris	1988-11-04	United States	North Carolina	Beaufort County										42246	Cenozoic:Neogene:Pliocene:Hemphillian	Chesapeake Group:Yorktown Fm	Appendicular element, juvenile radius	1		2018-01-04 17:37:00	http://n2t.net/ark:/65665/3c695a2de-1595-412a-b908-8484c6be7e1d
PAL 425883	Mammalia Marine	Animalia	Chordata	Mammalia	Carnivora	Phocidae	seal	Callophoca obscura Van Beneden					Garris; Garris	1988-11-04	United States	North Carolina	Beaufort County										42246	Cenozoic:Neogene:Pliocene:Hemphillian	Chesapeake Group:Yorktown Fm	Appendicular element, metatarsal-1	1		2018-01-04 17:37:00	http://n2t.net/ark:/65665/3632480c8-1fc8-46c7-8759-b82eef254ada
PAL 425884	Mammalia Marine	Animalia	Chordata	Mammalia	Carnivora	Phocidae	seal	Callophoca obscura Van Beneden							United States	North Carolina	Beaufort County										42246	Cenozoic:Neogene:Pliocene:Hemphillian	Chesapeake Group:Yorktown Fm	Skull elements, left temporal	1		2018-01-04 18:23:00	http://n2t.net/ark:/65665/3f47581c3-e59e-4040-b371-e0cb2f78b997
PAL 425885	Mammalia Marine	Animalia	Chordata	Mammalia	Carnivora	Phocidae	seal	Callophoca obscura Van Beneden							United States	North Carolina	Beaufort County										42246	Cenozoic:Neogene:Pliocene:Hemphillian	Chesapeake Group:Yorktown Fm	Skull elements, right temporal	1		2018-01-04 18:23:00	http://n2t.net/ark:/65665/34814e31c-b79f-462e-b610-afe9c1c1a966
PAL 425886	Mammalia Marine	Animalia	Chordata	Mammalia	Carnivora	Phocidae	seal	Callophoca obscura Van Beneden							United States	North Carolina	Beaufort County										42246	Cenozoic:Neogene:Pliocene:Hemphillian	Chesapeake Group:Yorktown Fm	Appendicular elements, partial innominate	1		2018-01-04 18:23:00	http://n2t.net/ark:/65665/308e7d925-33ae-453d-81e5-9f0eb5b39d2a
PAL 425887	Mammalia Marine	Animalia	Chordata	Mammalia	Carnivora	Phocidae	seal	Callophoca obscura Van Beneden							United States	North Carolina	Beaufort County										42246	Cenozoic:Neogene:Pliocene:Hemphillian	Chesapeake Group:Yorktown Fm	Appendicular element, right femur	1		2018-01-04 18:23:00	http://n2t.net/ark:/65665/3dd1037a3-1c88-479e-828f-54159083733c
PAL 425888	Mammalia Marine	Animalia	Chordata	Mammalia	Carnivora	Phocidae	seal	Callophoca obscura Van Beneden							United States	North Carolina	Beaufort County										42246	Cenozoic:Neogene:Pliocene:Hemphillian	Chesapeake Group:Yorktown Fm	Appendicular element, juvenile femur	1		2018-01-04 18:23:00	http://n2t.net/ark:/65665/3b3f46a2f-0012-4f7a-95d1-7e6425642052
PAL 425889	Mammalia Marine	Animalia	Chordata	Mammalia	Carnivora	Phocidae	seal	Callophoca obscura Van Beneden							United States	North Carolina	Beaufort County										42246	Cenozoic:Neogene:Pliocene:Hemphillian	Chesapeake Group:Yorktown Fm	Appendicular element, juvenile femur	1		2018-01-04 18:23:00	http://n2t.net/ark:/65665/3a7cdf32e-2590-4d5d-a3af-8949acc5dc5c
PAL 425890	Mammalia Marine	Animalia	Chordata	Mammalia	Carnivora	Phocidae	seal	Callophoca obscura Van Beneden							United States	North Carolina	Beaufort County										42246	Cenozoic:Neogene:Pliocene:Hemphillian	Chesapeake Group:Yorktown Fm	Appendicular element, scapho-lunar	1		2018-01-04 18:23:00	http://n2t.net/ark:/65665/35c84f9e1-cfc4-4b7a-896b-157d954ceb56
PAL 425891	Mammalia Marine	Animalia	Chordata	Mammalia	Carnivora	Phocidae	seal	Callophoca obscura Van Beneden							United States	North Carolina	Beaufort County										42246	Cenozoic:Neogene:Pliocene:Hemphillian	Chesapeake Group:Yorktown Fm	Appendicular element, astragalus	1		2018-01-04 19:13:00	http://n2t.net/ark:/65665/3d1f502da-d90b-4d57-a7e5-f20ddef30872
PAL 425892	Mammalia Marine	Animalia	Chordata	Mammalia	Carnivora	Phocidae	seal	Callophoca obscura Van Beneden							United States	North Carolina	Beaufort County										42246	Cenozoic:Neogene:Pliocene:Hemphillian	Chesapeake Group:Yorktown Fm	Appendicular element, astragalus	1		2018-01-04 19:09:00	http://n2t.net/ark:/65665/36f30f182-f06e-44fa-bf9a-2beb2908aaa7
PAL 425893	Mammalia Marine	Animalia	Chordata	Mammalia	Carnivora	Phocidae	seal	Callophoca obscura Van Beneden							United States	North Carolina	Beaufort County										42246	Cenozoic:Neogene:Pliocene:Hemphillian	Chesapeake Group:Yorktown Fm	Appendicular element, calcaneum	1		2018-01-04 19:20:00	http://n2t.net/ark:/65665/39d672e26-0d93-4629-bb0f-81afc3c62949
PAL 425894	Mammalia Marine	Animalia	Chordata	Mammalia	Carnivora	Phocidae	seal	Callophoca obscura Van Beneden							United States	North Carolina	Beaufort County										42246	Cenozoic:Neogene:Pliocene:Hemphillian	Chesapeake Group:Yorktown Fm	Appendicular element, calcaneum	1		2018-01-04 19:23:00	http://n2t.net/ark:/65665/3dcf01770-433c-488f-ab74-f495b91d17ed
PAL 425895	Mammalia Marine	Animalia	Chordata	Mammalia	Carnivora	Phocidae	seal	Callophoca obscura Van Beneden							United States	North Carolina	Beaufort County										42246	Cenozoic:Neogene:Pliocene:Hemphillian	Chesapeake Group:Yorktown Fm	Appendicular element, navicular	1		2018-01-04 19:09:00	http://n2t.net/ark:/65665/37f20e3da-f344-4147-9d68-39b7eb7c9095
PAL 425897	Mammalia Marine	Animalia	Chordata	Mammalia	Carnivora	Phocidae	seal	Callophoca obscura Van Beneden							United States	North Carolina	Beaufort County										42246	Cenozoic:Neogene:Pliocene:Hemphillian	Chesapeake Group:Yorktown Fm	Appendicular element, left metatarsal-1	1		2018-01-04 18:29:00	http://n2t.net/ark:/65665/32dec7b97-050d-4027-9d05-700f23d8c3ef
PAL 425898	Mammalia Marine	Animalia	Chordata	Mammalia	Carnivora	Phocidae	seal	Callophoca obscura Van Beneden							United States	North Carolina	Beaufort County										42246	Cenozoic:Neogene:Pliocene:Hemphillian	Chesapeake Group:Yorktown Fm	Appendicular element, metatarsal-5	1		2018-01-04 19:09:00	http://n2t.net/ark:/65665/3436c0bce-b396-40b0-a131-9b948cd53048
PAL 425900	Mammalia Marine	Animalia	Chordata	Mammalia	Carnivora	Phocidae	seal	Callophoca obscura Van Beneden					Harmatuk, P. J.		United States	North Carolina	Beaufort County										42246	Cenozoic:Neogene:Pliocene:Hemphillian	Chesapeake Group:Yorktown Fm	Appendicular element, metatarsal-1	1		2018-01-04 18:30:00	http://n2t.net/ark:/65665/3e871760b-49eb-46cd-abc0-a5fdeab4c26b
PAL 425901	Mammalia Marine	Animalia	Chordata	Mammalia	Carnivora	Phocidae	seal	Callophoca obscura Van Beneden					Harmatuk, P. J.		United States	North Carolina	Beaufort County										42246	Cenozoic:Neogene:Pliocene:Hemphillian	Chesapeake Group:Yorktown Fm	Appendicular element, left metatarsal-3	1		2018-01-04 18:30:00	http://n2t.net/ark:/65665/390289f9d-33ac-4a34-8445-448f31e0bb76
PAL 425902	Mammalia Marine	Animalia	Chordata	Mammalia	Carnivora	Phocidae	seal	Callophoca obscura Van Beneden					Harmatuk, P. J.		United States	North Carolina	Beaufort County										42246	Cenozoic:Neogene:Pliocene:Hemphillian	Chesapeake Group:Yorktown Fm	Appendicular element, juvenile left femur	1		2018-01-04 18:30:00	http://n2t.net/ark:/65665/36bfb79be-cac4-4b1d-95ba-fc49e58ab5f4
PAL 425903	Mammalia Marine	Animalia	Chordata	Mammalia	Carnivora	Phocidae	seal	Callophoca obscura Van Beneden					Harmatuk, P. J.		United States	North Carolina	Beaufort County										42246	Cenozoic:Neogene:Pliocene:Hemphillian	Chesapeake Group:Yorktown Fm	Appendicular element, calcaneum	1		2018-01-04 18:30:00	http://n2t.net/ark:/65665/3023603d9-04dd-4f04-abad-efeb9eac32b1
PAL 425904	Mammalia Marine	Animalia	Chordata	Mammalia	Carnivora	Phocidae	seal	Callophoca obscura Van Beneden							United States	North Carolina	Beaufort County										42246	Cenozoic:Neogene:Pliocene:Hemphillian	Chesapeake Group:Yorktown Fm	Skull element, postcanine tooth	1		2018-01-04 18:42:00	http://n2t.net/ark:/65665/360e49713-ba57-4bd5-9601-4f5dc002bee8
PAL 425905	Mammalia Marine	Animalia	Chordata	Mammalia	Carnivora	Phocidae	seal	Callophoca obscura Van Beneden							United States	North Carolina	Beaufort County										42246	Cenozoic:Neogene:Pliocene:Hemphillian	Chesapeake Group:Yorktown Fm	Skull element, postcanine tooth	1		2018-01-04 18:42:00	http://n2t.net/ark:/65665/359ac8dfc-acdc-4a50-999f-45179be83650
PAL 425906	Mammalia Marine	Animalia	Chordata	Mammalia	Carnivora	Phocidae	seal	Callophoca obscura Van Beneden							United States	North Carolina	Beaufort County										42246	Cenozoic:Neogene:Pliocene:Hemphillian	Chesapeake Group:Yorktown Fm	Axial element, axis	1		2018-01-04 18:42:00	http://n2t.net/ark:/65665/3aff50862-8094-4752-bc58-cb13c74322c2
PAL 425907	Mammalia Marine	Animalia	Chordata	Mammalia	Carnivora	Phocidae	seal	Callophoca obscura Van Beneden							United States	North Carolina	Beaufort County										42246	Cenozoic:Neogene:Pliocene:Hemphillian	Chesapeake Group:Yorktown Fm	Appendicular elements, innominate	1		2018-01-04 18:42:00	http://n2t.net/ark:/65665/366e9c753-f418-4c3e-937f-792db1c944fe
PAL 425908	Mammalia Marine	Animalia	Chordata	Mammalia	Carnivora	Phocidae	seal	Callophoca obscura Van Beneden							United States	North Carolina	Beaufort County										42246	Cenozoic:Neogene:Pliocene:Hemphillian	Chesapeake Group:Yorktown Fm	Appendicular element, astragalus	1		2018-01-04 18:42:00	http://n2t.net/ark:/65665/3bcc62870-2660-4dbd-bc77-457a3e4e714e
PAL 425909	Mammalia Marine	Animalia	Chordata	Mammalia	Carnivora	Phocidae	seal	Callophoca obscura Van Beneden							United States	North Carolina	Beaufort County										42246	Cenozoic:Neogene:Pliocene:Hemphillian	Chesapeake Group:Yorktown Fm	Appendicular element, calcaneum	1		2018-01-04 18:42:00	http://n2t.net/ark:/65665/39b9cd2f4-d782-4944-a60c-128fa139b0ae
PAL 425910	Mammalia Marine	Animalia	Chordata	Mammalia	Carnivora	Phocidae	seal	Callophoca obscura Van Beneden							United States	North Carolina	Beaufort County										42246	Cenozoic:Neogene:Pliocene:Hemphillian	Chesapeake Group:Yorktown Fm	Appendicular element, navicular	1		2018-01-04 18:42:00	http://n2t.net/ark:/65665/3a6e01ba9-dcca-42b8-89a1-0ea4a88a8adf
PAL 425912	Mammalia Marine	Animalia	Chordata	Mammalia	Carnivora	Phocidae	seal	Callophoca obscura Van Beneden							United States	North Carolina	Beaufort County										42246	Cenozoic:Neogene:Pliocene:Hemphillian	Chesapeake Group:Yorktown Fm	Appendicular element, radius	1		2018-01-04 18:42:00	http://n2t.net/ark:/65665/38d03dfef-1e16-4329-a7ee-e2bf692023c3
PAL 425913	Mammalia Marine	Animalia	Chordata	Mammalia	Carnivora	Phocidae	seal	Callophoca obscura Van Beneden							United States	North Carolina	Beaufort County										42246	Cenozoic:Neogene:Pliocene:Hemphillian	Chesapeake Group:Yorktown Fm	Appendicular elements, partial innominate	1		2018-01-04 18:42:00	http://n2t.net/ark:/65665/3a68cc4e1-2e82-4a06-a5f7-bb3b0104702d
PAL 425914	Mammalia Marine	Animalia	Chordata	Mammalia	Carnivora	Phocidae	seal	Callophoca obscura Van Beneden							United States	North Carolina	Beaufort County										42246	Cenozoic:Neogene:Pliocene:Hemphillian	Chesapeake Group:Yorktown Fm	Appendicular element, left metatarsal-3	1		2018-01-04 18:42:00	http://n2t.net/ark:/65665/3d4c4a0d5-abf1-4021-9a29-50fb24f5a1d8
PAL 425915	Mammalia Marine	Animalia	Chordata	Mammalia	Carnivora	Phocidae	seal	Callophoca obscura Van Beneden							United States	North Carolina	Beaufort County										42246	Cenozoic:Neogene:Pliocene:Hemphillian	Chesapeake Group:Yorktown Fm	Appendicular element, phalange	1		2018-01-04 18:42:00	http://n2t.net/ark:/65665/3b373ee52-8900-4b3d-bb86-6413f4444a2e
PAL 425916	Mammalia Marine	Animalia	Chordata	Mammalia	Carnivora	Phocidae	seal	Callophoca obscura Van Beneden							United States	North Carolina	Beaufort County										42246	Cenozoic:Neogene:Pliocene:Hemphillian	Chesapeake Group:Yorktown Fm	Appendicular element, phalange	1		2018-01-04 18:42:00	http://n2t.net/ark:/65665/36f0aa02b-e507-4d04-b26e-6cd82a4383fe
PAL 425917	Mammalia Marine	Animalia	Chordata	Mammalia	Carnivora	Phocidae	seal	Callophoca obscura Van Beneden							United States	North Carolina	Beaufort County										42246	Cenozoic:Neogene:Pliocene:Hemphillian	Chesapeake Group:Yorktown Fm	Appendicular element, phalange	1		2018-01-04 18:42:00	http://n2t.net/ark:/65665/336cdd8ed-6203-4396-8e3a-14e65a411560
PAL 437482	Mammalia Marine	Animalia	Chordata	Mammalia	Carnivora	Phocidae	seal	Callophoca obscura Van Beneden						1989-05-13	United States	North Carolina	Beaufort County										42246	Cenozoic:Neogene:Pliocene:Hemphillian	Chesapeake Group:Yorktown Fm	Skull element, partial right lower jaw, T-C	1		2018-01-04 19:56:00	http://n2t.net/ark:/65665/33531e551-d518-4085-b72e-05bb29166975
PAL 437532	Mammalia Marine	Animalia	Chordata	Mammalia	Carnivora	Phocidae	seal	Callophoca obscura Van Beneden					Decina, L.	1989-05-13	United States	North Carolina	Beaufort County										42246	Cenozoic:Neogene:Pliocene:Hemphillian	Chesapeake Group:Yorktown Fm	Skull element, partial mandible	1		2018-01-04 17:37:00	http://n2t.net/ark:/65665/32af1600a-bbb8-44a2-8a36-bb684b6bebd5
PAL 437539	Mammalia Marine	Animalia	Chordata	Mammalia	Carnivora	Phocidae	seal	Callophoca obscura Van Beneden					Decina, L.	1989-05-13	United States	North Carolina	Beaufort County										42246	Cenozoic:Neogene:Pliocene:Hemphillian	Chesapeake Group:Yorktown Fm	Appendicular element, proximal femur	1		2018-01-04 17:37:00	http://n2t.net/ark:/65665/37cd3c549-43b7-4b13-8042-f53444f2d690
PAL 437540	Mammalia Marine	Animalia	Chordata	Mammalia	Carnivora	Phocidae	seal	Callophoca obscura Van Beneden					Decina, L.	1989-05-13	United States	North Carolina	Beaufort County										42246	Cenozoic:Neogene:Pliocene:Hemphillian	Chesapeake Group:Yorktown Fm	Appendicular element, metatarsal-3	1		2018-01-04 17:37:00	http://n2t.net/ark:/65665/3438f9df7-be60-462e-8b44-bf4b6fbcb44f
PAL 437541	Mammalia Marine	Animalia	Chordata	Mammalia	Carnivora	Phocidae	seal	Callophoca obscura Van Beneden					Decina, L.	1989-05-13	United States	North Carolina	Beaufort County										42246	Cenozoic:Neogene:Pliocene:Hemphillian	Chesapeake Group:Yorktown Fm	Appendicular element, phalange	1		2018-01-04 17:37:00	http://n2t.net/ark:/65665/3fbdb6e2c-503d-4ed7-87e5-561a013982af
PAL 437578	Mammalia Marine	Animalia	Chordata	Mammalia	Carnivora	Phocidae	seal	Callophoca obscura Van Beneden							United States	North Carolina	Beaufort County										42246	Cenozoic:Neogene:Pliocene:Hemphillian	Chesapeake Group:Yorktown Fm	Skull element, partial left temporal	1		2018-01-04 17:37:00	http://n2t.net/ark:/65665/3af499ca1-b182-4c7c-9838-94dea27fe521
PAL 437579	Mammalia Marine	Animalia	Chordata	Mammalia	Carnivora	Phocidae	seal	Callophoca obscura Van Beneden							United States	North Carolina	Beaufort County										42246	Cenozoic:Neogene:Pliocene:Hemphillian	Chesapeake Group:Yorktown Fm	Skull element, tooth, canine	1		2018-01-04 17:37:00	http://n2t.net/ark:/65665/326f6c5fc-2e5b-4db8-a19a-7adf8a455bbd
PAL 437580	Mammalia Marine	Animalia	Chordata	Mammalia	Carnivora	Phocidae	seal	Callophoca obscura Van Beneden							United States	North Carolina	Beaufort County										42246	Cenozoic:Neogene:Pliocene:Hemphillian	Chesapeake Group:Yorktown Fm	Skull element, postcanine tooth	1		2018-01-04 17:37:00	http://n2t.net/ark:/65665/3ac590a18-b046-40e2-b145-40b54f2e5c97
PAL 437582	Mammalia Marine	Animalia	Chordata	Mammalia	Carnivora	Phocidae	seal	Callophoca obscura Van Beneden							United States	North Carolina	Beaufort County										42246	Cenozoic:Neogene:Pliocene:Hemphillian	Chesapeake Group:Yorktown Fm	Skull element, partial mandible	1		2018-01-04 17:37:00	http://n2t.net/ark:/65665/3789408d0-9d42-4911-8541-5dee307b7aad
PAL 437583	Mammalia Marine	Animalia	Chordata	Mammalia	Carnivora	Phocidae	seal	Callophoca obscura Van Beneden							United States	North Carolina	Beaufort County										42246	Cenozoic:Neogene:Pliocene:Hemphillian	Chesapeake Group:Yorktown Fm	Axial element, thoracic	1		2018-01-04 17:37:00	http://n2t.net/ark:/65665/31f2524a9-5915-46a4-874a-b15c14192ffa
PAL 437584	Mammalia Marine	Animalia	Chordata	Mammalia	Carnivora	Phocidae	seal	Callophoca obscura Van Beneden							United States	North Carolina	Beaufort County										42246	Cenozoic:Neogene:Pliocene:Hemphillian	Chesapeake Group:Yorktown Fm	Appendicular element, left radius	1		2018-01-04 17:37:00	http://n2t.net/ark:/65665/30842805a-caa2-488f-8db8-05209250fc5b
PAL 437585	Mammalia Marine	Animalia	Chordata	Mammalia	Carnivora	Phocidae	seal	Callophoca obscura Van Beneden							United States	North Carolina	Beaufort County										42246	Cenozoic:Neogene:Pliocene:Hemphillian	Chesapeake Group:Yorktown Fm	Appendicular element, proximal ulna	1		2018-01-04 17:37:00	http://n2t.net/ark:/65665/38fca04f8-1684-402f-af5b-b3649b4c24ab
PAL 437586	Mammalia Marine	Animalia	Chordata	Mammalia	Carnivora	Phocidae	seal	Callophoca obscura Van Beneden							United States	North Carolina	Beaufort County										42246	Cenozoic:Neogene:Pliocene:Hemphillian	Chesapeake Group:Yorktown Fm	Appendicular element, calcaneum	1		2018-01-04 17:37:00	http://n2t.net/ark:/65665/3bed5f7ee-1b19-4f30-95f6-c19296e6488c
PAL 437587	Mammalia Marine	Animalia	Chordata	Mammalia	Carnivora	Phocidae	seal	Callophoca obscura Van Beneden							United States	North Carolina	Beaufort County										42246	Cenozoic:Neogene:Pliocene:Hemphillian	Chesapeake Group:Yorktown Fm	Appendicular element, cuboid	1		2018-01-04 17:37:00	http://n2t.net/ark:/65665/348e830f0-6ec7-4dde-94f0-76ce6ea68248
PAL 437600	Mammalia Marine	Animalia	Chordata	Mammalia	Carnivora	Phocidae	seal	Callophoca obscura Van Beneden					Ellwood, K.	1989-05-13	United States	North Carolina	Beaufort County										42246	Cenozoic:Neogene:Pliocene:Hemphillian	Chesapeake Group:Yorktown Fm	Appendicular element, left metatarsal-1	1		2018-01-04 17:37:00	http://n2t.net/ark:/65665/3dd4826f0-59b5-4723-a308-754a4198120e
PAL 437611	Mammalia Marine	Animalia	Chordata	Mammalia	Carnivora	Phocidae	seal	Callophoca obscura Van Beneden						1989-05-13	United States	North Carolina	Beaufort County										42246	Cenozoic:Neogene:Pliocene:Hemphillian	Chesapeake Group:Yorktown Fm	Skull elements, temporal	1		2018-01-04 17:37:00	http://n2t.net/ark:/65665/30d9dd8d2-f9d1-48e9-978f-d39d41ebf062
PAL 437612	Mammalia Marine	Animalia	Chordata	Mammalia	Carnivora	Phocidae	seal	Callophoca obscura Van Beneden						1989-05-13	United States	North Carolina	Beaufort County										42246	Cenozoic:Neogene:Pliocene:Hemphillian	Chesapeake Group:Yorktown Fm	Skull element, partial left lower jaw, postcanine tooth-(3)	1		2018-01-04 17:37:00	http://n2t.net/ark:/65665/3a84c5a8e-d396-4a55-858f-3150e337024c
PAL 437613	Mammalia Marine	Animalia	Chordata	Mammalia	Carnivora	Phocidae	seal	Callophoca obscura Van Beneden						1989-05-13	United States	North Carolina	Beaufort County										42246	Cenozoic:Neogene:Pliocene:Hemphillian	Chesapeake Group:Yorktown Fm	Skull element, tooth, canine	1		2018-01-04 17:37:00	http://n2t.net/ark:/65665/3c667b230-bc6a-4507-b095-c8c31da49c29
PAL 437614	Mammalia Marine	Animalia	Chordata	Mammalia	Carnivora	Phocidae	seal	Callophoca obscura Van Beneden						1989-05-13	United States	North Carolina	Beaufort County										42246	Cenozoic:Neogene:Pliocene:Hemphillian	Chesapeake Group:Yorktown Fm	Appendicular element, astragalus	1		2018-01-04 17:37:00	http://n2t.net/ark:/65665/3959869cf-1fd2-4532-96d9-75b8aaaed507
PAL 437615	Mammalia Marine	Animalia	Chordata	Mammalia	Carnivora	Phocidae	seal	Callophoca obscura Van Beneden						1989-05-13	United States	North Carolina	Beaufort County										42246	Cenozoic:Neogene:Pliocene:Hemphillian	Chesapeake Group:Yorktown Fm	Appendicular element, astragalus	1		2018-01-04 17:37:00	http://n2t.net/ark:/65665/3e22830f6-6b9e-4cbb-a6f3-dc62724bb305
PAL 437616	Mammalia Marine	Animalia	Chordata	Mammalia	Carnivora	Phocidae	seal	Callophoca obscura Van Beneden						1989-05-13	United States	North Carolina	Beaufort County										42246	Cenozoic:Neogene:Pliocene:Hemphillian	Chesapeake Group:Yorktown Fm	Appendicular element, left navicular	1		2018-01-04 17:37:00	http://n2t.net/ark:/65665/3b85cf94c-4151-40c7-9746-1552277e6036
PAL 437668	Mammalia Marine	Animalia	Chordata	Mammalia	Carnivora	Phocidae	seal	Callophoca obscura Van Beneden						1989-11-28	United States	North Carolina	Beaufort County										42246	Cenozoic:Neogene:Pliocene:Hemphillian	Chesapeake Group:Yorktown Fm	Skull element, partial mandible	1		2018-01-04 17:37:00	http://n2t.net/ark:/65665/3fb49f007-4e1f-489d-98ac-219a64d0fdf5
PAL 437669	Mammalia Marine	Animalia	Chordata	Mammalia	Carnivora	Phocidae	seal	Callophoca obscura Van Beneden						1989-11-28	United States	North Carolina	Beaufort County										42246	Cenozoic:Neogene:Pliocene:Hemphillian	Chesapeake Group:Yorktown Fm	Skull element, partial left mandible	1		2018-01-04 17:37:00	http://n2t.net/ark:/65665/3f580b42f-338b-43a8-8c1a-41ba3b15a241
PAL 437670	Mammalia Marine	Animalia	Chordata	Mammalia	Carnivora	Phocidae	seal	Callophoca obscura Van Beneden						1989-11-28	United States	North Carolina	Beaufort County										42246	Cenozoic:Neogene:Pliocene:Hemphillian	Chesapeake Group:Yorktown Fm	Axial element, cervical	1		2018-01-04 17:37:00	http://n2t.net/ark:/65665/3d891fc0e-54eb-4f14-8d1e-abce144703a3
PAL 437671	Mammalia Marine	Animalia	Chordata	Mammalia	Carnivora	Phocidae	seal	Callophoca obscura Van Beneden						1989-11-28	United States	North Carolina	Beaufort County										42246	Cenozoic:Neogene:Pliocene:Hemphillian	Chesapeake Group:Yorktown Fm	Axial element, caudal	1		2018-01-04 17:37:00	http://n2t.net/ark:/65665/342fe9b8b-b2ad-462e-900c-a68729259435
PAL 437672	Mammalia Marine	Animalia	Chordata	Mammalia	Carnivora	Phocidae	seal	Callophoca obscura Van Beneden						1989-11-28	United States	North Carolina	Beaufort County										42246	Cenozoic:Neogene:Pliocene:Hemphillian	Chesapeake Group:Yorktown Fm	Axial element, caudal	1		2018-01-04 17:37:00	http://n2t.net/ark:/65665/3345d695b-5757-41b9-bc6f-eabe9a91097f
PAL 437673	Mammalia Marine	Animalia	Chordata	Mammalia	Carnivora	Phocidae	seal	Callophoca obscura Van Beneden						1989-11-28	United States	North Carolina	Beaufort County										42246	Cenozoic:Neogene:Pliocene:Hemphillian	Chesapeake Group:Yorktown Fm	Axial element, thoracic	1		2018-01-04 17:37:00	http://n2t.net/ark:/65665/3818621dd-2411-45a4-91b4-1bb9092a9c9e
PAL 437674	Mammalia Marine	Animalia	Chordata	Mammalia	Carnivora	Phocidae	seal	Callophoca obscura Van Beneden						1989-11-28	United States	North Carolina	Beaufort County										42246	Cenozoic:Neogene:Pliocene:Hemphillian	Chesapeake Group:Yorktown Fm	Appendicular element, distal humerus	1		2018-01-04 17:37:00	http://n2t.net/ark:/65665/30c6ea5d2-98bc-4acd-9e14-ed094948b58c
PAL 437675	Mammalia Marine	Animalia	Chordata	Mammalia	Carnivora	Phocidae	seal	Callophoca obscura Van Beneden						1989-11-28	United States	North Carolina	Beaufort County										42246	Cenozoic:Neogene:Pliocene:Hemphillian	Chesapeake Group:Yorktown Fm	Appendicular element, right femur	1		2018-01-04 17:37:00	http://n2t.net/ark:/65665/34c903c80-2c32-4815-bf8d-665061e4fa06
PAL 437676	Mammalia Marine	Animalia	Chordata	Mammalia	Carnivora	Phocidae	seal	Callophoca obscura Van Beneden						1989-11-28	United States	North Carolina	Beaufort County										42246	Cenozoic:Neogene:Pliocene:Hemphillian	Chesapeake Group:Yorktown Fm	Appendicular element, proximal tibia	1		2018-01-04 17:37:00	http://n2t.net/ark:/65665/371f9b7c2-1b9d-4d72-beb2-2fa4c6b2f499
PAL 437677	Mammalia Marine	Animalia	Chordata	Mammalia	Carnivora	Phocidae	seal	Callophoca obscura Van Beneden							United States	North Carolina	Beaufort County										42246	Cenozoic:Neogene:Pliocene:Hemphillian	Chesapeake Group:Yorktown Fm	Appendicular element, astragalus	1		2018-01-04 17:37:00	http://n2t.net/ark:/65665/363871e9f-7566-468f-b60a-5eb8872bca1e
PAL 437678	Mammalia Marine	Animalia	Chordata	Mammalia	Carnivora	Phocidae	seal	Callophoca obscura Van Beneden							United States	North Carolina	Beaufort County										42246	Cenozoic:Neogene:Pliocene:Hemphillian	Chesapeake Group:Yorktown Fm	Appendicular element, astragalus	1		2018-01-04 17:37:00	http://n2t.net/ark:/65665/37e76adc9-8c2d-40b5-b34c-d2e51d7411cc
PAL 437680	Mammalia Marine	Animalia	Chordata	Mammalia	Carnivora	Phocidae	seal	Callophoca obscura Van Beneden							United States	North Carolina	Beaufort County										42246	Cenozoic:Neogene:Pliocene:Hemphillian	Chesapeake Group:Yorktown Fm	Axial element, cervical	1		2018-01-04 17:37:00	http://n2t.net/ark:/65665/326104e9b-7179-4d9d-a394-11569ef951ce
PAL 437681	Mammalia Marine	Animalia	Chordata	Mammalia	Carnivora	Phocidae	seal	Callophoca obscura Van Beneden							United States	North Carolina	Beaufort County										42246	Cenozoic:Neogene:Pliocene:Hemphillian	Chesapeake Group:Yorktown Fm	Skull element, postcanine tooth	1		2018-01-04 17:37:00	http://n2t.net/ark:/65665/38d57426b-4f65-45ad-94cb-002b819d04e8
PAL 437682	Mammalia Marine	Animalia	Chordata	Mammalia	Carnivora	Phocidae	seal	Callophoca obscura Van Beneden							United States	North Carolina	Beaufort County										42246	Cenozoic:Neogene:Pliocene:Hemphillian	Chesapeake Group:Yorktown Fm	Appendicular element, scapula	1		2018-01-04 17:37:00	http://n2t.net/ark:/65665/3c4f49d18-132e-484b-a307-57c42cea9859
PAL 437683	Mammalia Marine	Animalia	Chordata	Mammalia	Carnivora	Phocidae	seal	Callophoca obscura Van Beneden							United States	North Carolina	Beaufort County										42246	Cenozoic:Neogene:Pliocene:Hemphillian	Chesapeake Group:Yorktown Fm	Appendicular element, left femur	1		2018-01-04 17:37:00	http://n2t.net/ark:/65665/37ad5a13a-3b7a-4696-a610-ca050e9a08c3
PAL 437684	Mammalia Marine	Animalia	Chordata	Mammalia	Carnivora	Phocidae	seal	Callophoca obscura Van Beneden							United States	North Carolina	Beaufort County										42246	Cenozoic:Neogene:Pliocene:Hemphillian	Chesapeake Group:Yorktown Fm	Appendicular element, cuboid	1		2018-01-04 17:37:00	http://n2t.net/ark:/65665/34be8d75a-113d-4f10-9688-47d181ef274e
PAL 437685	Mammalia Marine	Animalia	Chordata	Mammalia	Carnivora	Phocidae	seal	Callophoca obscura Van Beneden							United States	North Carolina	Beaufort County										42246	Cenozoic:Neogene:Pliocene:Hemphillian	Chesapeake Group:Yorktown Fm	Appendicular element, phalange	1		2018-01-04 17:37:00	http://n2t.net/ark:/65665/3d973bd1d-ca81-4358-b424-eee3b0d069e1
PAL 437686	Mammalia Marine	Animalia	Chordata	Mammalia	Carnivora	Phocidae	seal	Callophoca obscura Van Beneden							United States	North Carolina	Beaufort County										42246	Cenozoic:Neogene:Pliocene:Hemphillian	Chesapeake Group:Yorktown Fm	Appendicular element, phalange	1		2018-01-04 17:37:00	http://n2t.net/ark:/65665/3b4f132fb-7f4b-4be4-931d-e69b475c76e8
PAL 437688	Mammalia Marine	Animalia	Chordata	Mammalia	Carnivora	Phocidae	seal	Callophoca obscura Van Beneden							United States	North Carolina	Beaufort County										42246	Cenozoic:Neogene:Pliocene:Hemphillian	Chesapeake Group:Yorktown Fm	Appendicular element, left proximal metatarsal-5	1		2018-01-04 17:37:00	http://n2t.net/ark:/65665/384d6003c-ac65-495e-94d0-97779fe1b8ea
PAL 437832	Mammalia Marine	Animalia	Chordata	Mammalia	Carnivora	Phocidae	seal	Callophoca obscura Van Beneden					Harmatuk, P. J.		United States	North Carolina	Craven County											Cenozoic:Neogene:Pliocene	Chesapeake Group:Yorktown Fm	Skull element, partial right temporal	1		2018-01-04 17:37:00	http://n2t.net/ark:/65665/3ff9d719b-56b8-42c3-ac96-88e3673c4df4
PAL 437833	Mammalia Marine	Animalia	Chordata	Mammalia	Carnivora	Phocidae	seal	Callophoca obscura Van Beneden					Harmatuk, P. J.		United States	North Carolina	Craven County											Cenozoic:Neogene:Pliocene	Chesapeake Group:Yorktown Fm	Skull element, partial right temporal	1		2018-01-04 17:37:00	http://n2t.net/ark:/65665/3fff3391d-2eb0-4912-b250-c1e2505d66e9
PAL 437834	Mammalia Marine	Animalia	Chordata	Mammalia	Carnivora	Phocidae	seal	Callophoca obscura Van Beneden					Harmatuk, P. J.		United States	North Carolina	Craven County											Cenozoic:Neogene:Pliocene	Chesapeake Group:Yorktown Fm	Skull element, partial left maxilla	1		2018-01-04 17:37:00	http://n2t.net/ark:/65665/3417140b6-adb1-40b8-99ae-48808b76339e
PAL 437835	Mammalia Marine	Animalia	Chordata	Mammalia	Carnivora	Phocidae	seal	Callophoca obscura Van Beneden					Harmatuk, P. J.		United States	North Carolina	Craven County											Cenozoic:Neogene:Pliocene	Chesapeake Group:Yorktown Fm	Skull element, partial left mandible	1		2018-01-04 17:37:00	http://n2t.net/ark:/65665/3b6d197bd-b55b-421e-a41e-60796762127c
PAL 437836	Mammalia Marine	Animalia	Chordata	Mammalia	Carnivora	Phocidae	seal	Callophoca obscura Van Beneden					Harmatuk, P. J.		United States	North Carolina	Craven County											Cenozoic:Neogene:Pliocene	Chesapeake Group:Yorktown Fm	Skull element, partial left mandible	1		2018-01-04 17:37:00	http://n2t.net/ark:/65665/38f649b02-cc09-41bc-bf0f-4c7320ee70c7
PAL 437837	Mammalia Marine	Animalia	Chordata	Mammalia	Carnivora	Phocidae	seal	Callophoca obscura Van Beneden					Harmatuk, P. J.		United States	North Carolina	Craven County											Cenozoic:Neogene:Pliocene	Chesapeake Group:Yorktown Fm	Axial element, axis	1		2018-01-04 17:37:00	http://n2t.net/ark:/65665/37a7b61a6-b35a-42a5-b958-4ac59c35ebeb
PAL 437838	Mammalia Marine	Animalia	Chordata	Mammalia	Carnivora	Phocidae	seal	Callophoca obscura Van Beneden					Harmatuk, P. J.		United States	North Carolina	Craven County											Cenozoic:Neogene:Pliocene	Chesapeake Group:Yorktown Fm	Appendicular element, partial distal scapula	1		2018-01-04 17:37:00	http://n2t.net/ark:/65665/34daed461-84ed-4b6b-9e04-82bc5571fb1b
PAL 437839	Mammalia Marine	Animalia	Chordata	Mammalia	Carnivora	Phocidae	seal	Callophoca obscura Van Beneden					Harmatuk, P. J.		United States	North Carolina	Craven County											Cenozoic:Neogene:Pliocene	Chesapeake Group:Yorktown Fm	Skull element, tooth, canine	1		2018-01-04 17:37:00	http://n2t.net/ark:/65665/349ae9ba4-bdfa-451c-aae8-ea32e8225980
PAL 437840	Mammalia Marine	Animalia	Chordata	Mammalia	Carnivora	Phocidae	seal	Callophoca obscura Van Beneden					Harmatuk, P. J.		United States	North Carolina	Craven County											Cenozoic:Neogene:Pliocene	Chesapeake Group:Yorktown Fm	Skull element, postcanine tooth	1		2018-01-04 17:37:00	http://n2t.net/ark:/65665/307afd9f9-8d0d-445f-a050-641e37d99f9b
PAL 437841	Mammalia Marine	Animalia	Chordata	Mammalia	Carnivora	Phocidae	seal	Callophoca obscura Van Beneden					Harmatuk, P. J.		United States	North Carolina	Craven County											Cenozoic:Neogene:Pliocene	Chesapeake Group:Yorktown Fm	Appendicular element, proximal humerus	1		2018-01-04 17:37:00	http://n2t.net/ark:/65665/3c589afaa-8324-49ef-b36e-c5c0df4842b1
PAL 437842	Mammalia Marine	Animalia	Chordata	Mammalia	Carnivora	Phocidae	seal	Callophoca obscura Van Beneden					Harmatuk, P. J.		United States	North Carolina	Craven County											Cenozoic:Neogene:Pliocene	Chesapeake Group:Yorktown Fm	Appendicular element, juvenile radius	1		2018-01-04 17:37:00	http://n2t.net/ark:/65665/325e9d190-1cfb-494f-b8d8-c5e891bcaf86
PAL 437843	Mammalia Marine	Animalia	Chordata	Mammalia	Carnivora	Phocidae	seal	Callophoca obscura Van Beneden					Harmatuk, P. J.		United States	North Carolina	Craven County											Cenozoic:Neogene:Pliocene	Chesapeake Group:Yorktown Fm	Appendicular element, juvenile radius	1		2018-01-04 17:37:00	http://n2t.net/ark:/65665/3d90fa18b-f8a4-47d7-956f-8cc969d848b9
PAL 437844	Mammalia Marine	Animalia	Chordata	Mammalia	Carnivora	Phocidae	seal	Callophoca obscura Van Beneden					Harmatuk, P. J.		United States	North Carolina	Craven County											Cenozoic:Neogene:Pliocene	Chesapeake Group:Yorktown Fm	Appendicular element, metacarpal-2	1		2018-01-04 17:37:00	http://n2t.net/ark:/65665/342fb64c4-2dc4-4da0-ad00-2973d879d0d6
PAL 437845	Mammalia Marine	Animalia	Chordata	Mammalia	Carnivora	Phocidae	seal	Callophoca obscura Van Beneden					Harmatuk, P. J.		United States	North Carolina	Craven County											Cenozoic:Neogene:Pliocene	Chesapeake Group:Yorktown Fm	Appendicular element, metacarpal-3	1		2018-01-04 17:37:00	http://n2t.net/ark:/65665/36884a65b-ab23-4e9c-80d2-fc630080e9f5
PAL 437846	Mammalia Marine	Animalia	Chordata	Mammalia	Carnivora	Phocidae	seal	Callophoca obscura Van Beneden					Harmatuk, P. J.		United States	North Carolina	Craven County											Cenozoic:Neogene:Pliocene	Chesapeake Group:Yorktown Fm	Appendicular element, metacarpal-4	1		2018-01-04 17:37:00	http://n2t.net/ark:/65665/38baca97a-796b-4aee-a331-28573b45237c
PAL 437847	Mammalia Marine	Animalia	Chordata	Mammalia	Carnivora	Phocidae	seal	Callophoca obscura Van Beneden					Harmatuk, P. J.		United States	North Carolina	Craven County											Cenozoic:Neogene:Pliocene	Chesapeake Group:Yorktown Fm	Appendicular element, metacarpal-4	1		2018-01-04 17:37:00	http://n2t.net/ark:/65665/353ff5e37-04d7-4c33-ad67-26bf5895dcbe
PAL 437848	Mammalia Marine	Animalia	Chordata	Mammalia	Carnivora	Phocidae	seal	Callophoca obscura Van Beneden					Harmatuk, P. J.		United States	North Carolina	Craven County											Cenozoic:Neogene:Pliocene	Chesapeake Group:Yorktown Fm	Appendicular element, innominate	1		2018-01-04 17:37:00	http://n2t.net/ark:/65665/305c8e9e6-b755-403b-9e24-1e4f092affcc
PAL 437849	Mammalia Marine	Animalia	Chordata	Mammalia	Carnivora	Phocidae	seal	Callophoca obscura Van Beneden					Harmatuk, P. J.		United States	North Carolina	Craven County											Cenozoic:Neogene:Pliocene	Chesapeake Group:Yorktown Fm	Appendicular element, left femur	1		2018-01-04 17:37:00	http://n2t.net/ark:/65665/3fd77a79f-40ce-4439-847b-b2466d738964
PAL 437850	Mammalia Marine	Animalia	Chordata	Mammalia	Carnivora	Phocidae	seal	Callophoca obscura Van Beneden					Harmatuk, P. J.		United States	North Carolina	Craven County											Cenozoic:Neogene:Pliocene	Chesapeake Group:Yorktown Fm	Appendicular element, right partial femur	1		2018-01-04 17:37:00	http://n2t.net/ark:/65665/3a02ca777-3fad-4da9-9b3c-e04b5ed533e2
PAL 437851	Mammalia Marine	Animalia	Chordata	Mammalia	Carnivora	Phocidae	seal	Callophoca obscura Van Beneden					Harmatuk, P. J.		United States	North Carolina	Craven County											Cenozoic:Neogene:Pliocene	Chesapeake Group:Yorktown Fm	Appendicular element, right partial femur	1		2018-01-04 17:37:00	http://n2t.net/ark:/65665/30fa47d59-dba2-4af8-a59e-4af1f11d2ee3
PAL 437852	Mammalia Marine	Animalia	Chordata	Mammalia	Carnivora	Phocidae	seal	Callophoca obscura Van Beneden					Harmatuk, P. J.		United States	North Carolina	Craven County											Cenozoic:Neogene:Pliocene	Chesapeake Group:Yorktown Fm	Appendicular element, proximal tibia	1		2018-01-04 17:37:00	http://n2t.net/ark:/65665/37a1adee6-971a-46be-95c1-fd8e67484c5a
PAL 437853	Mammalia Marine	Animalia	Chordata	Mammalia	Carnivora	Phocidae	seal	Callophoca obscura Van Beneden					Harmatuk, P. J.		United States	North Carolina	Craven County											Cenozoic:Neogene:Pliocene	Chesapeake Group:Yorktown Fm	Appendicular element, distal tibia	1		2018-01-04 17:37:00	http://n2t.net/ark:/65665/3d3da3c9e-d38d-42ee-ad6f-07225992a339
PAL 437854	Mammalia Marine	Animalia	Chordata	Mammalia	Carnivora	Phocidae	seal	Callophoca obscura Van Beneden					Harmatuk, P. J.		United States	North Carolina	Craven County											Cenozoic:Neogene:Pliocene	Chesapeake Group:Yorktown Fm	Appendicular element, distal tibia	1		2018-01-04 17:37:00	http://n2t.net/ark:/65665/3985d93aa-192b-434b-933a-2d2707b95c81
PAL 437855	Mammalia Marine	Animalia	Chordata	Mammalia	Carnivora	Phocidae	seal	Callophoca obscura Van Beneden					Harmatuk, P. J.		United States	North Carolina	Craven County											Cenozoic:Neogene:Pliocene	Chesapeake Group:Yorktown Fm	Appendicular element, distal tibia	1		2018-01-04 17:37:00	http://n2t.net/ark:/65665/3d62ae9a4-c20c-4d88-8fd1-a776a8cd62fd
PAL 437856	Mammalia Marine	Animalia	Chordata	Mammalia	Carnivora	Phocidae	seal	Callophoca obscura Van Beneden					Harmatuk, P. J.		United States	North Carolina	Craven County											Cenozoic:Neogene:Pliocene	Chesapeake Group:Yorktown Fm	Appendicular element, juvenile fibula	1		2018-01-04 17:37:00	http://n2t.net/ark:/65665/35d00c84c-80d6-4709-88bb-308d6af59497
PAL 437857	Mammalia Marine	Animalia	Chordata	Mammalia	Carnivora	Phocidae	seal	Callophoca obscura Van Beneden					Harmatuk, P. J.		United States	North Carolina	Craven County											Cenozoic:Neogene:Pliocene	Chesapeake Group:Yorktown Fm	Appendicular element, left metatarsal-2	1		2018-01-04 17:37:00	http://n2t.net/ark:/65665/3a8956aab-56b9-4333-8994-73b304946673
PAL 437858	Mammalia Marine	Animalia	Chordata	Mammalia	Carnivora	Phocidae	seal	Callophoca obscura Van Beneden					Harmatuk, P. J.		United States	North Carolina	Craven County											Cenozoic:Neogene:Pliocene	Chesapeake Group:Yorktown Fm	Appendicular element, calcaneum	1		2018-01-04 17:37:00	http://n2t.net/ark:/65665/32cfdee02-6849-44e3-aeb1-1ecf6db5bb8f
PAL 437859	Mammalia Marine	Animalia	Chordata	Mammalia	Carnivora	Phocidae	seal	Callophoca obscura Van Beneden					Harmatuk, P. J.		United States	North Carolina	Craven County											Cenozoic:Neogene:Pliocene	Chesapeake Group:Yorktown Fm	Appendicular element, calcaneum	1		2018-01-04 17:37:00	http://n2t.net/ark:/65665/3c8135db2-2e8f-43a7-b7cf-252cfa954af6
PAL 437860	Mammalia Marine	Animalia	Chordata	Mammalia	Carnivora	Phocidae	seal	Callophoca obscura Van Beneden					Harmatuk, P. J.		United States	North Carolina	Craven County											Cenozoic:Neogene:Pliocene	Chesapeake Group:Yorktown Fm	Appendicular element, right metatarsal-2	1		2018-01-04 17:37:00	http://n2t.net/ark:/65665/39a00fc25-25c7-448d-8222-99c566b3d7cc
PAL 437861	Mammalia Marine	Animalia	Chordata	Mammalia	Carnivora	Phocidae	seal	Callophoca obscura Van Beneden					Harmatuk, P. J.		United States	North Carolina	Craven County											Cenozoic:Neogene:Pliocene	Chesapeake Group:Yorktown Fm	Appendicular element, left metatarsal-3	1		2018-01-04 17:37:00	http://n2t.net/ark:/65665/38eb88d2d-8e6b-423f-bfc4-b8e70cb54f93
PAL 437862	Mammalia Marine	Animalia	Chordata	Mammalia	Carnivora	Phocidae	seal	Callophoca obscura Van Beneden					Harmatuk, P. J.		United States	North Carolina	Craven County											Cenozoic:Neogene:Pliocene	Chesapeake Group:Yorktown Fm	Appendicular element, left metatarsal-5	1		2018-01-04 17:37:00	http://n2t.net/ark:/65665/32706727b-f504-4b0b-93c5-594025e60933
PAL 437863	Mammalia Marine	Animalia	Chordata	Mammalia	Carnivora	Phocidae	seal	Callophoca obscura Van Beneden					Harmatuk, P. J.		United States	North Carolina	Craven County											Cenozoic:Neogene:Pliocene	Chesapeake Group:Yorktown Fm	Appendicular element, right partial metatarsal-5	1		2018-01-04 17:37:00	http://n2t.net/ark:/65665/3df82cee6-08a1-43b7-bdc2-beabd3232cf6
PAL 437870	Mammalia Marine	Animalia	Chordata	Mammalia	Carnivora	Phocidae	seal	Callophoca obscura Van Beneden					Harmatuk, P. J.		United States	North Carolina	Craven County											Cenozoic:Neogene:Pliocene	Chesapeake Group:Yorktown Fm	Skull element, right temporal	1		2018-01-04 17:37:00	http://n2t.net/ark:/65665/3a03f3a7f-28a3-46aa-a4d9-2a33503df405
PAL 437871	Mammalia Marine	Animalia	Chordata	Mammalia	Carnivora	Phocidae	seal	Callophoca obscura Van Beneden					Harmatuk, P. J.		United States	North Carolina	Craven County											Cenozoic:Neogene:Pliocene	Chesapeake Group:Yorktown Fm	Skull element, anterior left lower jaw, postcanine tooth	1		2018-01-04 17:37:00	http://n2t.net/ark:/65665/3895e664c-66ff-4fa3-8c48-cc173d2d15dc
PAL 437872	Mammalia Marine	Animalia	Chordata	Mammalia	Carnivora	Phocidae	seal	Callophoca obscura Van Beneden					Harmatuk, P. J.		United States	North Carolina	Craven County											Cenozoic:Neogene:Pliocene	Chesapeake Group:Yorktown Fm	Axial element, axis	1		2018-01-04 17:37:00	http://n2t.net/ark:/65665/3e768538c-8d91-41ae-afa0-e14e416e6bcb
PAL 437873	Mammalia Marine	Animalia	Chordata	Mammalia	Carnivora	Phocidae	seal	Callophoca obscura Van Beneden					Harmatuk, P. J.		United States	North Carolina	Craven County											Cenozoic:Neogene:Pliocene	Chesapeake Group:Yorktown Fm	Appendicular element, navicular	1		2018-01-04 17:37:00	http://n2t.net/ark:/65665/3c417134f-453e-45a1-be5e-f69c61a31070
PAL 437874	Mammalia Marine	Animalia	Chordata	Mammalia	Carnivora	Phocidae	seal	Callophoca obscura Van Beneden					Harmatuk, P. J.		United States	North Carolina	Craven County											Cenozoic:Neogene:Pliocene	Chesapeake Group:Yorktown Fm	Appendicular element, navicular	1		2018-01-04 17:37:00	http://n2t.net/ark:/65665/306446359-27b8-42a8-a288-e1413cca93c4
PAL 437875	Mammalia Marine	Animalia	Chordata	Mammalia	Carnivora	Phocidae	seal	Callophoca obscura Van Beneden					Harmatuk, P. J.		United States	North Carolina	Craven County											Cenozoic:Neogene:Pliocene	Chesapeake Group:Yorktown Fm	Appendicular element, calcaneum	1		2018-01-04 17:37:00	http://n2t.net/ark:/65665/32671a1b9-b454-443e-baa7-402e820f0c9b
PAL 437876	Mammalia Marine	Animalia	Chordata	Mammalia	Carnivora	Phocidae	seal	Callophoca obscura Van Beneden					Harmatuk, P. J.		United States	North Carolina	Craven County											Cenozoic:Neogene:Pliocene	Chesapeake Group:Yorktown Fm	Appendicular element, left metatarsal-1	1		2018-01-04 17:37:00	http://n2t.net/ark:/65665/38f589a69-4d0e-4773-a872-fea4cdc70dd7
PAL 437877	Mammalia Marine	Animalia	Chordata	Mammalia	Carnivora	Phocidae	seal	Callophoca obscura Van Beneden					Harmatuk, P. J.		United States	North Carolina	Craven County											Cenozoic:Neogene:Pliocene	Chesapeake Group:Yorktown Fm	Appendicular element, left metatarsal-2	1		2018-01-04 17:37:00	http://n2t.net/ark:/65665/39e4dacb1-51c0-4edb-98af-625363a14e93
PAL 437878	Mammalia Marine	Animalia	Chordata	Mammalia	Carnivora	Phocidae	seal	Callophoca obscura Van Beneden					Harmatuk, P. J.		United States	North Carolina	Craven County											Cenozoic:Neogene:Pliocene	Chesapeake Group:Yorktown Fm	Appendicular element, right metatarsal-3	1		2018-01-04 17:37:00	http://n2t.net/ark:/65665/304dbabdc-7a71-4a6c-a9ef-a91cea4a9486
PAL 437879	Mammalia Marine	Animalia	Chordata	Mammalia	Carnivora	Phocidae	seal	Callophoca obscura Van Beneden					Harmatuk, P. J.		United States	North Carolina	Craven County											Cenozoic:Neogene:Pliocene	Chesapeake Group:Yorktown Fm	Appendicular element, right metatarsal-5	1		2018-01-04 17:37:00	http://n2t.net/ark:/65665/3e420570a-6a98-4db9-a3c0-66b62f2dab8c
PAL 437880	Mammalia Marine	Animalia	Chordata	Mammalia	Carnivora	Phocidae	seal	Callophoca obscura Van Beneden					Harmatuk, P. J.		United States	North Carolina	Craven County											Cenozoic:Neogene:Pliocene	Chesapeake Group:Yorktown Fm	Appendicular element, phalange	1		2018-01-04 17:37:00	http://n2t.net/ark:/65665/39cfc586f-accc-4320-95e3-132f2aa5ba8f
PAL 437881	Mammalia Marine	Animalia	Chordata	Mammalia	Carnivora	Phocidae	seal	Callophoca obscura Van Beneden					Harmatuk, P. J.		United States	North Carolina	Craven County											Cenozoic:Neogene:Pliocene	Chesapeake Group:Yorktown Fm	Appendicular element, phalange	1		2018-01-04 17:37:00	http://n2t.net/ark:/65665/3b9dc3780-996c-4119-bea9-1304134fa005
PAL 437882	Mammalia Marine	Animalia	Chordata	Mammalia	Carnivora	Phocidae	seal	Callophoca obscura Van Beneden					Harmatuk, P. J.		United States	North Carolina	Craven County											Cenozoic:Neogene:Pliocene	Chesapeake Group:Yorktown Fm	Appendicular element, phalange	1		2018-01-04 17:37:00	http://n2t.net/ark:/65665/3b0fbc985-8a62-473b-b3bb-9d818cdbfc60
PAL 460270	Mammalia Marine	Animalia	Chordata	Mammalia	Carnivora	Phocidae	seal	Callophoca obscura Van Beneden							United States	North Carolina	Beaufort County										42246	Cenozoic:Neogene:Pliocene:Hemphillian	Chesapeake Group:Yorktown Fm	Appendicular element, distal right humerus	1		2018-01-04 20:31:00	http://n2t.net/ark:/65665/3676c6e8e-9be9-4d4f-b815-1f8cec3098d8
PAL 460271	Mammalia Marine	Animalia	Chordata	Mammalia	Carnivora	Phocidae	seal	Callophoca obscura Van Beneden							United States	North Carolina	Beaufort County										42246	Cenozoic:Neogene:Pliocene:Hemphillian	Chesapeake Group:Yorktown Fm	Appendicular element, distal right humerus	1		2018-01-04 20:31:00	http://n2t.net/ark:/65665/3975a0e5d-d2ca-4685-90df-39e7b6373065
PAL 460272	Mammalia Marine	Animalia	Chordata	Mammalia	Carnivora	Phocidae	seal	Callophoca obscura Van Beneden							United States	North Carolina	Beaufort County										42246	Cenozoic:Neogene:Pliocene:Hemphillian	Chesapeake Group:Yorktown Fm	Appendicular element, distal right humerus	1		2018-01-04 20:31:00	http://n2t.net/ark:/65665/3c10f720a-ec64-4bcb-ab68-119f47ee83f3
PAL 460273	Mammalia Marine	Animalia	Chordata	Mammalia	Carnivora	Phocidae	seal	Callophoca obscura Van Beneden							United States	North Carolina	Beaufort County										42246	Cenozoic:Neogene:Pliocene:Hemphillian	Chesapeake Group:Yorktown Fm	Appendicular element, distal right humerus	1		2018-01-04 20:31:00	http://n2t.net/ark:/65665/3fc5e330f-e8a6-45cb-b3ca-768be63426a1
PAL 460274	Mammalia Marine	Animalia	Chordata	Mammalia	Carnivora	Phocidae	seal	Callophoca obscura Van Beneden							United States	North Carolina	Beaufort County										42246	Cenozoic:Neogene:Pliocene:Hemphillian	Chesapeake Group:Yorktown Fm	Appendicular element, distal right humerus	1		2018-01-04 20:31:00	http://n2t.net/ark:/65665/3f0b86ac2-02cf-4a14-afd9-600eb8156e84
PAL 460275	Mammalia Marine	Animalia	Chordata	Mammalia	Carnivora	Phocidae	seal	Callophoca obscura Van Beneden							United States	North Carolina	Beaufort County										42246	Cenozoic:Neogene:Pliocene:Hemphillian	Chesapeake Group:Yorktown Fm	Appendicular element, distal right humerus	1		2018-01-04 20:31:00	http://n2t.net/ark:/65665/390ed0ad4-ef5d-4e12-8d51-ee83dd6f86d2
PAL 460276	Mammalia Marine	Animalia	Chordata	Mammalia	Carnivora	Phocidae	seal	Callophoca obscura Van Beneden							United States	North Carolina	Beaufort County										42246	Cenozoic:Neogene:Pliocene:Hemphillian	Chesapeake Group:Yorktown Fm	Appendicular element, distal right humerus	1		2018-01-04 20:31:00	http://n2t.net/ark:/65665/3125545b8-8d76-4831-8902-389e61530f99
PAL 460277	Mammalia Marine	Animalia	Chordata	Mammalia	Carnivora	Phocidae	seal	Callophoca obscura Van Beneden							United States	North Carolina	Beaufort County										42246	Cenozoic:Neogene:Pliocene:Hemphillian	Chesapeake Group:Yorktown Fm	Appendicular element, distal right humerus	1		2018-01-04 20:31:00	http://n2t.net/ark:/65665/3aed9e2e8-ed55-4c92-be68-5041ecfa5b36
PAL 460278	Mammalia Marine	Animalia	Chordata	Mammalia	Carnivora	Phocidae	seal	Callophoca obscura Van Beneden							United States	North Carolina	Beaufort County										42246	Cenozoic:Neogene:Pliocene:Hemphillian	Chesapeake Group:Yorktown Fm	Appendicular element, distal right humerus	1		2018-01-04 20:31:00	http://n2t.net/ark:/65665/3b2e8866d-3cd1-4531-8a42-dfd8f5d29ced
PAL 460279	Mammalia Marine	Animalia	Chordata	Mammalia	Carnivora	Phocidae	seal	Callophoca obscura Van Beneden							United States	North Carolina	Beaufort County										42246	Cenozoic:Neogene:Pliocene:Hemphillian	Chesapeake Group:Yorktown Fm	Appendicular element, distal right humerus	1		2018-01-04 20:31:00	http://n2t.net/ark:/65665/3e5a1de4d-3ab8-4884-a58d-11a2df8cb58d
[truncated: 3,129 more rows]
